# Supplementary material for: Thermal Rearrangement of Thiocarbonyl-Stabilised Triphenylphosphonium Ylides Leading to (Z)-1-Diphenylphosphino-2-(phenylsulfenyl)alkenes and Their Coordination Chemistry
Source: Molecules. 2023 Dec 31;29(1):221. doi: 10.3390/molecules29010221 (PMC10780699; doi:10.3390/molecules29010221)
Supplement: Supplementary file 1 [file molecules-29-00221-s001.zip]

Archive with 8 entries (7 files):
- 23MOL jdw SM/
- 23MOL jdw SM/23MOL jdw SM.pdf
- 23MOL jdw SM/34.cif
- 23MOL jdw SM/34checkcif.pdf
- 23MOL jdw SM/35.cif
- 23MOL jdw SM/35checkcif.pdf
- 23MOL jdw SM/37.cif
- 23MOL jdw SM/37checkcif.pdf
