# Supplementary material for: Thermal Rearrangement of Thiocarbonyl-Stabilised Triphenylphosphonium Ylides Leading to (Z)-1-Diphenylphosphino-2-(phenylsulfenyl)alkenes and Their Coordination Chemistry
Source: Molecules. 2023 Dec 31;29(1):221. doi: 10.3390/molecules29010221 (PMC10780699; doi:10.3390/molecules29010221)
Supplement: Supplementary file 1 [file molecules-29-00221-s001.zip › 23MOL jdw SM/34.cif]

data_34
_audit_creation_date                               2023-07-19
_audit_creation_method                            'by CrystalStructure 4.3'


# start Validation Reply Form
_vrf_PLAT971_34
;
PROBLEM: Check Calcd Resid. Dens.  0.86Ang From Au1             4.73 eA-3  
RESPONSE: absorption effect from anistropically shaped crystal.
;
_vrf_PLAT213_34
;
PROBLEM: Atom C2              has ADP max/min Ratio .....        4.7 oblate
RESPONSE: absorption effect from anistropically shaped crystal.
;
_vrf_PLAT972_34
;
PROBLEM: Check Calcd Resid. Dens.  0.82Ang From Au1            -3.20 eA-3  
RESPONSE:absorption effect from anistropically shaped crystal.
;
# end Validation Reply Form

_publ_section_references
;
    ENTER OTHER REFERENCES

    Rigaku (2019). CrystalStructure. Version 4.3. 
    Rigaku Corporation, Tokyo, Japan.

    Burla, M. C., Camalli, M., Carrozzini, B., Cascarano, G. L., 
    Giacovazzo, C., Polidori, G. and Spagna R. 
    (2003). J. Appl. Cryst. 36, 1103.
    SIR2002

    Sheldrick, G.M. (2008) SHELXL Version 2018/3, Acta Cryst. A64, 112-122.

;

_chemical_formula_sum                             'C24 H25 Au Cl P S'
_chemical_formula_moiety                          'C24 H25 Au Cl P S'
_chemical_formula_weight                           608.91
_chemical_melting_point                            ?

#==============================================================================
# CRYSTAL DATA
_space_group_crystal_system                        monoclinic
_space_group_name_H-M_alt                         'P 1 21/c 1'
_space_group_name_Hall                            '-P 2ybc'
_space_group_IT_number                             14
loop_
_space_group_symop_id
_space_group_symop_operation_xyz
1   '+X,+Y,+Z'
2   '-X,1/2+Y,1/2-Z'
3   '-X,-Y,-Z'
4   '+X,-1/2-Y,-1/2+Z'
#------------------------------------------------------------------------------
_cell_length_a                                     18.290(6)
_cell_length_b                                     7.007(2)
_cell_length_c                                     17.660(6)
_cell_angle_alpha                                  90.0000
_cell_angle_beta                                   96.966(6)
_cell_angle_gamma                                  90.0000
_cell_volume                                       2246.7(13)
_cell_formula_units_Z                              4
_cell_measurement_reflns_used                      268
_cell_measurement_theta_min                        12.00
_cell_measurement_theta_max                        28.00
_cell_measurement_temperature                      125
#------------------------------------------------------------------------------
_exptl_crystal_description                         prism
_exptl_crystal_colour                              colourless
_exptl_crystal_size_max                            0.130
_exptl_crystal_size_mid                            0.030
_exptl_crystal_size_min                            0.030
_exptl_crystal_density_diffrn                      1.800
_exptl_crystal_density_meas                        ?
_exptl_crystal_density_method                     'not measured'
_exptl_crystal_F_000                               1184.00
_exptl_absorpt_coefficient_mu                      6.861
_exptl_absorpt_correction_type                     multi-scan 
_exptl_absorpt_correction_T_min   0.1628 
_exptl_absorpt_correction_T_max   1.00000 

#==============================================================================
# EXPERIMENTAL DATA

_diffrn_ambient_temperature                        125
_diffrn_radiation_type                            'Mo K\a'
_diffrn_radiation_wavelength                       0.71075
_diffrn_measurement_device_type                   'Unknown CCD'
_diffrn_measurement_method                         \w
_diffrn_detector_area_resol_mean                   0.830
_diffrn_reflns_number                              11872
_diffrn_reflns_av_unetI/netI                       0.0860
_diffrn_reflns_av_R_equivalents                    0.0771
_diffrn_reflns_theta_max                           25.702
_diffrn_reflns_theta_min                           2.244
_diffrn_reflns_theta_full                          25.242
_diffrn_measured_fraction_theta_max                0.966
_diffrn_measured_fraction_theta_full               0.997
_diffrn_reflns_Laue_measured_fraction_max          0.966
_diffrn_reflns_Laue_measured_fraction_full         0.997
_diffrn_reflns_point_group_measured_fraction_max   0.966
_diffrn_reflns_point_group_measured_fraction_full  0.997
_diffrn_reflns_limit_h_min                        -21
_diffrn_reflns_limit_h_max                         20
_diffrn_reflns_limit_k_min                        -8
_diffrn_reflns_limit_k_max                         8
_diffrn_reflns_limit_l_min                        -19
_diffrn_reflns_limit_l_max                         21
_diffrn_standards_number                           0
_diffrn_standards_interval_count                   .
_diffrn_standards_decay_%                          ?
_reflns_number_total                               4132
_reflns_number_gt                                  2869
_reflns_threshold_expression                       F^2^>2.0\s(F^2^)
_reflns_Friedel_coverage          0.000
_reflns_Friedel_fraction_max      .
_reflns_Friedel_fraction_full     .

#==============================================================================
# REFINEMENT DATA

_refine_special_details
;
    Refinement was performed using all reflections. The weighted 
    R-factor (wR) and goodness of fit (S) are based on F^2^.
    R-factor (gt) are based on F. The threshold expression of
    F^2^ > 2.0 sigma(F^2^) is used only for calculating R-factor (gt).
;
_refine_ls_structure_factor_coef                   Fsqd
_refine_ls_R_factor_all                            0.0994
_refine_ls_R_factor_gt                             0.0622
_refine_ls_wR_factor_ref                           0.1589
_refine_ls_wR_factor_gt                            0.1417
_refine_ls_number_restraints                       0
_refine_ls_hydrogen_treatment                      refxyz
_refine_ls_number_reflns                           4132
_refine_ls_number_parameters                       253
_refine_ls_goodness_of_fit_ref                     1.025
_refine_ls_weighting_scheme                        calc
_refine_ls_weighting_details
                   'w = 1/[\s^2^(Fo^2^)+(0.0938P)^2^] where P=(Fo^2^+2Fc^2^)/3'
_atom_sites_solution_hydrogens                     geom
_atom_sites_solution_primary                       direct
_atom_sites_solution_secondary                     difmap
_refine_ls_shift/su_max                            0.001
_refine_diff_density_max                           4.89
_refine_diff_density_min                          -3.08
_refine_ls_extinction_method                       none
_refine_ls_extinction_coef                         ?

loop_
_atom_type_symbol
_atom_type_description
_atom_type_scat_dispersion_real
_atom_type_scat_dispersion_imag
_atom_type_scat_source
  'C' 'C'  0.0033 0.0016 
;
International Tables for Crystallography
(Vol. C, Tables 4.2.6.8 and 6.1.1.4)
;
  'H' 'H'  0.0000 0.0000 
;
International Tables for Crystallography
(Vol. C, Table 6.1.1.4)
;
  'P' 'P'  0.1023 0.0942 
;
International Tables for Crystallography
(Vol. C, Tables 4.2.6.8 and 6.1.1.4)
;
  'S' 'S'  0.1246 0.1234 
;
International Tables for Crystallography
(Vol. C, Tables 4.2.6.8 and 6.1.1.4)
;
  'Cl' 'Cl'  0.1484 0.1585 
;
International Tables for Crystallography
(Vol. C, Tables 4.2.6.8 and 6.1.1.4)
;
  'Au' 'Au'  -2.0133 8.8022 
;
International Tables for Crystallography
(Vol. C, Tables 4.2.6.8 and 6.1.1.4)
;

#==============================================================================
# ATOMIC COORDINATES AND THERMAL PARAMETERS

loop_
 _atom_site_label
 _atom_site_type_symbol
 _atom_site_fract_x
 _atom_site_fract_y
 _atom_site_fract_z
 _atom_site_U_iso_or_equiv
 _atom_site_adp_type
 _atom_site_occupancy
 _atom_site_site_symmetry_order  
 _atom_site_calc_flag
 _atom_site_refinement_flags_posn
 _atom_site_refinement_flags_adp
 _atom_site_refinement_flags_occupancy
 _atom_site_disorder_assembly
 _atom_site_disorder_group
Au1 Au 0.21343(3) 0.63450(7) 0.79989(3) 0.02285(18) Uani 1 1 d . . . . .
Cl1 Cl 0.2385(2) 0.4265(5) 0.70669(19) 0.0363(8) Uani 1 1 d . . . . .
P1 P 0.18226(17) 0.8181(5) 0.89393(18) 0.0207(7) Uani 1 1 d . . . . .
C1 C 0.2424(7) 1.0034(17) 0.9348(6) 0.022(3) Uani 1 1 d . . . . .
H1A H 0.218699 1.112347 0.952677 0.027 Uiso 1 1 calc R U . . .
C2 C 0.3157(7) 1.0087(17) 0.9435(6) 0.022(3) Uani 1 1 d . . . . .
C3 C 0.3596(7) 1.1765(17) 0.9828(7) 0.026(3) Uani 1 1 d . . . . .
C4 C 0.3995(8) 1.1049(19) 1.0578(8) 0.038(4) Uani 1 1 d . . . . .
H4A H 0.430831 0.996440 1.048081 0.057 Uiso 1 1 calc R U . . .
H4B H 0.430010 1.207602 1.082484 0.057 Uiso 1 1 calc R U . . .
H4C H 0.363339 1.064580 1.091244 0.057 Uiso 1 1 calc R U . . .
C5 C 0.3115(7) 1.3435(16) 0.9986(7) 0.024(3) Uani 1 1 d . . . . .
H5A H 0.285525 1.390670 0.950408 0.036 Uiso 1 1 calc R U . . .
H5B H 0.275572 1.302621 1.032142 0.036 Uiso 1 1 calc R U . . .
H5C H 0.342243 1.445643 1.023382 0.036 Uiso 1 1 calc R U . . .
C6 C 0.4196(7) 1.248(2) 0.9310(8) 0.034(3) Uani 1 1 d . . . . .
H6A H 0.451246 1.141074 0.920351 0.052 Uiso 1 1 calc R U . . .
H6B H 0.394829 1.299048 0.882953 0.052 Uiso 1 1 calc R U . . .
H6C H 0.449705 1.348563 0.957986 0.052 Uiso 1 1 calc R U . . .
C7 C 0.1617(6) 0.6708(16) 0.9723(7) 0.021(3) Uani 1 1 d . . . . .
C8 C 0.1902(6) 0.7070(18) 1.0478(7) 0.023(3) Uani 1 1 d . . . . .
H8A H 0.220002 0.816266 1.060149 0.028 Uiso 1 1 calc R U . . .
C9 C 0.1744(7) 0.5795(19) 1.1061(7) 0.029(3) Uani 1 1 d . . . . .
H9A H 0.195641 0.600877 1.157147 0.035 Uiso 1 1 calc R U . . .
C10 C 0.1294(8) 0.4280(19) 1.0899(7) 0.032(3) Uani 1 1 d . . . . .
H10A H 0.118248 0.345346 1.129518 0.039 Uiso 1 1 calc R U . . .
C11 C 0.0993(8) 0.3934(18) 1.0139(7) 0.032(3) Uani 1 1 d . . . . .
H11A H 0.067750 0.287076 1.002186 0.038 Uiso 1 1 calc R U . . .
C12 C 0.1155(7) 0.5131(17) 0.9570(6) 0.025(3) Uani 1 1 d . . . . .
H12A H 0.094872 0.488428 0.905939 0.030 Uiso 1 1 calc R U . . .
C13 C 0.0991(6) 0.9618(17) 0.8656(6) 0.019(3) Uani 1 1 d . . . . .
C14 C 0.0357(7) 0.9426(17) 0.9004(7) 0.023(3) Uani 1 1 d . . . . .
H14A H 0.033921 0.852786 0.940440 0.027 Uiso 1 1 calc R U . . .
C15 C -0.0260(7) 1.0566(19) 0.8763(7) 0.029(3) Uani 1 1 d . . . . .
H15A H -0.069880 1.041969 0.899483 0.034 Uiso 1 1 calc R U . . .
C16 C -0.0230(8) 1.1916(18) 0.8183(7) 0.029(3) Uani 1 1 d . . . . .
H16A H -0.064275 1.270054 0.801966 0.035 Uiso 1 1 calc R U . . .
C17 C 0.0416(8) 1.2076(19) 0.7854(7) 0.032(3) Uani 1 1 d . . . . .
H17A H 0.044300 1.299968 0.746473 0.039 Uiso 1 1 calc R U . . .
C18 C 0.1016(8) 1.0961(18) 0.8067(7) 0.031(3) Uani 1 1 d . . . . .
H18A H 0.144625 1.108747 0.781941 0.037 Uiso 1 1 calc R U . . .
S1 S 0.36521(18) 0.8011(5) 0.92112(18) 0.0251(7) Uani 1 1 d . . . . .
C19 C 0.3838(7) 0.8395(17) 0.8263(7) 0.025(3) Uani 1 1 d . . . . .
C20 C 0.4333(7) 0.7101(17) 0.7982(7) 0.023(3) Uani 1 1 d . . . . .
H20A H 0.456894 0.615598 0.831175 0.027 Uiso 1 1 calc R U . . .
C21 C 0.4478(7) 0.720(2) 0.7239(7) 0.032(3) Uani 1 1 d . . . . .
H21A H 0.482318 0.634845 0.705747 0.038 Uiso 1 1 calc R U . . .
C22 C 0.4114(7) 0.854(2) 0.6755(8) 0.034(3) Uani 1 1 d . . . . .
H22A H 0.419778 0.857600 0.623446 0.041 Uiso 1 1 calc R U . . .
C23 C 0.3626(7) 0.9853(19) 0.7019(7) 0.030(3) Uani 1 1 d . . . . .
H23A H 0.339836 1.080716 0.668770 0.036 Uiso 1 1 calc R U . . .
C24 C 0.3480(7) 0.9743(18) 0.7763(7) 0.025(3) Uani 1 1 d . . . . .
H24A H 0.313289 1.059086 0.793984 0.030 Uiso 1 1 calc R U . . .

loop_
 _atom_site_aniso_label
 _atom_site_aniso_U_11
 _atom_site_aniso_U_22
 _atom_site_aniso_U_33
 _atom_site_aniso_U_23
 _atom_site_aniso_U_13
 _atom_site_aniso_U_12
Au1 0.0302(3) 0.0282(3) 0.0105(2) -0.0003(2) 0.00362(17) 0.0045(2)
Cl1 0.053(2) 0.0358(18) 0.0209(17) -0.0103(14) 0.0097(16) 0.0050(16)
P1 0.0221(16) 0.0293(18) 0.0104(15) -0.0008(12) 0.0001(13) -0.0007(13)
C1 0.033(7) 0.026(6) 0.008(6) -0.006(5) 0.001(5) 0.005(5)
C2 0.038(7) 0.025(6) 0.002(6) 0.000(5) 0.003(5) -0.004(6)
C3 0.037(7) 0.029(7) 0.011(6) 0.011(5) -0.001(5) 0.001(6)
C4 0.053(9) 0.038(8) 0.018(7) -0.002(6) -0.012(6) 0.006(7)
C5 0.032(7) 0.019(6) 0.020(7) 0.004(5) -0.001(5) 0.000(5)
C6 0.031(7) 0.041(8) 0.034(8) 0.001(7) 0.013(6) -0.005(7)
C7 0.023(6) 0.028(7) 0.014(6) 0.001(5) 0.009(5) 0.006(5)
C8 0.024(6) 0.033(7) 0.010(6) -0.001(5) -0.007(5) 0.001(5)
C9 0.046(8) 0.037(8) 0.004(6) -0.002(5) -0.002(5) -0.001(6)
C10 0.047(8) 0.033(8) 0.017(7) 0.007(6) 0.006(6) 0.003(7)
C11 0.045(8) 0.028(7) 0.023(7) -0.003(6) 0.007(6) -0.010(6)
C12 0.044(8) 0.027(7) 0.004(6) -0.004(5) -0.001(5) -0.011(6)
C13 0.027(6) 0.023(6) 0.004(5) -0.003(5) -0.006(5) -0.005(5)
C14 0.037(7) 0.024(6) 0.008(6) -0.003(5) 0.003(5) 0.004(6)
C15 0.025(7) 0.035(7) 0.027(8) -0.007(6) 0.004(6) 0.001(6)
C16 0.047(8) 0.022(7) 0.016(7) 0.001(5) -0.004(6) 0.007(6)
C17 0.052(9) 0.024(7) 0.017(7) 0.007(5) -0.008(6) 0.010(6)
C18 0.051(8) 0.031(7) 0.011(6) 0.002(5) 0.005(6) -0.005(6)
S1 0.0314(17) 0.0262(16) 0.0178(16) 0.0037(13) 0.0040(14) 0.0056(13)
C19 0.033(7) 0.031(7) 0.011(6) 0.004(5) -0.003(5) -0.001(6)
C20 0.033(7) 0.018(6) 0.015(6) 0.003(5) -0.003(6) 0.004(5)
C21 0.033(8) 0.043(8) 0.019(7) 0.000(6) 0.000(6) 0.006(6)
C22 0.033(7) 0.053(9) 0.016(7) -0.009(6) 0.001(6) -0.002(7)
C23 0.033(7) 0.038(8) 0.018(7) 0.000(6) 0.000(6) -0.007(6)
C24 0.033(7) 0.030(7) 0.012(6) -0.002(5) 0.001(5) 0.010(6)

#==============================================================================
_computing_data_collection                         Unknown
_computing_cell_refinement                         Unknown
_computing_data_reduction                          Unknown
_computing_structure_solution
                                                'SIR2002 (Burla, et al., 2003)'
_computing_structure_refinement
                                      'SHELXL Version 2018/3 (Sheldrick, 2008)'
_computing_publication_material
                                          'CrystalStructure 4.3 (Rigaku, 2019)'
_computing_molecular_graphics                     'CrystalStructure 4.3'

#==============================================================================
# MOLECULAR GEOMETRY

_geom_special_details
;
 All esds (except the esd in the dihedral angle between two l.s. planes)
 are estimated using the full covariance matrix.  The cell esds are taken
 into account individually in the estimation of esds in distances, angles
 and torsion angles; correlations between esds in cell parameters are only
 used when they are defined by crystal symmetry.  An approximate (isotropic)
 treatment of cell esds is used for estimating esds involving l.s. planes.
;

loop_
 _geom_bond_atom_site_label_1
 _geom_bond_atom_site_label_2
 _geom_bond_distance
 _geom_bond_site_symmetry_2
 _geom_bond_publ_flag
Au1 P1 2.229(3) . ?
Au1 Cl1 2.286(3) . ?
P1 C1 1.795(12) . ?
P1 C7 1.803(12) . ?
P1 C13 1.842(12) . ?
C1 C2 1.332(17) . ?
C1 H1A 0.9500 . ?
C2 C3 1.541(17) . ?
C2 S1 1.782(13) . ?
C3 C5 1.509(17) . ?
C3 C4 1.518(16) . ?
C3 C6 1.593(17) . ?
C4 H4A 0.9800 . ?
C4 H4B 0.9800 . ?
C4 H4C 0.9800 . ?
C5 H5A 0.9800 . ?
C5 H5B 0.9800 . ?
C5 H5C 0.9800 . ?
C6 H6A 0.9800 . ?
C6 H6B 0.9800 . ?
C6 H6C 0.9800 . ?
C7 C8 1.395(16) . ?
C7 C12 1.397(16) . ?
C8 C9 1.418(17) . ?
C8 H8A 0.9500 . ?
C9 C10 1.352(18) . ?
C9 H9A 0.9500 . ?
C10 C11 1.408(18) . ?
C10 H10A 0.9500 . ?
C11 C12 1.369(17) . ?
C11 H11A 0.9500 . ?
C12 H12A 0.9500 . ?
C13 C14 1.383(16) . ?
C13 C18 1.408(16) . ?
C14 C15 1.406(17) . ?
C14 H14A 0.9500 . ?
C15 C16 1.400(18) . ?
C15 H15A 0.9500 . ?
C16 C17 1.384(19) . ?
C16 H16A 0.9500 . ?
C17 C18 1.361(18) . ?
C17 H17A 0.9500 . ?
C18 H18A 0.9500 . ?
S1 C19 1.769(12) . ?
C19 C24 1.401(17) . ?
C19 C20 1.414(17) . ?
C20 C21 1.372(17) . ?
C20 H20A 0.9500 . ?
C21 C22 1.389(18) . ?
C21 H21A 0.9500 . ?
C22 C23 1.399(18) . ?
C22 H22A 0.9500 . ?
C23 C24 1.375(17) . ?
C23 H23A 0.9500 . ?
C24 H24A 0.9500 . ?

loop_
 _geom_angle_atom_site_label_1
 _geom_angle_atom_site_label_2
 _geom_angle_atom_site_label_3
 _geom_angle
 _geom_angle_site_symmetry_1
 _geom_angle_site_symmetry_3
 _geom_angle_publ_flag
P1 Au1 Cl1 174.98(13) . . ?
C1 P1 C7 106.3(6) . . ?
C1 P1 C13 99.2(5) . . ?
C7 P1 C13 106.2(5) . . ?
C1 P1 Au1 121.2(4) . . ?
C7 P1 Au1 109.7(4) . . ?
C13 P1 Au1 113.0(4) . . ?
C2 C1 P1 128.7(10) . . ?
C2 C1 H1A 115.7 . . ?
P1 C1 H1A 115.7 . . ?
C1 C2 C3 122.3(11) . . ?
C1 C2 S1 118.9(9) . . ?
C3 C2 S1 118.2(9) . . ?
C5 C3 C4 108.9(11) . . ?
C5 C3 C2 113.1(10) . . ?
C4 C3 C2 108.1(10) . . ?
C5 C3 C6 108.6(10) . . ?
C4 C3 C6 108.2(11) . . ?
C2 C3 C6 109.8(10) . . ?
C3 C4 H4A 109.5 . . ?
C3 C4 H4B 109.5 . . ?
H4A C4 H4B 109.5 . . ?
C3 C4 H4C 109.5 . . ?
H4A C4 H4C 109.5 . . ?
H4B C4 H4C 109.5 . . ?
C3 C5 H5A 109.5 . . ?
C3 C5 H5B 109.5 . . ?
H5A C5 H5B 109.5 . . ?
C3 C5 H5C 109.5 . . ?
H5A C5 H5C 109.5 . . ?
H5B C5 H5C 109.5 . . ?
C3 C6 H6A 109.5 . . ?
C3 C6 H6B 109.5 . . ?
H6A C6 H6B 109.5 . . ?
C3 C6 H6C 109.5 . . ?
H6A C6 H6C 109.5 . . ?
H6B C6 H6C 109.5 . . ?
C8 C7 C12 118.4(11) . . ?
C8 C7 P1 122.7(10) . . ?
C12 C7 P1 118.8(9) . . ?
C7 C8 C9 119.5(12) . . ?
C7 C8 H8A 120.2 . . ?
C9 C8 H8A 120.2 . . ?
C10 C9 C8 120.9(11) . . ?
C10 C9 H9A 119.6 . . ?
C8 C9 H9A 119.6 . . ?
C9 C10 C11 119.6(12) . . ?
C9 C10 H10A 120.2 . . ?
C11 C10 H10A 120.2 . . ?
C12 C11 C10 120.0(12) . . ?
C12 C11 H11A 120.0 . . ?
C10 C11 H11A 120.0 . . ?
C11 C12 C7 121.5(11) . . ?
C11 C12 H12A 119.3 . . ?
C7 C12 H12A 119.3 . . ?
C14 C13 C18 119.8(11) . . ?
C14 C13 P1 122.3(9) . . ?
C18 C13 P1 117.8(10) . . ?
C13 C14 C15 119.7(12) . . ?
C13 C14 H14A 120.1 . . ?
C15 C14 H14A 120.1 . . ?
C16 C15 C14 120.3(12) . . ?
C16 C15 H15A 119.9 . . ?
C14 C15 H15A 119.9 . . ?
C17 C16 C15 118.2(12) . . ?
C17 C16 H16A 120.9 . . ?
C15 C16 H16A 120.9 . . ?
C18 C17 C16 122.6(12) . . ?
C18 C17 H17A 118.7 . . ?
C16 C17 H17A 118.7 . . ?
C17 C18 C13 119.4(13) . . ?
C17 C18 H18A 120.3 . . ?
C13 C18 H18A 120.3 . . ?
C19 S1 C2 104.3(6) . . ?
C24 C19 C20 118.8(11) . . ?
C24 C19 S1 124.8(10) . . ?
C20 C19 S1 116.1(9) . . ?
C21 C20 C19 120.8(11) . . ?
C21 C20 H20A 119.6 . . ?
C19 C20 H20A 119.6 . . ?
C20 C21 C22 119.2(13) . . ?
C20 C21 H21A 120.4 . . ?
C22 C21 H21A 120.4 . . ?
C21 C22 C23 121.3(13) . . ?
C21 C22 H22A 119.4 . . ?
C23 C22 H22A 119.4 . . ?
C24 C23 C22 119.1(13) . . ?
C24 C23 H23A 120.4 . . ?
C22 C23 H23A 120.4 . . ?
C23 C24 C19 120.8(12) . . ?
C23 C24 H24A 119.6 . . ?
C19 C24 H24A 119.6 . . ?

loop_
 _geom_torsion_atom_site_label_1
 _geom_torsion_atom_site_label_2
 _geom_torsion_atom_site_label_3
 _geom_torsion_atom_site_label_4
 _geom_torsion
 _geom_torsion_site_symmetry_1
 _geom_torsion_site_symmetry_2
 _geom_torsion_site_symmetry_3
 _geom_torsion_site_symmetry_4
 _geom_torsion_publ_flag
C7 P1 C1 C2 94.1(12) . . . . ?
C13 P1 C1 C2 -155.9(11) . . . . ?
Au1 P1 C1 C2 -31.9(13) . . . . ?
P1 C1 C2 C3 -177.6(9) . . . . ?
P1 C1 C2 S1 -6.6(16) . . . . ?
C1 C2 C3 C5 -9.0(16) . . . . ?
S1 C2 C3 C5 179.9(8) . . . . ?
C1 C2 C3 C4 111.6(13) . . . . ?
S1 C2 C3 C4 -59.4(13) . . . . ?
C1 C2 C3 C6 -130.5(12) . . . . ?
S1 C2 C3 C6 58.4(12) . . . . ?
C1 P1 C7 C8 -0.2(11) . . . . ?
C13 P1 C7 C8 -105.1(10) . . . . ?
Au1 P1 C7 C8 132.5(9) . . . . ?
C1 P1 C7 C12 -179.9(10) . . . . ?
C13 P1 C7 C12 75.2(10) . . . . ?
Au1 P1 C7 C12 -47.2(10) . . . . ?
C12 C7 C8 C9 2.7(17) . . . . ?
P1 C7 C8 C9 -177.0(10) . . . . ?
C7 C8 C9 C10 -2.9(19) . . . . ?
C8 C9 C10 C11 2(2) . . . . ?
C9 C10 C11 C12 0(2) . . . . ?
C10 C11 C12 C7 0(2) . . . . ?
C8 C7 C12 C11 -1.3(19) . . . . ?
P1 C7 C12 C11 178.4(10) . . . . ?
C1 P1 C13 C14 -111.9(10) . . . . ?
C7 P1 C13 C14 -1.9(11) . . . . ?
Au1 P1 C13 C14 118.4(9) . . . . ?
C1 P1 C13 C18 67.6(10) . . . . ?
C7 P1 C13 C18 177.6(9) . . . . ?
Au1 P1 C13 C18 -62.1(10) . . . . ?
C18 C13 C14 C15 0.4(17) . . . . ?
P1 C13 C14 C15 179.9(9) . . . . ?
C13 C14 C15 C16 -1.2(18) . . . . ?
C14 C15 C16 C17 0.6(19) . . . . ?
C15 C16 C17 C18 1(2) . . . . ?
C16 C17 C18 C13 -2(2) . . . . ?
C14 C13 C18 C17 0.9(18) . . . . ?
P1 C13 C18 C17 -178.6(10) . . . . ?
C1 C2 S1 C19 95.6(10) . . . . ?
C3 C2 S1 C19 -93.0(9) . . . . ?
C2 S1 C19 C24 -16.6(13) . . . . ?
C2 S1 C19 C20 169.9(9) . . . . ?
C24 C19 C20 C21 1.8(19) . . . . ?
S1 C19 C20 C21 175.7(10) . . . . ?
C19 C20 C21 C22 -2(2) . . . . ?
C20 C21 C22 C23 3(2) . . . . ?
C21 C22 C23 C24 -3(2) . . . . ?
C22 C23 C24 C19 3(2) . . . . ?
C20 C19 C24 C23 -2.2(19) . . . . ?
S1 C19 C24 C23 -175.6(10) . . . . ?


#==============================================================================
# Additional structures and associated data_? identifiers
# should be added at this point if there is more than one 
# structure analysis in the CIF.

_shelx_res_file
;
TITL jo8 in P2(1)/c
    shelxl.res
    created by SHELXL-2018/3 at 21:13:27 on 19-Jul-2023
CELL  0.71075 18.28990 7.00740 17.66010 90.000 96.966 90.000
ZERR  4 0.00600 0.00230 0.00580 0.000 0.006 0.000
LATT 1
SYMM    -X, 1/2+Y, 1/2-Z
SFAC C H P S CL AU
UNIT 96 100 4 4 4 4
TEMP -148.0
ACTA
CONF
L.S. 20
BOND $H
FMAP 2
PLAN -5
WPDB -2
HTAB
LIST 4
WGHT    0.093800
FVAR       0.10169
AU1   6    0.213432    0.634504    0.799888    11.00000    0.03016    0.02816 =
         0.01053   -0.00029    0.00362    0.00447
CL1   5    0.238477    0.426542    0.706693    11.00000    0.05338    0.03578 =
         0.02090   -0.01029    0.00968    0.00502
P1    3    0.182264    0.818111    0.893934    11.00000    0.02207    0.02928 =
         0.01039   -0.00077    0.00012   -0.00070
C1    1    0.242370    1.003438    0.934816    11.00000    0.03298    0.02552 =
         0.00813   -0.00556    0.00087    0.00466
AFIX  43
H1A   2    0.218699    1.112347    0.952677    11.00000   -1.20000
AFIX   0
C2    1    0.315725    1.008655    0.943455    11.00000    0.03827    0.02470 =
         0.00234    0.00002    0.00275   -0.00370
C3    1    0.359574    1.176542    0.982801    11.00000    0.03671    0.02874 =
         0.01075    0.01111   -0.00053    0.00142
C4    1    0.399473    1.104949    1.057796    11.00000    0.05325    0.03816 =
         0.01832   -0.00205   -0.01164    0.00637
AFIX  33
H4A   2    0.430831    0.996440    1.048081    11.00000   -1.50000
H4B   2    0.430010    1.207602    1.082484    11.00000   -1.50000
H4C   2    0.363339    1.064580    1.091244    11.00000   -1.50000
AFIX   0
C5    1    0.311514    1.343511    0.998566    11.00000    0.03179    0.01932 =
         0.02001    0.00438   -0.00144   -0.00013
AFIX  33
H5A   2    0.285525    1.390670    0.950408    11.00000   -1.50000
H5B   2    0.275572    1.302621    1.032142    11.00000   -1.50000
H5C   2    0.342243    1.445643    1.023382    11.00000   -1.50000
AFIX   0
C6    1    0.419613    1.248199    0.931045    11.00000    0.03071    0.04080 =
         0.03419    0.00086    0.01299   -0.00460
AFIX  33
H6A   2    0.451246    1.141074    0.920351    11.00000   -1.50000
H6B   2    0.394829    1.299048    0.882953    11.00000   -1.50000
H6C   2    0.449705    1.348563    0.957986    11.00000   -1.50000
AFIX   0
C7    1    0.161654    0.670768    0.972307    11.00000    0.02271    0.02767 =
         0.01371    0.00079    0.00906    0.00590
C8    1    0.190184    0.706978    1.047822    11.00000    0.02445    0.03329 =
         0.00954   -0.00132   -0.00655    0.00105
AFIX  43
H8A   2    0.220002    0.816266    1.060149    11.00000   -1.20000
AFIX   0
C9    1    0.174367    0.579501    1.106065    11.00000    0.04565    0.03741 =
         0.00356   -0.00158   -0.00239   -0.00146
AFIX  43
H9A   2    0.195641    0.600877    1.157147    11.00000   -1.20000
AFIX   0
C10   1    0.129435    0.428022    1.089871    11.00000    0.04726    0.03296 =
         0.01673    0.00716    0.00620    0.00278
AFIX  43
H10A  2    0.118248    0.345346    1.129518    11.00000   -1.20000
AFIX   0
C11   1    0.099304    0.393436    1.013923    11.00000    0.04500    0.02767 =
         0.02267   -0.00293    0.00718   -0.01036
AFIX  43
H11A  2    0.067750    0.287076    1.002186    11.00000   -1.20000
AFIX   0
C12   1    0.115492    0.513133    0.956989    11.00000    0.04353    0.02699 =
         0.00421   -0.00429   -0.00074   -0.01069
AFIX  43
H12A  2    0.094872    0.488428    0.905939    11.00000   -1.20000
AFIX   0
C13   1    0.099117    0.961768    0.865600    11.00000    0.02697    0.02336 =
         0.00375   -0.00274   -0.00574   -0.00483
C14   1    0.035747    0.942588    0.900414    11.00000    0.03683    0.02386 =
         0.00813   -0.00258    0.00338    0.00409
AFIX  43
H14A  2    0.033921    0.852786    0.940440    11.00000   -1.20000
AFIX   0
C15   1   -0.025977    1.056592    0.876309    11.00000    0.02456    0.03506 =
         0.02672   -0.00693    0.00368    0.00149
AFIX  43
H15A  2   -0.069880    1.041969    0.899483    11.00000   -1.20000
AFIX   0
C16   1   -0.023011    1.191566    0.818301    11.00000    0.04667    0.02240 =
         0.01555    0.00121   -0.00364    0.00665
AFIX  43
H16A  2   -0.064275    1.270054    0.801966    11.00000   -1.20000
AFIX   0
C17   1    0.041634    1.207565    0.785405    11.00000    0.05242    0.02404 =
         0.01724    0.00653   -0.00792    0.00986
AFIX  43
H17A  2    0.044300    1.299968    0.746473    11.00000   -1.20000
AFIX   0
C18   1    0.101550    1.096070    0.806656    11.00000    0.05144    0.03054 =
         0.01137    0.00247    0.00524   -0.00535
AFIX  43
H18A  2    0.144625    1.108747    0.781941    11.00000   -1.20000
AFIX   0
S1    4    0.365207    0.801092    0.921115    11.00000    0.03142    0.02621 =
         0.01782    0.00368    0.00399    0.00558
C19   1    0.383806    0.839489    0.826338    11.00000    0.03276    0.03078 =
         0.01121    0.00373   -0.00270   -0.00113
C20   1    0.433343    0.710141    0.798213    11.00000    0.03343    0.01824 =
         0.01510    0.00320   -0.00315    0.00368
AFIX  43
H20A  2    0.456894    0.615598    0.831175    11.00000   -1.20000
AFIX   0
C21   1    0.447802    0.719541    0.723889    11.00000    0.03304    0.04328 =
         0.01902   -0.00019   -0.00007    0.00597
AFIX  43
H21A  2    0.482318    0.634845    0.705747    11.00000   -1.20000
AFIX   0
C22   1    0.411395    0.854308    0.675476    11.00000    0.03270    0.05300 =
         0.01616   -0.00928    0.00124   -0.00161
AFIX  43
H22A  2    0.419778    0.857600    0.623446    11.00000   -1.20000
AFIX   0
C23   1    0.362601    0.985345    0.701862    11.00000    0.03272    0.03807 =
         0.01782    0.00042    0.00003   -0.00655
AFIX  43
H23A  2    0.339836    1.080716    0.668770    11.00000   -1.20000
AFIX   0
C24   1    0.348029    0.974298    0.776292    11.00000    0.03322    0.03019 =
         0.01213   -0.00243    0.00120    0.00983
AFIX  43
H24A  2    0.313289    1.059086    0.793984    11.00000   -1.20000

AFIX   0
HKLF 4


REM  jo8 in P2(1)/c
REM wR2 = 0.1589, GooF = S = 1.025, Restrained GooF = 1.025 for all data
REM R1 = 0.0622 for 2869 Fo > 4sig(Fo) and 0.0994 for all 4132 data
REM 253 parameters refined using 0 restraints

END

WGHT      0.0940      0.0000

REM No hydrogen bonds found for HTAB generation

REM Highest difference peak  4.894,  deepest hole -3.076,  1-sigma level  0.283
Q1    1   0.1874  0.5330  0.7853  11.00000  0.05    4.89
Q2    1   0.1587  0.6279  0.8018  11.00000  0.05    3.35
Q3    1   0.2706  0.6350  0.7962  11.00000  0.05    3.26
Q4    1   0.1571  0.6297  0.7160  11.00000  0.05    1.17
Q5    1   0.4225  0.9519  0.9203  11.00000  0.05    1.12
;

_shelx_res_checksum   59268

_shelx_hkl_file
;
  -1   0   1    0.58    0.74
  -1   0  -1   -0.63    0.71
   1   0   1    0.18    0.90
  -2   0   0  838.09    5.61
  -2   0   0  823.12    7.70
   0   0  -2  522.02    6.08
   0   0   2  505.10    5.55
  -2   0   1    0.59    1.38
  -2   0   1   -1.37    0.93
  -1   0   2  933.94    7.06
  -1   0   2  947.16    7.58
  -2   0  -1    0.44    1.28
   2   0   1    0.42    1.00
  -2   0  -1    0.95    1.23
  -1   0  -2  529.20    6.27
   1   0   2  543.21    6.18
   0  -1   0   -1.18    1.13
  -2   0   2   95.20    2.18
  -2   0   2   82.98    2.82
  -1  -1   0  743.88    5.98
  -1   1   0  783.90    6.91
   0  -1   1    2.46    1.36
   0   1  -1    0.52    1.12
   0   1   1    0.45    1.45
  -1   1   1   75.43    1.65
  -1  -1   1   74.71    2.65
  -1   1   1   67.94    2.53
  -1  -1   1   81.09    2.11
   1   1  -1   72.07    1.62
  -3   0   0  192.88    4.38
  -3   0   0  185.21    2.40
  -3   0   0  221.90    2.95
   1   1   1  276.65    3.89
  -1   1  -1  288.79    3.48
  -1   1  -1  274.20    3.80
   1  -1   1  296.08    3.52
   1   1   1  251.68    3.41
  -1  -1  -1  265.07    3.71
  -2   0  -2  420.76    5.59
  -2   0  -2  426.74    4.60
   2   0   2  447.80    5.54
  -3   0   1   -1.78    2.24
  -3   0   1    1.14    1.35
   0   0   3    2.14    2.48
  -1   0   3    0.65    1.57
   1   0  -3   -0.21    1.37
  -1   0   3   -3.57    2.51
  -2  -1   0   74.34    2.05
   2   1   0   74.34    2.45
  -2  -1   0   77.36    2.82
  -2   1   0   76.05    2.64
  -3   0  -1    0.69    1.47
  -3   0  -1    0.81    2.19
   3   0   1   -0.49    1.31
   0   1   2  408.03    4.87
   0  -1   2  403.52    5.05
   0   1  -2  410.48    4.96
  -2  -1   1  277.31    5.06
   2   1  -1  216.13    2.35
  -2  -1   1  216.90    3.67
   2   1  -1  212.11    4.09
  -2   1   1  244.01    4.46
   1   0   3    1.96    3.00
  -1   0  -3    8.30    2.73
  -1  -1   2  240.24    3.90
  -1  -1   2  253.67    3.05
   1   1  -2  271.25    3.78
  -1   1   2  248.82    3.55
  -3   0   2  377.41    6.29
  -3   0   2  395.11    4.19
  -2   0   3    1.71    2.11
  -2   0   3    1.37    2.13
  -2   1  -1   14.98    2.01
  -2  -1  -1   17.30    2.33
  -2   1  -1   20.83    1.78
  -2  -1  -1   19.42    2.16
   2  -1   1   15.86    1.91
   1   1   2  294.70    4.40
  -1   1  -2  323.31    4.69
   1  -1   2  280.77    4.30
   2   1  -2  233.16    4.83
  -2  -1   2  221.23    4.08
  -2   1   2  187.14    4.25
   2   1  -2  184.09    3.35
  -2   1   2  205.89    3.50
  -2  -1   2  204.48    3.79
  -3   0  -2   40.62    3.01
   3   0   2   41.77    2.38
  -3   0  -2   37.55    2.79
   2   0   3   -0.20    3.33
  -2   0  -3    2.38    2.93
  -2   0  -3    1.98    1.84
  -3  -1   0  137.31    3.90
  -3  -1   0  121.24    3.36
  -3   1   0  109.16    3.52
  -4   0   0   14.01    1.91
  -4   0   0   14.44    3.44
  -4   0   0    8.31    1.50
  -2   1  -2  438.72    5.76
   2  -1   2  507.06    6.34
  -2   1  -2  442.20    5.06
   2   1   2  446.21    5.94
  -3   1   1   89.04    3.38
  -3  -1   1   83.82    2.76
  -3  -1   1  105.06    3.90
  -4   0   1   -0.29    3.08
  -4   0   1    0.51    1.38
   0   1  -3   45.68    2.98
   0   1   3   37.98    2.50
   0  -1   3   37.86    2.83
  -3   0   3    2.06    1.93
  -3   0   3    5.51    3.02
  -1   1   3  733.92    7.71
  -1  -1   3  795.17    6.07
   1   1  -3  778.82    8.30
  -1  -1   3  797.63    8.40
  -1   0   4  169.67    3.79
   1   0  -4  159.77    3.47
  -1   0   4  155.67    4.72
   0   0   4  115.21    4.51
  -3  -1  -1 1044.09    9.32
  -3   1  -1 1042.62    9.18
  -3  -1  -1 1023.22   10.12
   3  -1   1 1090.86    8.46
  -3   1  -1  990.49    9.87
   4   0   1   -0.21    1.70
  -4   0  -1    2.43    2.90
  -4   0  -1    2.65    2.12
  -1   1  -3  201.82    4.65
   1   1   3  205.36    4.49
   1  -1   3  236.30    5.07
  -4   0   2  168.83    5.49
  -4   0   2  162.71    3.22
  -3   1   2   20.76    3.31
  -3  -1   2   18.75    3.21
  -3  -1   2   22.34    2.86
   3   1  -2   23.63    2.13
  -3   1   2   15.30    2.02
  -2  -1   3  626.11    6.85
  -2  -1   3  607.99    7.16
  -2   1   3  575.71    6.80
  -2   1   3  562.17    7.74
   2   1  -3  623.10    7.12
   2   1  -3  605.18    7.95
  -2   0   4   63.03    3.37
  -2   0   4   73.27    3.82
  -1   0  -4  516.31    9.20
   1   0   4  498.28    8.28
   3   0   3   -2.52    3.29
  -3   0  -3   -0.09    3.49
  -3   1  -2  197.46    4.48
   3  -1   2  201.15    4.30
   3   1   2  175.24    4.22
  -3  -1  -2  177.61    4.77
  -3   1  -2  189.60    4.31
  -2   1  -3    9.42    2.13
   2   1   3    8.19    2.16
  -2   1  -3   12.27    3.06
   2  -1   3    9.26    2.88
   4   0   2  998.00    9.20
  -4   0  -2 1006.47   10.05
  -4   0  -2  946.26   10.91
  -4   0   3    1.07    3.44
  -4   0   3    0.49    2.43
  -4  -1   0  734.53    9.52
  -4  -1   0  672.78    8.04
  -4   1   0  718.91    8.70
  -4  -1   1  131.01    3.88
  -4  -1   1  197.61    5.45
  -4   1   1  194.17    5.31
  -3   1   3   47.14    3.17
   3   1  -3   67.25    3.53
  -3  -1   3   62.21    3.43
  -3   1   3   51.65    4.00
  -3  -1   3   57.58    3.52
   3   1  -3   57.58    3.80
  -3   0   4  319.57    5.81
  -3   0   4  323.35    5.41
   2   0   4 1097.90   12.03
  -2   0  -4 1102.46   12.67
  -1   1   4   12.83    3.65
   1   1  -4   10.56    3.26
  -1  -1   4    8.56    2.80
  -1  -1   4    8.63    2.13
   0  -1   4  213.80    5.08
   0   1   4  185.78    5.02
   0   1  -4  214.68    5.19
   4  -1   1  358.78    4.80
  -4   1  -1  339.54    5.29
   4   1   1  344.06    5.63
  -4  -1  -1  323.57    6.28
  -4   1  -1  348.48    6.33
  -4  -1  -1  349.09    6.44
  -5   0   1   -2.57    2.26
  -5   0   1    4.15    4.54
  -4  -1   2  209.57    5.66
  -4   1   2  179.24    2.42
  -4  -1   2  213.97    5.11
  -4   1   2  190.45    5.73
  -5   0   0 1185.83    9.10
  -5   0   0 1197.44   14.00
   5   0   0 1159.40    9.55
  -2  -1   4  681.46    7.78
  -2   1   4  678.52    8.79
   2   1  -4  724.92    8.93
  -2  -1   4  689.38    8.78
  -2   1   4  695.67    9.72
   2   1  -4  672.15    8.44
  -1   1  -4   12.58    3.37
   1   1   4   16.29    3.68
   1  -1   4   12.60    3.58
  -1   0   5   -3.00    2.56
  -1   0   5    1.37    3.69
   1   0  -5    1.86    2.18
  -5   0   2  548.34   10.06
  -5   0   2  649.29    7.10
   0   0   5  -11.52    4.56
   0  -2   0   13.08    1.85
  -5   0  -1   -5.26    2.78
  -5   0  -1    0.28    2.03
   5   0   1    1.56    1.75
  -3   1  -3  549.27    7.65
   3   1   3  537.27    7.29
  -3   1  -3  532.01    6.58
   3  -1   3  538.12    7.82
   1  -2   0   56.05    2.35
  -1  -2   0   47.46    2.50
   0  -2  -1  448.84    6.50
  -2   0   5    0.53    3.22
  -2   0   5   -0.64    2.68
  -4   0  -3   -0.09    2.92
  -4   0  -3    2.33    2.28
   4   0   3    0.14    3.33
   1  -2  -1  374.64    5.78
  -1  -2   1  412.48    6.73
  -4   1  -2  142.63    4.11
   4   1   2  131.97    3.83
  -4  -1  -2  126.82    4.35
  -4   1  -2  152.83    4.97
   4  -1   2  129.34    3.92
  -1   0  -5    0.45    3.97
   1   0   5    5.02    3.88
  -4   0   4  178.38    4.23
  -4   0   4  190.78    5.42
  -3   0  -4  203.37    6.29
   3   0   4  176.40    5.50
  -3   0  -4  170.68    3.96
   1  -2   1   15.67    3.08
  -1  -2  -1   18.49    3.00
  -4   1   3  327.58    4.35
  -4  -1   3  329.96    7.37
  -4  -1   3  325.49    5.58
  -4   1   3  357.78    7.05
   3   1  -4  147.64    5.15
  -3   1   4  125.93    5.39
  -3  -1   4  124.02    4.59
  -3  -1   4  135.88    4.27
   3   1  -4  166.94    5.01
  -3   1   4  133.47    4.53
  -2   1  -4  492.80    8.02
   2  -1   4  461.95    8.89
  -2   1  -4  487.12    4.46
   2   1   4  489.30    7.55
  -2   2   0    6.08    3.06
  -2  -2   0    9.80    2.24
   2  -2   0    7.39    1.80
  -5   0   3    0.01    3.34
  -5   0   3   -0.44    2.12
   0  -2   2   -0.63    2.30
   0   2   2    0.57    2.14
   0   2  -2    0.95    2.02
  -2  -2   1  168.91    4.26
  -2   2   1  141.83    4.87
   2  -2  -1  166.27    3.20
  -5   1   1  283.67    6.66
  -5  -1   1  265.96    6.05
  -5  -1   1  274.68    4.65
   1   2  -2  102.81    2.95
  -1  -2   2  123.42    4.16
  -1   2   2  112.75    3.24
  -5  -1   0    5.20    3.72
  -5   1   0    6.62    2.93
  -5  -1   0    4.30    3.25
   5  -1   0    2.22    2.24
  -5   0  -2  457.21    8.10
   5   0   2  418.82    6.06
  -5   0  -2  415.27    6.55
  -3   0   5    0.54    2.98
  -3   0   5   -1.86    3.28
  -2   2  -1  236.08    4.88
   2  -2   1  248.11    4.10
  -2  -2  -1  265.04    5.02
   2   2   1  228.42    4.82
  -1   2  -2    9.91    2.28
   1  -2   2   11.23    2.78
  -1   2  -2    7.87    2.43
   1   2   2    6.90    2.35
  -1  -1   5    3.88    4.74
   1   1  -5   16.01    3.37
  -1  -1   5   18.31    2.38
  -1   1   5   15.56    4.15
  -2   0  -5    5.27    4.46
   2   0   5    1.85    4.29
  -5   1   2    8.04    2.38
  -5  -1   2    9.83    3.29
  -5  -1   2    8.73    2.85
  -5   1   2    7.42    3.41
   0  -1   5  598.11    9.63
   0   1  -5  518.31    8.92
   0   1   5  529.47    9.27
  -5   1  -1  236.18    6.18
   5   1   1  232.05    5.25
  -5  -1  -1  228.58    5.98
  -5   1  -1  218.74    4.63
   5  -1   1  198.88    4.83
  -2   2   2    6.20    1.66
  -2  -2   2    7.00    3.68
  -2   2   2    8.39    3.52
   2   2  -2    7.16    1.78
  -2   1   5  252.07    6.36
   2   1  -5  282.49    5.85
  -2   1   5  247.35    6.05
  -2  -1   5  248.35    4.87
   2   1  -5  288.62    6.86
  -2  -1   5  258.12    5.92
  -4  -1  -3   22.63    3.00
   4   1   3   33.74    2.83
  -4   1  -3   33.78    3.64
  -4   1  -3   30.80    3.50
   4  -1   3   33.37    3.83
  -6   0   1   -1.45    3.86
  -6   0   1   -2.02    3.01
   1   1   5   15.62    4.65
  -1   1  -5   25.95    3.75
   1  -1   5   17.01    3.70
  -3   2   0    7.01    2.95
   3   2   0    5.05    2.41
  -3  -2   0   15.94    3.39
   3  -2   0   10.59    1.83
  -4  -1   4  564.60    9.02
  -4  -1   4  578.56    7.52
  -4   1   4  607.33    9.30
  -4   1   4  581.97    6.95
  -3   1  -4  485.95    8.41
   3  -1   4  493.40    8.37
  -3   1  -4  452.68    5.24
   3   1   4  480.06    7.65
  -6   0   0   24.57    4.15
   6   0   0   26.32    2.47
  -6   0   0   25.43    1.91
  -2   2  -2  108.14    3.78
   2   2   2   96.46    3.62
  -2   2  -2   94.01    3.49
   2   2   2   94.13    3.30
   2  -2   2   97.08    3.40
   3   2  -1  522.55    8.66
   3  -2  -1  540.79    5.02
  -3   2   1  551.16    8.30
  -3  -2   1  538.16    6.65
  -3  -2   1  547.26    7.75
   0   2  -3  469.71    6.52
   0  -2   3  424.53    7.46
   0   2   3  483.24    6.56
  -1  -2   3  637.12    7.74
   1   2  -3  622.14    7.42
  -1   2   3  617.23    7.26
  -5   0   4   71.71    4.76
  -5   0   4   59.76    3.12
   4   0   4  672.21    9.03
  -4   0  -4  651.75    7.49
  -4   0  -4  637.76    9.79
  -6   0   2   40.92    3.06
  -6   0   2   34.42    4.28
  -5   1   3   83.20    4.96
  -5  -1   3   66.64    4.78
  -5  -1   3  103.02    4.61
  -5   1   3   81.78    2.57
  -3  -2  -1   59.27    4.56
   3   2   1   37.55    2.88
   3  -2   1   40.76    2.59
  -3   2  -1   31.06    2.92
  -4   0   5    0.54    2.52
  -4   0   5    3.44    3.54
   1   0  -6  536.77    7.25
  -1   0   6  519.60    9.29
  -1   0   6  538.93    7.36
   1  -2   3  435.70    6.87
   1   2   3  408.33    6.34
  -1   2  -3  453.02    5.44
  -1   2  -3  441.86    6.68
   5   0   3    0.78    1.90
  -5   0  -3   -6.31    2.88
  -5   0  -3   -0.41    2.94
  -5  -1  -2  426.85    7.34
   5  -1   2  442.45    6.82
  -5   1  -2  461.43    8.20
   5   1   2  426.14    6.60
  -5   1  -2  447.19    6.91
  -6   0  -1   -0.46    2.81
   6   0   1    1.02    1.72
  -6   0  -1   -0.52    2.20
   0   0   6    2.07    3.68
  -3  -2   2    8.44    4.71
  -3  -2   2    5.26    2.43
   3   2  -2    4.87    2.64
  -3   2   2    7.21    3.19
  -3   2   2    3.81    1.62
   3   2  -2    4.25    1.49
  -3  -1   5  149.34    5.37
  -3  -1   5  129.14    4.48
   3   1  -5  145.59    5.30
   3   1  -5  154.20    5.05
  -3   1   5  133.76    5.06
  -3   1   5  127.54    5.07
  -2   2   3    3.17    3.55
  -2  -2   3    3.38    3.43
  -2   2   3   -1.56    1.91
  -2  -2   3    3.23    2.21
   2   2  -3    3.47    2.20
  -3   0  -5    2.72    4.12
   3   0   5    2.00    4.41
  -2   0   6  226.21    6.41
  -2   0   6  212.86    5.10
   2  -1   5   67.53    5.12
  -2   1  -5   78.25    4.60
   2   1   5   78.68    5.91
  -1   0  -6  884.82   13.36
   1   0   6  840.46   12.17
  -6   0   3   -1.59    3.02
  -6   0   3    2.40    3.90
   3  -2   2    3.89    2.40
  -3   2  -2    5.63    2.52
   3   2   2    4.41    2.36
  -3   2  -2    4.70    2.25
   2   2   3  375.95    4.95
  -2   2  -3  389.70    5.16
  -2   2  -3  412.52    6.59
   2   2   3  416.25    6.52
   2  -2   3  412.00    6.69
  -6  -1   1  197.79    6.39
  -6  -1   1  155.99    4.54
  -6   1   1  169.95    5.92
   6  -1  -1  160.27    2.30
  -6  -1   0  509.91    5.65
  -6  -1   0  552.43    9.42
   6  -1   0  555.53    5.31
  -6   1   0  535.77    9.87
  -6  -1   0  544.63    7.24
   4  -2   0    1.42    2.06
  -4  -2   0   -3.37    3.76
  -4  -2   0   -1.38    2.74
  -4   2   0   -1.84    3.33
  -4  -2   1    8.02    2.97
  -4  -2   1   11.42    2.44
   4   2  -1    7.98    2.74
  -4   2   1   12.87    1.53
  -4   2   1    7.23    3.25
  -3   0   6  103.38    4.19
  -3   0   6  107.05    5.95
  -3   2   3  765.17    7.41
  -3  -2   3  757.44    8.68
   3   2  -3  696.01    7.40
  -3   2   3  748.47   10.73
   3   2  -3  761.76   10.57
  -6   0  -2  524.74    7.70
  -6   0  -2  536.74    8.85
   6   0   2  534.85    6.87
  -5  -1   4  131.69    5.34
  -5   1   4  138.75    3.77
  -5  -1   4  143.22    4.53
  -5   1   4  138.21    5.57
  -4   1  -4   67.57    4.24
  -4  -1  -4   73.00    4.33
   4  -1   4   72.42    4.40
   4   1   4   62.06    3.77
  -4   1  -4   64.05    3.10
  -6   1   2   56.31    4.72
  -6  -1   2   74.48    4.34
  -6  -1   2   61.10    4.82
  -6   1   2   53.61    1.64
  -1  -2   4   69.45    3.84
  -1   2   4   83.87    3.56
   1   2  -4   77.00    3.36
   0   2   4    5.52    2.38
   0  -2   4    4.03    3.37
   0   2  -4    4.32    2.47
  -4  -1   5  160.57    4.93
  -4  -1   5  141.51    5.86
  -4   1   5  166.90    6.14
  -4   1   5  145.77    4.45
  -1  -1   6    2.95    3.05
   1   1  -6   -6.57    3.72
  -1   1   6    3.34    3.38
  -1   1   6   10.60    4.79
  -1  -1   6    9.49    2.84
  -4  -2  -1  618.73    9.09
  -4   2  -1  620.60    8.50
   4  -2   1  666.19    6.24
  -4  -2  -1  656.04    8.94
  -4   2   2    2.55    1.43
  -4   2   2    1.40    3.51
   4   2  -2    2.11    3.12
  -4  -2   2    6.11    2.45
   4   2  -2    2.87    1.75
  -4  -2   2    4.58    3.13
  -5  -1  -3  510.53    8.87
   5   1   3  537.66    8.46
  -5   1  -3  544.29    8.12
  -5   1  -3  536.71    8.74
   5  -1   3  566.16    8.76
   6   1   1  196.95    4.72
  -6   1  -1  246.84    6.87
  -6   1  -1  203.95    4.79
  -6  -1  -1  178.88    4.35
   6  -1   1  223.46    4.81
  -6  -1  -1  207.10    5.87
   0   1  -6  269.36    7.20
   0  -1   6  276.25    3.74
   0  -1   6  290.07    7.42
   0   1   6  264.45    7.20
  -5   0   5    1.21    3.38
  -5   0   5   -1.41    3.06
  -2   0  -6   27.32    4.53
   2   0   6   31.77    5.04
  -2  -2   4   74.56    3.95
  -2   2   4   82.57    5.13
  -2  -2   4   85.37    3.06
  -2   2   4   77.99    3.58
   2   2  -4   72.32    3.65
  -1   2  -4    0.34    1.70
  -1   2  -4    1.17    2.86
   1  -2   4   -2.07    3.04
   1   2   4   -0.92    1.24
   1   2   4   -1.13    2.08
   3   1   5   22.77    3.88
  -3   1  -5   12.11    3.71
  -3   1  -5   14.49    1.73
   3  -1   5   16.02    4.24
  -2  -1   6  301.22    5.48
   2   1  -6  297.80    6.22
  -2  -1   6  316.52    7.02
  -2   1   6  296.50    6.97
   2   1  -6  311.12    7.58
  -2   1   6  290.74    7.46
  -6   0   4  156.45    5.96
  -6   0   4  153.18    4.07
  -5   0  -4   45.87    4.03
   5   0   4   51.60    4.69
  -5   0  -4   40.39    3.08
  -3   2  -3   51.07    3.06
   3   2   3   57.21    3.39
   3  -2   3   59.96    3.43
  -3   2  -3   57.21    3.65
   1  -1   6    0.58    3.76
   1   1   6    8.56    5.10
  -1   1  -6   -2.29    4.11
   4   0   5   -3.68    5.17
  -4   0  -5    3.11    2.02
  -4   0  -5   -6.63    3.52
  -6   1   3  118.55    3.01
  -6  -1   3  139.37    6.34
  -6  -1   3  129.38    6.46
  -6   1   3  112.72    5.95
  -7   0   1    2.71    3.99
  -7   0   1    1.00    3.04
  -4   0   6  364.42    7.31
  -4   0   6  395.36    7.01
  -7   0   0  720.29   12.32
  -7   0   0  693.01    7.22
   7   0   0  708.26    7.88
   4   2   2  123.39    4.29
  -4   2  -2   99.58    4.07
   4  -2   2  128.46    3.78
  -4   2  -2  124.59    4.18
  -4  -2   3  103.55    4.09
  -4   2   3   84.83    5.00
   4   2  -3  111.67    4.91
  -4  -2   3   81.85    4.73
  -4   2   3   83.16    3.75
   4   2  -3   97.87    2.97
  -7   0   2  300.29    4.56
  -7   0   2  315.49    9.15
  -3   1   6  169.73    5.79
   3   1  -6  175.33    5.55
  -3   1   6  169.32    5.94
  -3  -1   6  169.82    5.28
  -3  -1   6  173.20    5.64
   3   2  -4   81.40    4.09
  -3  -2   4   92.63    4.38
  -3  -2   4   82.63    3.33
  -3   2   4   87.08    4.46
   3   2  -4   80.62    3.98
  -3   2   4   85.52    5.03
  -6   1  -2   69.16    3.41
  -6   1  -2   72.92    4.47
   6  -1   2   66.10    5.20
  -6  -1  -2   76.00    4.58
  -6  -1  -2   69.36    3.82
   6   1   2   88.56    3.70
  -2   2  -4   -1.30    2.77
   2   2   4    0.38    2.30
  -2   2  -4    2.32    2.11
   2  -2   4    1.71    2.88
   6   0   3    0.25    2.26
  -6   0  -3    5.37    3.40
  -6   0  -3    0.68    3.05
  -5   2   1  259.24    6.54
  -5  -2   1  307.07    5.62
  -5  -2   1  283.86    6.43
   1   0  -7   -1.20    2.76
  -1   0   7   -0.37    4.25
  -1   0   7   -3.00    3.33
  -7   0  -1    1.38    2.86
   7   0   1   -1.45    1.80
  -7   0  -1    1.77    2.37
  -5   2   0  127.46    4.96
  -5  -2   0  130.35    4.93
  -5  -2   0  162.66    5.58
   5  -2   0  122.72    2.28
  -3   0  -6  264.25    7.95
   3   0   6  251.24    7.44
  -5   1   5  265.53    5.51
  -5  -1   5  267.87    6.06
  -5  -1   5  256.37    7.44
  -5   1   5  249.34    6.92
   2   1   6  463.49    9.00
   2  -1   6  467.64   10.01
  -2   1  -6  465.25    9.20
   0   0   7    1.73    4.38
  -2   0   7   -1.06    3.18
   2   0  -7    5.07    2.60
  -2   0   7    1.47    3.92
  -7   0   3    3.26    3.67
  -7   0   3   -1.35    4.00
   1   2  -5 1272.02   13.68
  -1  -2   5 1269.67   13.66
  -1   2   5 1266.23   13.27
  -5  -2   2   22.04    3.21
   5   2  -2   21.89    1.64
  -5   2   2   20.69    4.32
  -5  -2   2   20.12    3.14
   0   2  -5   -0.63    3.20
   0   2   5   -0.45    2.08
   0  -2   5    2.90    3.22
  -6  -1   4   40.83    4.45
  -6   1   4   34.61    2.64
  -6   1   4   40.32    4.65
  -6  -1   4   44.42    3.85
   5   1   4  413.65    7.46
  -5   1  -4  388.74    7.84
   5  -1   4  402.73    7.78
  -5  -1  -4  362.87    7.18
  -5   1  -4  395.42    6.87
  -5  -2  -1   79.04    4.37
  -5   2  -1   94.26    4.56
  -5  -2  -1   74.31    4.34
   5  -2   1   89.51    3.17
   4   1   5   13.22    2.55
  -4   1  -5    8.83    3.88
  -4   1  -5    5.86    1.82
   4  -1   5    9.51    4.27
   7  -1  -1    1.35    1.25
  -7  -1   1   -1.08    3.39
  -7  -1   1    7.30    4.04
  -7   1   1   -0.82    3.13
  -2   2   5  248.71    7.92
  -2  -2   5  213.31    3.88
   2   2  -5  214.01    5.49
  -2   2   5  189.99    6.21
  -2  -2   5  227.79    5.92
  -6   0   5   -4.08    3.09
  -6   0   5   -0.02    2.72
  -4   1   6   13.85    3.54
  -4  -1   6   16.64    3.41
   4   1  -6   14.53    3.04
  -4   1   6   14.48    3.75
  -4  -1   6   14.57    3.46
   1   0   7   -0.35    4.53
  -4   2  -3  307.20    5.44
   4  -2   3  350.51    7.46
  -4   2  -3  334.86    6.94
   4   2   3  351.87    6.73
  -7   1   0   82.03    4.87
  -7  -1   0   78.40    4.23
   7  -1   0   79.74    2.59
  -7  -1   0   61.70    2.97
  -7  -1   0   86.36    5.17
   1   2   5 1126.71   12.82
  -1   2  -5 1107.23   13.01
   1  -2   5 1138.27   13.21
   4   2  -4    2.34    2.40
   4   2  -4    8.51    2.93
  -4   2   4    5.31    3.65
  -4   2   4    6.83    3.75
  -4  -2   4    8.38    3.39
  -4  -2   4    5.91    2.31
   3  -2   4   78.93    4.23
   3   2   4   86.26    4.25
  -3   2  -4   77.87    2.95
  -3   2  -4   76.72    3.78
  -5   0   6   10.34    3.09
  -5   0   6   14.68    4.42
  -3   0   7   -2.99    3.23
  -3   0   7    6.67    4.03
  -7   1   2  188.11    3.30
  -7   1   2  177.11    6.51
  -7  -1   2  171.45    6.60
  -7  -1   2  178.54    4.18
   7   0   2  407.85    6.39
  -7   0  -2  403.25    8.43
  -7   0  -2  454.12    7.95
  -6  -1  -3   88.37    4.39
  -6   1  -3  106.40    4.86
   6  -1   3  100.06    5.16
  -6  -1  -3   85.60    4.39
  -6   1  -3   94.08    4.06
   6   1   3  126.32    4.85
  -5   2   3  830.30    7.20
  -5  -2   3  839.10   12.79
   5   2  -3  884.69    7.96
  -5   2   3  825.42   11.95
  -5  -2   3  858.03   10.54
  -5   0  -5    0.35    3.89
  -5   0  -5    2.88    2.76
   5   0   5   -4.34    4.93
   1   1  -7  438.67    9.63
  -1   1   7  396.00    8.79
  -1  -1   7  421.37    5.84
  -1  -1   7  444.77    9.12
  -1   1   7  405.76    8.19
  -7   1  -1    2.91    2.30
  -7   1  -1    2.61    3.32
   7   1   1    8.61    2.82
  -7  -1  -1    5.22    3.74
  -7  -1  -1    2.90    2.76
   7  -1   1    2.46    3.27
   5  -2   2    3.28    3.58
  -5  -2  -2    1.57    3.45
  -5   2  -2    4.73    2.84
   5   2   2   -0.43    2.62
  -5   2  -2    1.65    3.28
  -3   1  -6   76.04    4.95
   3   1   6   61.97    5.16
   3  -1   6   59.46    4.91
  -3  -2   5  551.73    7.10
  -3   2   5  550.13    8.85
  -3   2   5  542.17   10.30
   3   2  -5  538.81    8.05
  -3  -2   5  537.03    8.49
   3   2  -5  522.82    8.96
  -7   0   4   54.35    3.57
  -7   0   4   52.34    5.25
   6   0   4  458.13    8.77
  -6   0  -4  438.45    7.49
  -6   0  -4  444.50    8.84
   0   1   7   33.58    5.30
   0  -1   7   31.81    5.02
   0   1  -7   43.79    5.14
   0  -1   7   30.41    3.10
   2   1  -7   18.04    2.95
  -2   1   7   27.69    4.32
  -2  -1   7   18.71    3.85
   2   1  -7   27.49    4.38
  -2  -1   7   12.26    6.03
  -2   1   7   18.74    4.41
  -2   0  -7    2.28    4.33
   2   0   7   -3.83    4.20
  -7  -1   3  173.06    7.08
  -7  -1   3  171.55    5.20
  -7   1   3  177.38    3.56
  -2   2  -5  239.18    6.12
   2  -2   5  246.69    6.67
   2   2   5  238.22    6.08
   0  -3   0    2.96    2.38
   4   0   6   65.59    6.11
  -4   0  -6   58.21    5.05
   1  -3   0   26.48    2.62
  -1  -3   0   25.73    2.58
   0  -3   1   19.20    2.97
   0  -3  -1   21.33    4.15
  -4   0   7    0.29    3.53
  -4   0   7    1.43    3.93
  -6   1   5    6.82    4.00
  -6  -1   5   17.88    4.59
  -6  -1   5    8.59    3.31
  -6   1   5    5.54    2.49
  -1   1  -7   55.01    5.21
  -1  -1  -7   38.83    2.16
   1  -1   7   67.46    5.56
   1   1   7   46.11    5.59
  -1  -3   1  194.60    5.39
   1  -3  -1  243.28    5.88
  -6  -2   1   16.19    3.41
  -6   2   1   27.93    3.71
  -6  -2   1   27.69    3.16
  -1  -3  -1  408.18    7.55
   1  -3   1  361.25    6.20
  -5   1   6  518.35    9.62
  -5   1   6  397.00    8.00
  -5  -1   6  544.77    9.75
  -5  -1   6  542.80    8.33
  -6  -2   0    4.73    4.60
  -6   2   0    4.98    3.71
  -6  -2   0    7.55    3.03
  -3   1   7  453.74    8.74
  -3  -1   7  424.68    7.38
  -3  -1   7  432.35    8.64
   3   1  -7  449.68    8.38
  -3   1   7  477.34    9.33
  -8   0   1   -4.46    2.83
  -8   0   1   -3.02    4.13
  -7   1  -2  246.04    5.77
   7   1   2  204.36    5.62
  -7   1  -2  262.36    7.47
  -7  -1  -2  246.04    7.26
   7  -1   2  228.68    6.00
   7   0   3   -1.89    2.46
  -7   0  -3    1.96    3.37
  -7   0  -3   -1.48    3.63
  -5   2   4   32.99    4.15
   5   2  -4   35.02    4.09
  -5  -2   4   25.91    3.74
  -5   2   4   31.68    3.50
   5   2  -4   33.90    3.02
  -5  -2   4   45.53    5.24
  -8   0   0   33.28    5.02
  -8   0   0   30.70    2.87
   8   0   0   36.52    2.81
  -4   2  -4   14.50    2.88
  -4   2  -4    8.72    2.81
   4   2   4    5.08    4.11
   4  -2   4    9.79    3.44
  -6   2   2    4.24    3.54
  -6  -2   2    5.77    4.38
  -6  -2   2    8.94    3.66
  -8   0   2  329.50   10.26
  -8   0   2  349.73    6.38
  -2  -3   0   40.58    3.99
  -2   3   0   40.62    4.33
   2  -3   0   33.16    2.30
  -4  -2   5  653.07    8.89
   4   2  -5  629.83    9.08
  -4   2   5  602.32    8.89
   4   2  -5  624.53   10.38
  -4  -2   5  653.78    9.90
  -4   2   5  614.47   10.72
   0   3   2   81.29    4.27
   0  -3   2   92.83    7.18
   0  -3  -2  116.02    4.88
  -5   1  -5  265.31    8.32
   5   1   5  269.21    6.47
   5  -1   5  290.02    7.65
  -5   1  -5  281.37    5.84
  -5  -1  -5  244.60    6.31
   1   2  -6   -7.03    3.14
  -1   2   6   -3.68    4.93
  -1  -2   6   21.29    4.12
   2  -3  -1  165.74    4.66
  -2  -3   1  172.59    5.34
  -2   3   1  163.86    6.54
  -1   3   2   48.04    3.65
  -5   2  -3   24.21    3.10
  -5   2  -3   29.50    3.42
   5   2   3   26.25    3.06
   5  -2   3   29.08    3.58
  -6  -2  -1   87.37    5.06
  -6   2  -1   64.13    4.53
   6  -2   1   69.11    3.06
  -6  -2  -1   66.97    4.72
   0   2  -6   -4.02    3.35
   0  -2   6    1.82    3.65
   0   2   6   -0.58    5.51
  -6   0   6  522.11   10.47
  -6   0   6  545.93    7.97
  -7   1   4  177.93    4.01
  -7  -1   4  229.78    6.89
  -7  -1   4  181.58    7.75
  -7   1   4  165.47    6.98
  -6  -1  -4   67.05    4.36
  -6   1  -4   71.02    4.41
   6  -1   4   81.36    6.02
  -6   1  -4   67.98    4.47
   6   1   4   65.42    3.76
  -2  -3  -1   -1.52    3.89
  -2   3  -1   -7.81    3.54
  -1  -3  -2  186.37    5.74
   1   3   2  180.41    5.26
   3  -2   5  241.33    6.88
  -3   2  -5  244.17    4.25
  -3   2  -5  239.03    6.72
   3   2   5  229.28    6.35
  -2  -2   6   11.32    2.11
  -2  -2   6    4.79    3.77
   2   2  -6    2.41    2.85
  -2   2   6    0.95    4.36
  -2   2   6    3.67    5.46
   2  -1   7  275.26    8.96
  -2   1  -7  272.28    8.27
   2   1   7  286.84    9.49
  -3   0  -7    2.42    4.26
   3   0   7    2.10    6.07
  -7   0   5    2.31    3.24
  -7   0   5    0.56    3.70
  -4   1  -6  316.94    8.20
   4  -1   6  334.62    8.94
  -4   1  -6  295.96    4.86
   4   1   6  271.46    8.94
  -8   0   3   -5.62    3.21
  -8   0   3   -3.95    3.88
  -1   0   8  374.93    9.32
  -1   0   8  396.87    7.50
   1   0  -8  381.70    6.79
  -2   3   2  118.40    3.68
  -2  -3   2  123.77    5.16
  -2   3   2  101.27    5.76
   2   3  -2  105.46    3.22
   1   2   6   16.40    3.47
   1  -2   6   14.76    4.16
  -1   2  -6   14.82    4.67
  -6   2   3  218.83    7.01
  -6  -2   3  246.33    6.28
  -6  -2   3  220.54    6.70
  -4  -1   7   63.78    4.36
   4   1  -7   65.07    4.18
  -4   1   7   64.32    4.97
  -4  -1   7   59.73    4.76
  -4   1   7   60.31    5.04
  -2   0   8  663.79    9.22
  -2   0   8  662.17   11.34
   2   0  -8  646.40    8.99
   0   0   8 1118.75   15.77
   0   0   8 1204.42   12.54
  -5   0   7    4.71    4.17
  -5   0   7   -2.52    3.04
   3   3   0   46.83    3.27
  -3  -3   0   41.75    4.15
   3  -3   0   42.67    2.26
  -3   3   0   40.85    4.26
   2  -3   2    0.82    3.35
  -2  -3  -2    3.97    3.21
  -2   3  -2    1.55    3.67
  -3   3   1   82.45    5.47
   3  -3  -1  105.31    4.00
  -3  -3   1   89.21    3.68
   3   3  -1   96.43    4.69
  -8  -1   1   97.49    5.58
  -8   1   1   91.33    5.84
   8  -1  -1  104.74    2.49
  -8  -1   1   95.98    4.79
  -8  -1   1   71.05    2.93
  -3  -2   6    2.13    3.52
   3   2  -6   15.20    4.00
  -3   2   6    0.70    4.56
  -3  -2   6    6.79    2.77
  -3   2   6    7.64    4.72
   3   2  -6    2.19    2.94
   0   3   3  143.44    4.37
   0  -3   3  146.45    5.13
   0   3  -3  140.12    4.10
   6   2   2  106.57    4.36
  -6   2  -2  116.25    4.44
   6  -2   2  116.06    4.77
  -6  -2  -2  108.23    5.31
  -6   2  -2  101.98    4.45
  -1   3   3  189.62    4.56
  -1  -3   3  144.80    6.41
   1   3  -3  174.05    4.10
  -6   0  -5    3.82    4.01
  -6   0  -5    5.53    2.55
   6   0   5   -4.91    5.16
   7  -1   3   88.83    6.40
  -7   1  -3   86.08    5.35
  -7   1  -3   76.54    4.29
   7   1   3   97.04    4.50
  -7  -1  -3   81.66    5.18
  -7  -1  -3  109.58    5.34
  -8  -1   0  146.68    5.47
  -8   1   0  147.58    6.44
  -8  -1   0  129.05    3.98
  -8   1   0  142.29    4.09
  -8  -1   0  154.86    6.21
   8  -1   0  159.49    3.53
  -8   1   2  153.49    6.53
  -8  -1   2  125.90    3.99
  -8  -1   2  127.19    2.39
  -8   1   2  149.36    3.42
  -8  -1   2  136.46    6.92
  -5   0  -6   44.31    5.58
   5   0   6   34.13    5.82
  -5   0  -6   35.93    3.17
  -3   3  -1  265.12    6.48
   3   3   1  265.68    6.34
  -3  -3  -1  304.85    7.42
  -3   0   8    3.79    3.59
  -3   0   8    3.56    4.29
   1   0   8  176.97    7.68
   1   3   3  257.56    5.84
  -1   3  -3  254.88    5.81
  -1   3  -3  257.75    5.72
   1  -3   3  258.89    6.04
   3   3  -2    3.40    2.82
  -3  -3   2    3.81    2.87
  -3   3   2    3.01    2.28
   3   3  -2   -0.29    1.91
  -3   3   2   -3.60    4.12
  -6  -1   6   20.84    3.56
  -6  -1   6   21.15    4.96
  -6   1   6   18.49    4.38
  -6   1   6   17.92    3.17
   8   0   2  128.16    3.95
  -8   0  -2  122.29    5.16
  -8   0  -2  135.10    6.33
   5   2  -5   87.64    5.08
  -5   2   5   77.71    4.54
  -5  -2   5   83.20    4.63
   5   2  -5   95.98    4.50
  -5  -2   5   89.72    5.31
  -5   2   5   73.52    5.35
  -2   2  -6    9.44    3.77
   2   2   6   11.41    2.63
   2  -2   6   17.11    4.37
  -2   3   3  190.11    4.30
   2   3  -3  172.41    3.93
  -2  -3   3  127.43    8.68
  -2   3   3  195.88    7.61
  -8   0   4  405.16   11.02
  -8   0   4  502.36    8.70
  -7   0  -4   90.69    4.93
  -7   0  -4   83.51    4.41
   7   0   4  101.15    5.40
  -3   1  -7    5.65    4.13
   3   1   7    1.82    5.38
   3  -1   7    6.03    5.13
  -7  -1   5  118.73    4.91
  -7   1   5   99.98    6.08
  -7  -1   5  101.03    6.50
  -7   1   5   90.67    3.57
  -8  -1  -1  178.22    5.03
  -8  -1  -1  187.85    7.00
  -8   1  -1  181.95    4.53
   8  -1   1  205.84    5.01
   8   1   1  209.47    5.34
  -8   1  -1  194.72    7.89
  -6  -2   4   -2.55    5.01
  -6   2   4    3.32    4.20
  -6   2   4   -2.45    2.31
  -6  -2   4   -0.53    3.46
  -5   2  -4   71.99    4.13
   5  -2   4   74.97    5.08
   5   2   4   69.42    4.88
  -5   2  -4   68.38    3.71
  -8  -1   3   17.45    3.91
  -8   1   3    7.70    3.47
  -8  -1   3    7.40    3.88
  -8   1   3    7.71    1.92
  -1  -1   8  314.66    8.52
  -1   1   8  298.69    8.58
  -1   1   8  331.50    8.63
  -1  -1   8  307.04    5.76
   1   1  -8  343.10    9.43
   4  -2   5  390.70   10.95
  -4   2  -5  400.06    8.43
  -4   2  -5  396.93    6.03
   4   2   5  365.35    7.43
  -7  -2   1  289.51    8.23
  -7   2   1  306.87    8.08
  -7  -2   1  263.49    7.49
   3   3   2  108.16    4.24
  -3   3  -2  106.80    3.88
  -3  -3  -2  120.63    5.55
  -3   3  -2  120.46    5.44
   3   3   2  104.15    4.78
   3  -3   2  112.56    4.33
  -2   1   8  252.02    7.62
  -2   1   8  249.94    8.22
  -2  -1   8  239.88    7.69
   2   1  -8  245.91    8.17
  -2  -1   8  229.63    5.85
   2   1  -8  241.13    6.33
   0  -1   8  348.39    9.48
   0  -1   8  319.83    5.25
   0   1   8  309.90    9.50
  -4   2   6   10.42    4.26
  -4  -2   6   10.73    3.70
  -4   2   6   18.54    4.73
   4   2  -6   19.42    4.21
   4   2  -6   19.52    3.53
  -4  -2   6   15.82    2.93
  -5  -1   7  245.43    7.88
  -5   1   7  201.47    7.94
  -5  -1   7  219.52    6.28
  -5   1   7  204.00    6.34
   2   3   3   61.30    3.33
  -2   3  -3   59.54    3.97
   2   3   3   63.55    3.74
   2  -3   3   63.76    4.09
  -2   3  -3   77.23    3.80
  -4   0  -7    1.86    4.65
   4   0   7    8.20    5.85
  -7  -2   0   -3.99    3.54
  -7   2   0    4.85    4.05
  -7  -2   0   -1.26    4.17
  -4  -3   0   71.08    5.72
   4   3   0   44.50    3.84
  -4   3   0   46.91    4.59
   4  -3   0   43.74    2.06
  -4   3   1  337.11    7.75
  -4  -3   1  363.66    6.87
   4  -3  -1  391.59    5.29
   4   3  -1  388.95    8.12
  -4   0   8  528.79   10.41
  -4   0   8  538.20    9.84
  -7   2   2   16.31    4.07
  -7  -2   2   13.73    2.90
  -7  -2   2   24.18    3.14
   2   0   8  240.25    8.39
  -2   0  -8  229.01    8.72
   3   3  -3   12.66    2.34
  -3  -3   3   13.59    5.87
  -3   3   3    9.50    4.59
   3   3  -3   19.39    3.43
  -3   3   3   11.41    2.69
  -6   2  -3  158.22    5.45
  -6  -2  -3  139.87    5.66
   6  -2   3  169.55    5.65
   6   2   3  148.63    4.99
  -6   2  -3  165.66    5.40
  -7   0   6   85.85    4.47
  -7   0   6   72.04    5.47
   6   1   5    4.74    2.80
   6  -1   5    1.41    4.89
  -6   1  -5    3.59    3.02
  -6  -1  -5    0.78    3.32
  -6   1  -5    3.54    3.68
  -1  -3   4    3.89    4.16
  -1   3   4    4.36    2.58
   1   3  -4   -0.19    2.32
   0   3  -4  217.53    5.38
   0   3   4  228.59    6.33
   0  -3   4  209.16    6.01
  -5   1  -6   35.86    4.91
   5  -1   6   47.04    5.15
  -5   1  -6   45.92    2.97
   5   1   6   40.77    5.21
  -6   0   7    0.57    3.47
  -6   0   7    1.04    4.57
  -3  -1   8  220.45    6.25
  -3   1   8  208.79    6.95
  -3   1   8  224.48    7.01
  -3  -1   8  226.41    7.13
   3   1  -8  236.33    6.71
  -1  -1  -8  202.27    3.74
   1  -1   8  260.33    4.99
  -1   1  -8  229.24    7.94
   1   1   8  228.14    8.61
   1  -1   8  214.62    7.55
  -4  -3  -1    3.93    4.89
   4   3   1    7.16    2.65
   4  -3   1    9.28    4.47
  -4   3  -1    5.78    3.51
  -1   2   7  237.89    8.33
   1   2  -7  249.20    7.07
  -1  -2   7  257.49    7.49
  -7   2  -1  188.03    6.19
  -7   2  -1  206.79    5.20
   7  -2   1  200.78    4.71
  -7  -2  -1  216.12    7.17
  -7  -2  -1  230.39    7.59
  -4  -3   2  118.09    6.09
  -4   3   2  131.06    5.97
  -4   3   2  137.06    3.03
   4   3  -2  126.85    3.27
   4   3  -2  142.85    5.96
  -3   2  -6    8.23    3.57
   3  -2   6   -0.96    3.91
  -3   2  -6    1.61    1.54
   3   2   6   -1.02    2.80
   8  -1   2  152.17    5.90
  -8   1  -2  131.48    4.57
  -8  -1  -2  118.86    5.10
  -8  -1  -2  129.25    5.24
  -8   1  -2  142.90    6.18
   8   1   2  139.23    4.80
   0   2  -7  369.83    8.37
   0   2   7  349.32    8.63
   0  -2   7  366.83    8.42
  -2   3   4  258.35    5.27
   2   3  -4  249.96    5.07
  -2   3   4  222.14    7.47
  -2  -3   4  240.66    6.92
  -1   3  -4   17.54    3.19
  -1   3  -4   18.57    3.65
   1  -3   4   18.10    3.92
   1   3   4   23.54    2.85
  -8   0  -3    3.07    3.43
  -8   0  -3   -3.82    2.93
   8   0   3   -0.30    2.67
  -9   0   1   -5.25    2.20
  -9   0   1   -2.58    3.60
  -9   0   1   -4.49    3.53
  -8  -1   4   -4.03    3.77
  -8  -1   4   -7.11    4.63
  -8   1   4   -1.90    3.92
  -8   1   4   -1.54    3.86
  -2   2   7  734.74   12.04
  -2   2   7  735.14   12.80
  -2  -2   7  713.97    6.91
  -2  -2   7  706.64   11.72
   2   2  -7  714.79   11.49
   7  -1   4  249.21    7.21
  -7  -1  -4  246.48    7.23
   7   1   4  250.22    6.05
  -7  -1  -4  238.88    6.66
  -7   1  -4  251.77    6.92
  -7   1  -4  272.96    6.94
  -7  -2   3  263.42    6.38
  -7   2   3  222.80    7.58
  -7  -2   3  246.95    7.36
  -8   0   5   -2.90    4.44
  -8   0   5    2.43    3.35
  -9   0   2   97.34    6.53
  -9   0   2   88.85    4.36
   9   0   0  404.50    6.52
  -9   0   0  395.62    6.27
  -9   0   0  386.49    9.92
   3   3   3  184.64    5.47
   3   3   3  166.60    4.65
   3  -3   3  182.73    5.30
  -3   3  -3  180.98    5.25
  -3   3  -3  164.45    4.96
  -6   2   5  589.76    7.61
  -6  -2   5  645.37   10.87
  -6  -2   5  626.83    9.94
  -6   2   5  677.81   12.18
   1   2   7  914.41   13.37
  -1   2  -7  941.34   13.54
   1  -2   7  923.32   13.24
  -4   1  -7  259.10    8.33
   4   1   7  225.51    8.39
   4  -1   7  246.87    8.10
  -4  -3  -2   15.16    4.58
  -4   3  -2    0.51    3.22
  -4   3  -2   -0.76    2.21
   4  -3   2    1.55    3.16
   4   3   2   11.55    3.73
  -5  -2   6   30.57    4.20
  -5  -2   6   40.03    4.11
  -5   2   6   35.19    4.41
  -5   2   6   26.15    4.50
   5   2  -6   36.83    4.34
   5   2  -6   45.02    3.94
   4   3  -3  337.90    7.87
   4   3  -3  322.29    5.04
  -4   3   3  359.40    8.63
  -4  -3   3  272.55    8.29
  -4   3   3  333.48    4.85
  -3  -2   7   34.87    2.67
   3   2  -7   24.35    3.99
  -3  -2   7   34.01    4.67
  -3   2   7   26.51    5.59
   3   2  -7   28.88    3.76
  -3   2   7   24.76    5.44
   4   1  -8    7.05    3.30
  -4   1   8    2.32    4.06
  -4  -1   8    1.93    3.53
  -4   1   8    5.28    3.90
  -4  -1   8    2.78    3.70
   2  -1   8  305.13    9.52
   2   1   8  272.82    9.33
  -2   1  -8  326.31    8.79
   3   3  -4    0.46    2.42
  -3  -3   4   -0.80    5.01
  -3   3   4    4.36    4.67
  -3   3   4    4.49    2.63
   2   3   4  229.81    4.84
   2  -3   4  280.41    7.51
   2   3   4  257.05    6.26
  -2   3  -4  250.42    6.20
  -2   3  -4  234.69    5.10
  -5   0   8  336.97    7.66
  -5   0   8  343.07    8.49
  -6   0  -6  152.68    4.84
  -6   0  -6  167.99    7.00
   6   0   6  151.77    6.78
   7   2   2    5.06    2.75
  -7  -2  -2   -1.49    3.74
   7  -2   2   10.44    3.84
  -7   2  -2    9.31    4.28
  -7   2  -2   10.93    3.01
   3   0   8  317.42    9.41
  -3   0  -8  325.26   10.26
  -7   1   6  268.04    5.78
  -7   1   6  298.98    9.04
  -7  -1   6  265.31    8.86
  -7  -1   6  298.05    6.67
  -9   0   3   -3.48    2.69
  -9   0   3  -13.29    4.90
   9   0   1    3.41    2.30
  -9   0  -1    4.03    3.78
  -9   0  -1   -0.58    2.85
   7   0   5   -6.42    4.88
  -7   0  -5   -0.81    3.08
  -7   0  -5   -1.99    4.06
  -6  -1   7   86.45    5.89
  -6  -1   7   89.73    4.68
  -6   1   7   94.19    6.10
  -6   1   7   79.01    4.71
  -5   2  -5  122.75    5.52
   5   2   5  114.24    4.63
  -5   2  -5  136.91    4.72
   5  -2   5  111.13    5.92
  -5  -3   1   72.37    4.82
   5   3  -1   62.63    4.43
  -5   3   1   55.23    5.37
   5  -3  -1   82.09    3.43
  -5  -3   1   62.21    3.97
  -5  -3   0   34.15    4.74
  -5   3   0   17.38    4.27
   5  -3   0   19.17    1.76
  -1   0   9    7.04    4.48
   1   0  -9    7.55    2.86
  -1   0   9    2.93    5.49
  -7  -2   4   21.68    4.67
  -7   2   4    0.77    2.09
  -7  -2   4   22.73    4.56
  -7   2   4   -2.02    3.73
   6   2   4    7.71    3.11
  -6   2  -4   23.29    3.55
   6  -2   4   62.35    4.95
  -5   0  -7    0.73    5.30
   5   0   7   -2.08    5.68
   2   0  -9    3.29    3.04
  -2   0   9   -0.31    4.50
  -2   0   9   -1.16    3.98
   8   1   3  204.08    6.05
  -8  -1  -3  193.88    6.88
  -8   1  -3  227.93    7.38
  -8  -1  -3  201.42    6.70
  -8   1  -3  210.03    6.44
   8  -1   3  195.33    7.11
  -9  -1   1   78.06    5.42
   9  -1  -1   69.68    2.58
  -9   1   1   88.77    6.33
  -9  -1   1   74.18    5.53
  -9  -1   1   56.07    3.19
   0   0   9    4.03    4.35
   0   0  -9    4.63    2.93
   0   0   9    1.83    4.69
   2  -2   7    1.33    4.36
  -2   2  -7   -7.16    4.40
   2   2   7   -2.89    5.01
   1   3  -5    4.56    2.63
  -1  -3   5    4.78    3.49
  -1   3   5   -0.58    2.93
  -5  -3   2   74.82    5.07
   5   3  -2   53.31    4.58
  -5   3   2   59.83    5.44
   5   3  -2   49.86    2.00
  -5  -3   2   37.99    3.89
  -5   3   2   56.90    2.30
   0   3   5  458.31    7.89
   0   3  -5  481.36    8.25
   0  -3   5  470.57    8.59
  -8   1   5   85.35    6.51
  -8  -1   5   91.90    6.27
  -8  -1   5   94.25    6.25
  -8   1   5   87.32    3.90
   9  -1  -2  216.35    4.13
  -9   1   2  216.36    8.11
  -9  -1   2  204.05    3.58
  -9  -1   2  222.73    7.15
  -9  -1   2  211.10    8.10
   4  -2   6   13.78    4.62
  -4   2  -6    2.72    4.66
  -4   2  -6    9.10    1.87
   4   2   6   12.18    3.34
  -9   1   0   54.85    5.71
  -9  -1   0   52.59    4.48
   9  -1   0   60.79    2.78
  -9  -1   0   43.96    4.55
  -9  -1   0   32.32    2.98
  -9   1   0   52.15    3.40
   5  -3   1   73.26    4.21
  -5  -3  -1   90.57    5.94
  -5   3  -1   68.60    4.53
   4   2  -7  432.70    9.09
  -4  -2   7  446.97    7.59
  -4   2   7  436.76    9.11
   4   2  -7  472.68   10.13
  -4   2   7  407.72    9.55
  -4  -2   7  433.98    8.89
   2   3  -5  349.58    6.87
  -2   3   5  376.58    6.99
  -2  -3   5  346.29    7.79
   4  -3   3   18.68    4.22
  -4   3  -3    9.51    3.33
  -4   3  -3   18.06    2.96
   4   3   3   15.74    3.31
  -3   0   9   -1.28    4.91
  -3   0   9   -1.42    4.97
  -9   0   4   40.88    3.65
  -9   0   4   33.55    5.46
  -8   0  -4  273.49    7.78
  -8   0  -4  272.80    7.54
   8   0   4  266.71    6.57
  -7   0   7   -3.99    4.64
  -7   0   7   -2.55    3.51
  -1   3  -5    7.68    2.70
   1   3   5    6.89    2.49
  -1   3  -5    8.41    3.39
   1  -3   5    9.72    3.75
  -4  -3   4  271.87   11.18
   4   3  -4  227.36    7.67
  -4   3   4  197.74    7.36
  -4   3   4  201.31    4.53
  -4  -3   4  199.19    5.98
   4   3  -4  206.36    4.83
   3  -3   4   90.20    4.69
  -3   3  -4   94.04    4.58
   3   3   4   91.84    4.11
  -3   3  -4   84.06    3.66
  -9   0  -2  481.81    9.06
   9   0   2  555.10    8.15
  -9   0  -2  537.73   10.92
  -8  -2   1  135.15    6.16
  -8  -2   1  123.14    6.51
  -8   2   1  113.20    7.57
   1   0   9    3.21    5.06
  -5  -1   8  327.18    8.05
  -5   1   8  299.50    7.91
  -5   1   8  303.29    8.37
  -5  -1   8  320.73    8.19
   6  -1   6   73.29    6.01
   6   1   6   75.43    5.10
  -6   1  -6   81.40    4.02
  -6   1  -6   70.78    5.49
  -6  -1  -6   64.60    5.08
   3  -1   8    7.98    5.32
   3   1   8    1.78    5.67
  -3   1  -8    2.02    3.98
  -8   0   6  278.74    9.03
  -8   0   6  248.11    5.98
  -9   1   3  106.18    6.45
  -9  -1   3  124.78    7.00
  -9  -1   3  108.38    4.34
  -9   1   3  116.18    4.25
  -7   2  -3   90.98    4.95
   7  -2   3  104.85    5.62
  -7  -2  -3  104.52    5.51
   7   2   3  103.76    4.53
  -7   2  -3  106.56    5.04
  -8   2   0   48.64    4.87
  -8  -2   0   38.23    4.43
  -8  -2   0   50.62    5.89
   8  -2   0   42.63    2.92
   9   1   1    2.39    3.13
  -9  -1  -1    1.35    4.66
  -9   1  -1    1.95    4.49
  -9  -1  -1    1.10    3.03
   9  -1   1    5.56    2.52
  -9   1  -1   -0.24    2.44
  -8  -2   2    0.97    3.31
  -8   2   2    8.03    4.74
  -8  -2   2    6.11    3.51
  -5  -3   3  170.72    5.89
  -5   3   3  153.42    3.43
   5   3  -3  147.68    5.87
   5   3  -3  164.09    3.84
  -5   3   3  177.78    7.22
  -5  -3   3  172.15    6.13
  -7  -1  -5  324.56    7.77
  -7   1  -5  285.86    7.93
  -7   1  -5  313.91    6.91
   7   1   5  315.69    7.77
   7  -1   5  305.95    8.98
  -5   3  -2    8.02    2.86
   5  -3   2   11.11    3.12
   5   3   2   11.65    3.74
  -5   3  -2    7.88    3.48
  -1   1   9  176.43    6.71
  -1  -1   9  152.84    8.48
  -1  -1   9  166.43    5.35
  -1   1   9  158.05    7.27
   1   1  -9  180.06    7.96
  -6   2   6   11.31    4.67
  -6  -2   6   11.86    3.65
  -6   2   6    6.64    3.50
  -6  -2   6   15.34    3.79
   3   3  -5  186.04    5.35
  -3   3   5  161.28    7.11
  -3   3   5  185.88    5.36
  -3  -3   5  194.87    6.42
  -6   0   8 1001.33   14.87
  -6   0   8  982.40   12.68
   4   0   8    2.63    6.46
  -4   0  -8   -0.85    4.52
   5   1   7   46.19    5.61
  -5   1  -7   54.02    4.84
  -5   1  -7   43.95    2.67
   5  -1   7   55.74    5.88
  -2  -1   9    3.00    4.26
   2   1  -9   -4.23    3.64
  -2   1   9    2.73    5.01
  -2  -1   9    2.31    4.11
  -2   1   9    4.81    4.81
   0   1  -9   14.85    4.39
   0  -1   9   17.29    3.73
   0   1   9    8.34    5.36
   0  -1   9   15.31    5.48
  -3   2  -7  852.58   14.37
   3   2   7  822.41   13.37
   3  -2   7  882.37   14.18
  -2   3  -5  512.84    6.37
   2   3   5  554.41    9.62
  -2   3  -5  543.20    9.22
   2  -3   5  571.59    9.52
   2   3   5  509.19    6.27
  -4   0   9    2.09    4.12
  -4   0   9   -2.50    3.82
  -7  -2   5    3.72    5.85
  -7   2   5   -1.15    2.52
  -7  -2   5    3.93    3.25
  -7   2   5   -3.02    4.58
  -8  -2  -1   -3.54    3.49
  -8   2  -1    4.83    3.01
  -8   2  -1    5.74    3.57
   8   2   1    2.32    3.80
   8  -2   1    1.85    3.70
  -8  -2  -1    3.02    4.17
  -8  -2   3  687.17   13.18
  -8   2   3  674.08   12.01
  -8  -2   3  581.87   11.46
   1   2  -8   47.62    4.90
  -1   2   8   62.31    6.85
  -1  -2   8   50.36    5.20
   2   0   9    3.97    4.87
  -2   2   8    4.91    4.82
   2   2  -8    8.83    4.35
  -2  -2   8    1.76    4.08
  -2   2   8    2.89    6.24
  -2  -2   8   -0.69    2.21
   0  -2   8    3.91    4.59
   0   2  -8    6.36    4.04
   0   2   8    8.32    6.87
  -5   2   7   -4.92    4.45
  -5  -2   7    2.24    3.81
  -5  -2   7    4.69    3.76
   5   2  -7   -5.79    3.58
   5   2  -7    2.60    3.73
  -5   2   7   -0.49    4.45
  -3   1   9  336.96    9.34
  -3  -1   9  290.72    7.90
   3   1  -9  338.45    8.23
  -3   1   9  351.59    8.65
  -3  -1   9  343.37    9.01
  -9  -1   4  289.51    9.95
  -9  -1   4  293.50    6.82
  -9   1   4  280.36    4.68
  -9   1   4  317.76    9.65
  -8  -1  -4   96.86    5.61
  -8   1  -4  102.86    5.45
  -8   1  -4  101.83    5.55
   8   1   4   98.13    4.22
  -8  -1  -4  116.55    5.43
   8  -1   4  108.49    6.73
  -7   1   7   43.43    4.90
  -7   1   7   46.30    3.78
  -7  -1   7   46.90    5.69
  -7  -1   7   46.55    4.33
  -6   3   1  194.34    6.74
  -6  -3   1  186.08    6.23
  -6   3   1  216.88    2.67
  -6  -3   1  223.03    6.93
  -6  -3   0  158.89    6.68
  -6   3   0  134.85    6.01
  -6  -3   0  151.74    6.28
  -9   0   5    0.43    4.54
  -9   0   5   -2.71    5.32
   9   1   2    2.40    2.23
  -9   1  -2   11.83    3.53
  -9  -1  -2   12.95    3.82
  -9  -1  -2    0.19    4.02
  -9   1  -2   16.17    5.07
   9  -1   2   11.27    4.22
  -1   1  -9  230.66    8.79
   1  -1   9  261.06    5.50
  -1  -1  -9  216.20    4.26
   1   1   9  271.49   10.11
   1  -1   9  256.97    9.01
   6   2   5  666.75   11.19
  -6   2  -5  679.66    9.82
   6  -2   5  682.34   11.20
  -6   2  -5  671.84   11.37
  -8   1   6    7.11    5.41
  -8   1   6    2.01    3.28
  -8  -1   6    9.06    3.95
  -8  -1   6    8.99    5.21
  -9   0  -3   -0.71    3.99
   9   0   3   -0.98    2.74
  -9   0  -3    6.05    3.50
   5   3  -4  211.47    5.05
  -5  -3   4  202.33    9.59
  -5   3   4  199.80    5.42
  -5  -3   4  202.75    5.70
  -5   3   4  217.38    8.09
   5   3  -4  234.12    8.12
   4  -3   4   90.72    4.79
   4   3   4   80.60    3.98
  -4   3  -4   86.67    4.45
  -4   3  -4   78.18    4.14
   6   3  -2  251.90    3.74
  -6  -3   2  275.24    6.32
  -6   3   2  243.66    8.42
  -6   3   2  264.15    3.71
  -6  -3   2  266.49    7.63
  -5   2  -6    5.28    2.74
   5  -2   6    8.66    4.84
   5   2   6    7.80    3.41
  -5   2  -6    9.36    4.21
   7   0   6    2.77    5.65
  -7   0  -6    2.27    3.09
  -7   0  -6    4.04    4.37
  -4   3   5  113.52    5.83
  -4  -3   5   95.47    4.32
   4   3  -5  113.94    5.77
  -4  -3   5   89.16    6.04
  -4   3   5  114.82    6.78
   4   3  -5   95.94    4.04
  -3  -2   8    7.48    4.49
  -3   2   8    5.55    4.93
   3   2  -8   11.79    4.69
  -3  -2   8   11.41    3.12
  -3   2   8    4.15    5.13
   3   2  -8    7.60    3.58
   1   2   8   61.18    6.23
  -1   2  -8   71.86    5.24
   1  -2   8   81.58    6.12
  -1  -3   6   90.13    5.52
  -1   3   6   79.92    3.94
   1   3  -6   80.23    4.49
 -10   0   1   -6.71    4.28
 -10   0   1   -1.11    2.21
  10   0  -1    0.95    3.23
   5   3   3  103.20    4.72
  -5   3  -3   94.90    4.79
  -5   3  -3   96.60    4.47
   5  -3   3  110.21    4.81
  -6  -3  -1   73.70    5.23
   6  -3   1   62.39    3.52
  -6   3  -1   66.16    4.88
   0  -3   6  324.53    7.73
   0   3  -6  356.28    7.83
   0   3   6  331.95    7.44
   0   3  -6  350.80    4.89
  -6   0  -7    3.23    2.95
  -6   0  -7    0.95    4.48
   6   0   7    0.37    8.19
   8  -2   2   12.02    4.17
  -8  -2  -2    5.25    3.80
  -8   2  -2    6.73    2.58
   8   2   2   11.28    3.33
  -8   2  -2   13.78    4.52
 -10   0   2  104.47    4.99
 -10   0   2   98.08    6.46
  -6   1   8  260.37    8.52
  -6  -1   8  292.53    9.03
  -6   1   8  271.88    7.41
  -6  -1   8  266.27    7.37
   4  -1   8  164.33    7.87
  -4   1  -8  177.67    7.71
   4   1   8  165.58    8.02
  -8   2   4   29.78    2.43
  -8   2   4   23.02    4.72
  -8  -2   4   29.95    4.63
  -8  -2   4   20.19    4.11
 -10   0   0  133.29    4.67
 -10   0   0  126.26    6.63
  10   0   0  115.32    3.97
  -3   3  -5  277.64    6.96
  -3   3  -5  273.40    5.28
   3   3   5  292.60    7.32
   3  -3   5  295.95    7.29
   2   3  -6  228.89    6.36
  -2   3   6  221.60    8.72
  -2   3   6  206.06    6.55
  -2  -3   6  228.77    7.13
  -7  -2  -4    8.53    4.65
  -7   2  -4   23.01    3.39
   7  -2   4   20.26    5.82
   7   2   4   14.69    3.46
  -7   2  -4   16.82    3.94
  -4  -1   9  159.93    6.01
  -4  -1   9  154.48    6.64
   4   1  -9  149.63    5.81
  -4   1   9  135.54    6.71
  -4   1   9  141.20    6.64
  -5   0   9   -0.61    6.07
  -5   0   9    0.23    4.59
  -8   0  -5   -0.55    4.33
   8   0   5   -2.11    5.12
  -8   0  -5   -0.17    3.67
   1   3   6    2.40    1.70
  -1   3  -6    1.41    2.32
   1  -3   6    0.86    4.27
  -1   3  -6    8.80    3.14
   1   3   6   -0.16    3.08
   6   3  -3  417.53    9.56
  -6  -3   3  365.87    8.65
  -6   3   3  358.10    5.50
  -6  -3   3  413.67    7.93
  -6   3   3  373.09    9.48
   6   3  -3  390.87    5.20
 -10   0   3   -0.59    4.82
 -10   0   3    0.56    4.64
  -2   1  -9  174.91    8.26
   2   1   9  133.07    7.90
   2  -1   9  172.12    9.99
  -4   2  -7   56.08    2.47
   4   2   7   62.97    4.49
   4  -2   7   72.04    6.47
  -4   2  -7   61.79    5.83
  -8   0   7   -1.76    3.90
  -8   0   7    1.60    3.69
   3   0   9   -1.26    5.34
  -3   0  -9   -2.10    4.61
  -9   1   5  164.82    8.19
  -9   1   5  189.92    5.69
  -9  -1   5  152.55    7.79
  -9  -1   5  235.22    9.23
  -4  -2   8    1.93    4.60
   4   2  -8    7.13    3.18
  -4   2   8    1.45    4.58
  -4  -2   8    8.84    3.73
  -4   2   8   -0.69    4.48
   4   2  -8    1.87    3.98
   3   3  -6  140.98    5.71
  -3   3   6  130.15    7.41
   3   3  -6  138.36    5.42
  -3  -3   6  143.24    6.01
  -3   3   6  135.21    6.21
  -2   2  -8   52.05    5.08
   2  -2   8   59.91    5.70
   2   2   8   58.56    6.55
  -7   0   8  585.55   11.56
  -7   0   8  582.89   10.15
 -10   0  -1   -6.15    2.92
  10   0   1   -0.04    2.34
 -10   0  -1   -0.50    4.00
   5   0   8  678.56   13.95
  -5   0  -8  695.79   15.22
  -6   3  -2   34.53    3.66
   6  -3   2   28.18    3.80
  -6   3  -2   28.96    4.27
   6   3   2   34.56    4.31
  -7  -2   6   41.60    5.09
  -7   2   6   42.95    4.07
  -7  -2   6   57.14    5.59
  -7   2   6   51.64    5.24
  -9  -1  -3   12.10    4.01
   9   1   3   10.73    3.39
  -9   1  -3    7.99    3.62
   9  -1   3   13.53    5.22
  -9  -1  -3    7.05    3.95
  -9   1  -3   12.84    4.07
  -6   2   7  176.98    7.97
  -6   2   7  167.53    5.71
  -6  -2   7  175.01    5.96
  -6  -2   7  170.08    6.82
   7  -1   6  136.70    7.43
  -7   1  -6  124.14    6.16
   7   1   6  114.12    5.10
  -7   1  -6  126.25    4.69
  -7  -1  -6  127.37    5.90
 -10  -1   1   43.64    3.47
 -10  -1   1   57.38    5.59
  10  -1  -1   52.77    3.06
 -10   1   1   65.60    5.42
 -10  -1   1   55.68    5.08
  -1   0  10   98.41    5.41
  -1   0  10  107.70    7.59
   1   0 -10   86.31    4.22
  -6   1  -7   66.77    5.73
  -6   1  -7   53.34    3.42
   6   1   7   49.42    6.14
   6  -1   7   63.46    6.26
  -5   3   5  236.46    8.66
   5   3  -5  237.26    5.42
  -5   3   5  230.38    7.37
  -5  -3   5  217.61    6.12
   5   3  -5  260.96    8.12
  -5  -3   5  217.89    9.35
 -10  -1   2   45.02    2.71
 -10   1   2   80.10    6.41
 -10  -1   2   50.66    5.57
  10  -1  -2   56.19    2.89
 -10  -1   2   49.56    6.82
  -2   3  -6  148.70    3.55
  -2   3  -6  166.28    6.11
   2   3   6  159.69    5.72
   2  -3   6  161.73    6.25
  -9   0   6  235.01    9.12
  -9   0   6  242.04    6.31
  -2   0  10  904.25   14.83
   2   0 -10  863.22   11.42
  -2   0  10  928.99   12.22
   8   2   3   88.40    4.36
  -8  -2  -3   98.57    5.50
   8  -2   3  110.01    5.93
  -8   2  -3   97.09    5.57
  -8   2  -3  125.31    5.38
  -9  -2   1  187.29    6.76
  -9  -2   1  205.69    6.78
  -9   2   1  197.97    7.68
 -10  -1   0   12.95    3.09
  10   1   0   14.60    3.96
 -10   1   0   17.85    3.12
  10  -1   0   15.79    2.35
 -10  -1   0   17.77    3.95
 -10   1   0   23.37    6.01
 -10   0   4  158.70    8.56
 -10   0   4  166.11    6.40
   9   0   4  588.05    9.54
  -9   0  -4  554.33   10.83
  -9   0  -4  581.75   12.10
   0   0  10 1347.12   19.69
   0   0 -10 1393.07   14.68
   0   0  10 1395.86   14.55
  -5   1   9  165.01    7.04
  -5  -1   9  161.88    6.53
  -5  -1   9  168.83    6.84
  -5   1   9  163.04    7.37
  -6  -3   4   22.26    3.68
   6   3  -4   22.86    3.85
   6   3  -4   18.92    2.94
  -6   3   4   21.69    5.00
  -6  -3   4   26.39    5.33
  -6   3   4   16.30    4.12
  -8  -1  -5   40.67    5.27
   8  -1   5   41.69    6.00
  -8   1  -5   35.37    3.46
  -8   1  -5   47.53    4.98
  -8  -1  -5   41.91    4.21
   8   1   5   37.81    3.57
  -5   3  -4   70.22    4.45
  -5   3  -4   62.55    4.52
   5  -3   4   81.49    5.34
   5   3   4   76.63    3.97
  -8   2   5  449.78    5.96
  -8   2   5  450.36   11.22
  -8  -2   5  431.80   10.53
  -9  -2   2   20.77    5.05
  -9   2   2   20.67    4.79
  -9  -2   2   22.09    4.57
   9  -2   0   12.99    2.85
  -9   2   0   10.37    4.02
  -9  -2   0   12.85    4.58
  -9  -2   0    7.48    4.94
   4  -3   5   37.56    4.91
  -4   3  -5   47.28    4.05
  -4   3  -5   37.18    3.45
   4   3   5   44.02    4.53
   1  -4   0   38.84    4.72
  -1  -4   0   36.35    4.76
   0  -4   1   33.20    3.03
   0  -4  -1   41.57    5.13
  -3   0  10  297.51    9.31
  -3   0  10  288.39    8.19
  -7  -3   1   -1.73    4.86
  -7   3   1    1.76    3.82
  -7  -3   1    4.55    3.57
   7   3  -1    5.61    1.51
 -10   1   3    0.17    3.81
 -10   1   3    5.94    4.72
 -10  -1   3   -0.67    4.00
 -10  -1   3   -0.96    3.36
  -4   3   6   42.90    5.42
  -4   3   6   34.99    6.32
   4   3  -6   41.11    3.80
   4   3  -6   41.72    5.00
  -4  -3   6   42.25    5.29
  -4  -3   6   39.08    3.49
  -8   1   7  108.36    4.69
  -8   1   7  112.59    7.67
  -8  -1   7  121.35    5.51
  -8  -1   7  104.42    7.59
   1  -4  -1    6.56    5.21
  -1  -4   1    1.39    3.19
 -10   0  -2   10.58    4.23
  10   0   2    7.31    2.25
 -10   0  -2    9.74    3.85
  -6   0   9   -3.34    3.72
  -6   0   9   -1.68    5.59
  -3   1  -9  176.10    8.60
   3  -1   9  158.17    8.01
   3   1   9  172.12    9.08
  -7  -3   0   36.17    5.45
   7  -3   0   18.62    1.52
  -7   3   0   31.03    4.54
  -7  -3   0   29.01    4.41
   1  -4   1    9.44    2.73
  -1  -4  -1   17.64    5.01
   7   3  -2   63.76    2.17
  -7  -3   2   63.19    4.49
  -7   3   2   64.10    6.08
  -7  -3   2   62.55    4.77
  -7   1   8  187.88    6.00
  -7  -1   8  185.55    8.17
  -7   1   8  202.85    8.43
  -7  -1   8  193.38    6.55
 -10   1  -1  235.72    6.15
  10   1   1  240.44    6.65
 -10   1  -1  267.20    8.63
  10  -1   1  240.19    5.04
 -10  -1  -1  202.29    6.58
 -10  -1  -1  229.22    8.51
  -5   1  -8  124.66    7.82
   5  -1   8   93.77    7.92
   5   1   8   99.40    7.33
  -5   2   8   26.48    5.11
  -5   2   8   21.05    4.59
  -5  -2   8   21.18    3.80
   5   2  -8   22.21    3.95
  -5  -2   8   26.70    4.59
   6   2   6   14.86    3.57
  -6   2  -6    8.72    3.20
   6  -2   6    4.56    4.73
  -6   2  -6    6.63    4.01
   3  -2   8    3.55    7.44
  -3   2  -8   -5.38    4.09
   3   2   8   -1.67    5.20
   6  -3   3   34.53    3.79
  -6   3  -3   35.98    3.06
   6   3   3   38.90    4.00
  -6   3  -3   39.49    4.53
  -9  -2   3   13.73    4.92
  -9   2   3    8.81    4.38
  -9  -2   3   12.65    3.45
   1   0  10   63.65    6.83
  -9   2  -1  443.48    8.49
  -9   2  -1  445.44   10.31
   9   2   1  416.19    8.78
   9  -2   1  433.02    7.10
  -9  -2  -1  454.14   11.17
  -2   4   0  357.73    9.77
  -2  -4   0  425.10    9.79
   2  -4   0  434.39    8.60
   7   2   5    5.70    2.76
  -7   2  -5    9.71    3.86
   7  -2   5    8.07    5.08
  -7   2  -5   -2.57    3.79
   0  -4   2  241.20    6.48
   4   0   9   -3.29    5.63
  -4   0  -9   12.31    4.74
   2  -4  -1   -0.92    4.41
  -2   4   1    2.39    5.45
  -2  -4   1   -7.01    3.35
   1  -4  -2  179.61    6.87
  -1   4   2  149.08    5.17
  -1  -4   2  143.52    5.12
  -1   3   7  185.59    7.72
  -1  -3   7  194.66    6.78
   1   3  -7  185.47    7.68
  -7  -3  -1    3.58    5.14
  -7   3  -1    2.04    3.74
  -7  -3  -1   -2.82    4.23
   7  -3   1   -1.84    2.65
  -1  -1  10  536.88    8.34
  -1  -1  10  414.02   15.31
   1   1 -10  532.26    9.65
  -1   1  10  527.17   10.40
   1   1 -10  505.22   12.10
  -1   1  10  517.82   11.89
  -1   2   9   -1.45    4.58
  -1   2   9    5.67    6.27
   1   2  -9   -7.24    4.31
  -1  -2   9    4.82    4.47
   3   3   6   36.32    3.50
   3  -3   6   39.06    5.10
  -3   3  -6   43.74    3.15
  -3   3  -6   43.36    4.35
  -9  -1   6   92.73    6.99
  -9   1   6   99.74    6.37
  -9  -1   6  100.23    6.15
  -9   1   6  101.13    4.36
  -2  -1  10   24.54    4.85
  -2   1  10   21.32    6.17
   2   1 -10   18.59    3.76
  -2   1  10   20.94    5.30
  -2  -1  10   22.35    5.39
   0   3  -7  104.48    5.55
   0   3   7   92.69    5.03
   0  -3   7  102.30    6.14
   2  -4   1   54.85    5.18
  -2  -4  -1   56.51    5.69
  -2   4  -1   47.36    5.08
   5  -2   7  530.19   11.55
   5   2   7  499.21    9.96
  -5   2  -7  546.87   11.61
  -5   2  -7  495.68    6.34
   1  -4   2   16.17    4.10
  -1  -4  -2   19.89    4.91
   2   2  -9  322.98    9.51
  -2  -2   9  284.29    4.73
  -2   2   9  288.88    9.06
  -2   2   9  317.50   10.54
  -2  -2   9  302.72    9.09
  -4   0  10  243.38    7.83
  -4   0  10  267.32    8.71
  -2  -3   7   94.88    6.95
   2   3  -7   75.85    5.04
  -2   3   7   95.95    7.04
  -2   3   7   73.18    5.99
   0   2   9  258.91    9.91
   0  -2   9  248.97    8.54
   0   2  -9  243.09    9.79
  -7  -3   3  213.90    8.45
   7   3  -3  223.78    3.90
  -7   3   3  224.41    8.28
  -7  -3   3  240.15    7.44
 -10   1   4   15.30    4.46
 -10   1   4   10.42    2.74
 -10  -1   4   14.31    4.77
 -10  -1   4   24.47    6.38
  -7   0  -7    6.10    3.18
   7   0   7    4.58    6.31
  -7   0  -7    1.11    5.70
  -9   1  -4  155.93    6.24
   9  -1   4  138.11    8.66
  -9  -1  -4  147.00    6.73
  -9  -1  -4  142.47    6.42
  -9   1  -4  152.68    6.71
   9   1   4  138.10    5.04
   0   1  10    3.40    5.41
   0   1 -10   -5.47    4.61
   0  -1  10   -3.22    3.77
   0  -1  10    7.84    5.46
 -10   0   5    4.77    4.77
 -10   0   5    3.13    4.49
   8   0   6  273.84    9.05
  -8   0  -6  306.60   10.81
  -8   0  -6  260.70    6.91
  -2  -4   2   89.16    4.09
  -2   4   2   88.13    4.55
  -2   4   2   87.73    6.94
  -3   1  10  283.55    9.12
  -3  -1  10  227.07   10.66
   3   1 -10  279.29    7.72
  -3   1  10  303.71    8.93
  -3  -1  10  275.86    7.22
  -6   3   5    1.13    4.92
   6   3  -5   -2.86    3.75
   6   3  -5    6.35    2.80
  -6  -3   5   -5.50    6.58
  -6   3   5   -2.63    3.88
  -6  -3   5    3.71    3.37
   1  -3   7   97.01    5.81
  -1   3  -7  100.51    5.66
   1   3   7   87.77    4.68
   3   2  -9   55.88    5.41
  -3  -2   9   60.91    3.63
  -3  -2   9   61.17    5.65
  -3   2   9   53.12    6.19
  -3   2   9   54.41    6.11
   3   2  -9   64.30    4.96
  -9  -2   4   -1.20    5.07
  -9  -2   4   -1.11    3.78
  -9   2   4    1.37    4.98
 -10  -1  -2  183.70    6.70
 -10   1  -2  212.36    6.06
  10  -1   2  202.94    6.52
 -10  -1  -2  204.63    7.49
 -10   1  -2  211.53    8.16
  10   1   2  219.59    6.14
  -6   1   9  165.56    7.76
  -6   1   9  158.45    6.40
  -6  -1   9  162.79    6.49
  -6  -1   9  182.13    7.91
  -8   2  -4    3.71    3.46
   8   2   4   -2.66    3.59
   8  -2   4    2.56    4.97
  -8  -2  -4    1.62    4.28
  -8   2  -4    0.03    3.72
  -7  -2   7  130.58    6.51
  -7   2   7  119.91    5.01
  -7  -2   7  133.11    6.01
  -7   2   7  128.09    7.30
   2   0  10  320.56   10.30
  -3   4   0  215.25    7.85
   3  -4   0  225.23    5.65
   3   4   0  215.76    6.58
  -5  -3   6  181.65    7.43
   5   3  -6  190.12    5.53
  -5  -3   6  184.03    5.74
  -5   3   6  174.24    6.86
  -5   3   6  170.03    7.55
   5   3  -6  177.76    6.71
  -8   0   8  126.98    7.31
  -8   0   8  112.82    5.31
  -9   2  -2    1.85    2.56
   9  -2   2   -0.21    4.78
  -9   2  -2    2.40    4.38
  -9  -2  -2   -4.45    4.45
   9   2   2    2.21    3.42
   3   3  -7  401.54    9.73
  -3  -3   7  374.31    8.84
   3   3  -7  373.55    7.89
  -3   3   7  395.42    9.36
  -3   3   7  410.37   11.21
  -6   0  -8   87.83    7.28
   6   0   8   90.93    7.91
  -2   4  -2  462.18    9.48
  -3  -4   1   -3.55    3.13
   3  -4  -1   -2.47    4.17
  -3   4   1    7.12    5.21
  -1   2  -9  155.45    7.41
   1   2   9  154.23    8.84
   1  -2   9  156.47    7.54
   0  -4   3   99.31    8.42
   0   4   3  118.28    4.68
   0   4  -3  121.19    4.49
 -10   0  -3    0.94    3.88
  10   0   3   -0.82    2.92
 -10   0  -3    3.76    3.82
   7  -3   2   13.20    3.69
   7   3   2    7.04    3.76
  -7   3  -2    6.41    4.21
  -7   3  -2    6.45    3.33
   1   4  -3    1.87    2.70
  -1   4   3    1.99    3.03
  -1  -4   3   -0.66    4.14
  -8   2   6    5.16    3.32
  -8   2   6    4.46    4.59
  -8  -2   6   12.06    5.10
  -8  -2   6    9.76    6.67
   1   1  10  174.17    8.87
  -1  -1 -10  158.92    4.65
   1  -1  10  155.11    8.34
   1  -1  10  179.76    5.65
  -1   1 -10  170.61    8.18
  -9   0   7    0.50    3.68
  -9   0   7  -11.41    4.98
   3   4   1    4.84    2.98
  -3   4  -1    6.17    4.40
   3  -4   1    4.76    3.47
  -3  -4  -1    5.55    5.10
   5   3   5  217.26    8.66
  -5   3  -5  265.24    6.85
   5  -3   5  299.46    7.63
  -5   3  -5  280.21    6.43
   4   1   9  131.67   10.23
  -4   1  -9  144.18    8.15
   4  -1   9  140.53    8.13
  -1   4  -3   -1.12    4.37
   1  -4   3   -2.57    7.22
  -1   4  -3   -1.86    2.70
   1   4   3   -0.43    3.22
   9   0   5   -4.96    5.10
  -9   0  -5    0.49    4.31
  -9   0  -5   -3.03    3.54
  -3   4   2  411.62   10.81
  -3  -4   2  435.87    8.18
  -3   4   2  405.35    6.68
 -11   0   1  -10.57    4.89
 -11   0   1    0.09    2.38
  11   0  -1   -1.59    2.75
  -6  -2   8   27.86    4.10
  -6   2   8   11.31    4.97
  -6  -2   8   19.29    4.74
  -6   2   8   15.71    4.24
   4  -2   8   11.90    5.73
  -4   2  -8    6.26    4.67
   4   2   8    8.28    6.92
  -7  -3   4  236.76    7.03
   7   3  -4  245.82    5.15
  -7  -3   4  231.10    7.36
  -7   3   4  211.11    9.11
  -2  -4   3   35.78    4.79
   2   4  -3   37.03    3.16
  -2   4   3   43.58    6.34
  -2   4   3   42.13    3.28
  -6   3  -4   12.09    2.94
  -6   3  -4    9.63    3.41
   6  -3   4   12.95    4.23
   6   3   4   18.86    2.89
  -5   0  10  744.68   12.72
  -5   0  10  722.26   12.92
 -11   0   2    6.40    3.91
 -11   0   2    0.59    4.90
 -11   0   2   -3.27    2.28
  -4  -1  10  221.14    7.62
  -4   1  10  224.75    8.55
  -4  -1  10  219.63    8.06
   4   1 -10  204.93    6.88
  -4   1  10  203.54    7.75
  -7   0   9    7.99    5.54
  -7   0   9    3.65    4.23
   2   3   7  438.82    9.38
   2  -3   7  446.71   10.13
  -2   3  -7  449.26   10.09
  -7   1  -7  120.29    6.54
   7  -1   7  118.23    7.22
  -7   1  -7  108.24    4.45
   7   1   7  119.93    8.60
  -4   2   9  290.74   10.44
  -4   2   9  289.75    9.61
   4   2  -9  321.68    9.28
  -4  -2   9  301.68    8.57
  -4  -2   9  307.41    7.03
   4   2  -9  297.25    8.04
 -10   1   5  142.07    7.38
 -10  -1   5  131.35    8.75
 -10   1   5  152.48    5.07
 -10  -1   5  167.75    6.41
 -11   0   0   41.00    5.85
 -11   0   0   38.42    3.53
  11   0   0   42.32    3.31
  -4   3  -6  222.59    4.76
   4   3   6  226.74    6.88
  -4   3  -6  220.25    7.17
   4  -3   6  212.77    7.26
  -8   1  -6   -3.78    3.43
  -8   1  -6    5.42    4.51
  -8  -1  -6   -3.13    3.88
   8   1   6   -1.09    2.70
   8  -1   6   -0.39    7.55
   4   3  -7   10.07    3.54
  -4   3   7    0.26    5.55
  -4   3   7    4.09    5.24
  -4  -3   7    5.68    4.69
  -4  -3   7    8.95    3.13
   4   3  -7    2.21    3.74
   3  -4   2    6.24    4.49
   3   4   2    0.19    2.56
  -3   4  -2   -0.66    4.20
  -3  -4  -2    1.54    4.70
   2   2   9  216.21    9.46
  -2   2  -9  194.50    8.05
   2  -2   9  208.25    8.27
 -11   0   3    3.32    5.35
 -11   0   3    0.60    5.02
   2   4   3   19.58    3.75
   2  -4   3   17.34    5.87
  -2   4  -3   21.67    5.06
  -2   4  -3   18.77    3.32
   2   1  10   67.11    8.13
  -2   1 -10   68.09    6.88
   2  -1  10   75.69    8.37
   5   0   9   -8.81    7.67
  -5   0  -9    4.30    4.94
  -8  -1   8  208.16    6.88
  -8   1   8  201.01    8.76
  -8  -1   8  224.72    8.91
  -8   1   8  209.43    6.38
  -9  -2   5   33.70    5.23
  -9   2   5   33.90    5.49
  -9  -2   5   53.73    6.17
  -4   4   0  124.40    6.50
   4   4   0  127.16    5.86
   4  -4   0  171.13    5.65
  -6   1  -8  179.78    5.06
   6  -1   8  184.79    8.43
   6   1   8  187.70    8.31
  -6   1  -8  187.96    8.32
  -4   4   1   72.41    5.74
  -4  -4   1   72.73    5.87
   4  -4  -1   92.33    4.88
   4   4  -1   81.11    5.32
  -8  -3   1  122.06    6.25
  -8  -3   1  105.52    6.97
  -8   3   1   99.70    5.98
 -10   0   6   90.85    6.39
 -10   0   6   80.88    7.26
   3   0  10  241.82    9.57
  -3   4   3    2.44    2.08
   3   4  -3    3.07    2.23
  -3   4   3    2.63    5.49
  -3  -4   3    0.25    3.79
  10  -1   3  114.96    6.78
 -10   1  -3  136.63    5.76
  10   1   3  127.77    5.51
 -10  -1  -3  105.45    6.23
 -10   1  -3  111.57    5.76
 -10  -1  -3  145.42    7.28
  -9   2  -3  199.78    6.40
   9  -2   3  222.33    7.35
   9   2   3  219.71    6.50
  -9  -2  -3  237.87    8.21
  -9   2  -3  227.42    8.35
  -7   3  -3  104.81    4.74
   7  -3   3  122.14    5.48
   7   3   3  110.25    5.33
  -7   3  -3   98.52    5.17
  -8  -3   0   21.37    5.40
  -8  -3   0   21.04    4.34
  -8   3   0   26.81    5.32
  -9  -1   7   32.87    4.75
  -9   1   7   20.96    4.30
  -9  -1   7   21.75    6.07
  -9   1   7   22.82    5.93
   1   4  -4  435.80    8.16
  -1   4   4  470.72    7.97
   0   4  -4   35.00    3.22
   0  -4   4   29.53    6.20
   0   4   4   33.00    3.18
  -8   3   2   53.61    5.89
  -8  -3   2   56.60    5.31
  -8  -3   2   50.09    4.40
 -11   0  -1    8.86    5.14
 -11   0  -1    3.31    3.04
  11   0   1    1.24    3.61
  -7   2  -6    8.54    3.88
  -7   2  -6    9.12    4.39
   7   2   6    9.51    3.43
   7  -2   6   11.59    5.62
 -10   2   1  258.25    8.73
 -10  -2   1  292.52    9.32
 -10  -2   1  253.30    8.95
  -4   4  -1   50.95    6.08
   4   4   1   62.18    4.52
  -4  -4  -1   60.85    6.94
   4  -4   1   51.27    3.51
  -4  -4   2    3.61    3.06
  -4   4   2    1.95    4.37
  -4   4   2    5.29    2.78
   4   4  -2    2.50    2.19
   4   4  -2   -7.33    3.20
  -9   1  -5   31.42    4.59
   9  -1   5   37.98    6.58
  -9  -1  -5   39.42    4.89
  -9  -1  -5   27.21    5.28
   9   1   5   33.33    3.71
  -9   1  -5   34.32    3.72
   6  -2   7  308.89    9.40
  -6   2  -7  316.83    5.86
  -6   2  -7  314.79    9.25
   6   2   7  327.45    8.66
  -6   3   6    1.70    4.42
   6   3  -6    7.35    3.37
  -6   3   6    2.39    5.09
  -6  -3   6    3.73    3.42
   6   3  -6    1.63    3.91
  -6  -3   6    4.72    5.26
 -11  -1   1  114.27    6.88
 -11   1   1   95.27    3.86
 -11  -1   1   90.25    4.30
 -11  -1   1   91.58    6.38
 -11   1   1   95.51    7.58
  11  -1  -1  106.23    4.38
 -10  -2   2   -4.92    6.35
 -10   2   2    6.32    4.55
 -10  -2   2   -1.97    5.07
  -5   1  10   27.63    5.83
  -5  -1  10   29.94    5.21
  -5   1  10   21.83    5.94
  -5  -1  10   24.96    4.65
 -11  -1   2   92.57    6.08
 -11   1   2   94.48    7.98
  11  -1  -2   93.38    3.61
 -11  -1   2   95.23    7.70
  -2   4   4    7.60    5.24
  -2  -4   4   -1.85    5.63
   2   4  -4    0.68    2.66
  -2   4   4    3.86    4.35
   1   4   4  293.63    6.91
  -1   4  -4  304.90    6.86
   1  -4   4  307.17    8.26
  -1   4  -4  298.20    7.44
  -7   1   9   22.27    4.23
  -7  -1   9   24.07    5.64
  -7   1   9   16.09    5.25
  -7  -1   9   25.29    4.74
 -10  -2   0    2.51    4.84
 -10   2   0    5.16    2.95
 -10   2   0   -4.17    4.69
 -10  -2   0    4.28    4.78
 -11   0   4  135.58    9.41
 -11   0   4  113.94    4.68
 -10   0  -4  118.28    6.46
 -10   0  -4  115.11    6.30
  10   0   4  119.70    4.81
  -3   3  -7   -4.63    3.71
   3  -3   7   -1.46    4.54
   3   3   7   -0.11    3.63
   5   2  -9   98.66    5.56
  -5   2   9   95.50    6.72
  -5  -2   9  103.42    6.25
  -5  -2   9   86.83    5.23
  -5   2   9   86.82    6.27
   7   3  -5  262.19    5.89
  -7  -3   5  259.05   10.15
  -7  -3   5  263.92    7.99
  -7   3   5  254.13    9.19
  -8  -3  -1  377.86   10.67
  -8  -3  -1  364.89    9.73
  -8   3  -1  368.22   10.08
 -11  -1   0   79.86    4.47
  11  -1   0  119.78    3.90
 -11  -1   0  125.30    6.78
 -11   1   0  123.89    4.53
  11   1   0  119.78    4.85
 -11   1   0  117.09    7.53
  -8   2  -5  293.73    8.19
   8   2   5  279.00    7.80
   8  -2   5  286.18    8.86
  -8  -2  -5  262.04    8.29
  -8   2  -5  303.50    7.82
   1   0 -11    3.37    3.28
  -1   0  11   -1.69    5.15
  -1   0  11    4.13    7.82
  -8   3   3   99.75    7.06
  -8  -3   3  102.52    4.80
  -8  -3   3  122.10    5.98
  -1  -3   8   65.59    6.21
  -1   3   8   51.25    7.23
   1   3  -8   65.47    5.16
  -6   0  10   -6.74    6.24
  -6   0  10   -1.41    3.97
  -2   0  11    6.67    5.11
  -2   0  11    3.55    6.01
   2   0 -11    7.27    3.14
   3   4   3    5.56    3.02
  -3   4  -3    3.59    4.75
   3  -4   3    2.36    6.04
   3   4   3   -1.23    3.15
  -3   4  -3    5.77    3.09
 -10   2   3  492.43   11.85
 -10  -2   3  518.50    8.91
 -10  -2   3  472.95   11.84
  -2   3   8    7.43    5.59
   2   3  -8    7.82    3.88
  -2  -3   8    7.99    4.87
  -2   3   8    8.78    6.07
   0   3  -8   62.47    5.47
   0   3   8   59.33    6.25
   0  -3   8   63.88    5.75
 -11   1   3   96.47    6.96
 -11  -1   3   91.82    6.52
 -11   1   3  100.34    4.38
 -11  -1   3  101.64    6.91
   5   3  -7  218.39    7.65
  -5   3   7  181.52    8.26
  -5  -3   7  207.66    5.58
   5   3  -7  206.58    7.73
  -5  -3   7  186.52    7.21
  -5   3   7  195.91    8.12
  -8  -2   7  118.38    6.31
  -8   2   7   97.55    6.93
  -8   2   7   96.14    4.60
  -8  -2   7   90.37    6.48
   3  -2   9  554.45   13.26
   3   2   9  480.35   12.05
  -3   2  -9  471.60   11.57
   4   4   2  260.47    6.99
  -4   4  -2  281.07    7.72
   0   0 -11    9.94    3.20
   0   0  11    9.69    5.47
   0   0  11   -0.62    6.07
   5  -1   9   36.44    6.14
   5   1   9   21.01    7.11
  -5   1  -9   33.58    5.81
   4   4  -3    4.86    2.17
  -4  -4   3    5.57    3.77
  -4   4   3    5.68    2.52
   4   4  -3    4.87    3.41
  -4   4   3    7.14    5.58
 -10  -1   6  243.99    9.53
 -10   1   6  217.25    9.26
 -10   1   6  281.66    7.21
 -10  -1   6  253.50    8.98
  -7   2   8   -2.46    4.94
  -7  -2   8   -1.02    4.15
  -7   2   8    2.44    6.35
  -7  -2   8   -4.20    3.81
 -10  -2  -1   49.55    5.77
  10   2   1   40.99    4.05
 -10   2  -1   34.18    5.16
 -10   2  -1   53.29    4.05
  10  -2   1   38.02    5.03
  -3   0  11    3.66    5.62
  -3   0  11    6.91    5.81
   3   1  10   31.64    7.65
   3  -1  10   31.72    7.18
  -3   1 -10   38.50    7.15
  -5   2  -8    8.98    4.93
   5   2   8   13.77    5.92
   5  -2   8   14.43    5.80
   3   4  -4  183.87    5.13
  -3   4   4  183.48    5.02
  -3   4   4  187.24    8.55
   2  -4   4  147.14    6.19
  -2   4  -4  144.37    5.49
  -2   4  -4  143.13    5.08
   2   4   4  147.17    5.81
   2   4   4  130.32    4.77
   8   0   7   -4.58    6.70
  -8   0  -7    0.60    3.45
  -8   0  -7    6.02    5.29
  -6   3  -5    7.86    3.84
  -6   3  -5    6.35    3.14
   6   3   5   13.12    5.53
   6  -3   5   -0.22    4.20
 -11   0  -2  348.36   10.48
 -11   0  -2  332.14    8.13
  11   0   2  343.73    6.90
 -11  -1  -1   27.56    4.43
 -11  -1  -1   46.52    6.44
 -11   1  -1   42.48    5.69
  11   1   1   42.33    3.69
 -11   1  -1   41.50    3.92
  11  -1   1   32.88    2.78
  -9   0   8  706.37   14.07
  -9   0   8  700.29   10.64
  -5   3  -6  270.06    8.06
   5   3   6  250.64    7.37
   5  -3   6  271.81    7.96
  -5   3  -6  274.23    6.25
  -7   0  -8  109.70    5.00
  -7   0  -8  109.51    7.98
   7   0   8  127.10    9.01
  -3   3   8  116.20    9.84
  -3   3   8  126.87    8.12
   3   3  -8  145.49    6.72
  -3  -3   8  117.20    8.00
   3   3  -8  131.67    5.97
  -3  -3   8  134.10    4.06
   1   3   8    5.21    5.71
  -1   3  -8    4.16    4.58
   1  -3   8    6.71    5.01
  -5  -4   1   38.23    6.42
   5   4  -1   29.66    4.47
   5  -4  -1   44.80    4.91
  -5   4   1   37.81    5.67
   5   4   0  273.22    7.93
  -5   4   0  269.10    8.42
   5  -4   0  289.00    5.52
  -1  -2  10    5.94    5.65
  -1   2  10   -4.77    5.53
   1   2 -10    1.93    5.14
  -1   2  10    2.06    7.24
   8   3   2   58.47    4.63
  -8  -3  -2   71.95    6.13
  -8   3  -2   48.95    5.23
   8  -3   2   52.47    4.12
  -8   3  -2   58.12    4.47
  -8   0   9   -4.43    5.19
  -8   0   9    0.81    4.28
  -9  -2   6   -4.65    4.95
  -9  -2   6    0.82    7.82
  -9   2   6   -0.24    5.47
  -2  -2  10   34.56    5.51
   2   2 -10   31.06    5.56
   2   2 -10   28.69    4.20
  -2   2  10   33.25    6.60
  -2   2  10   29.51    5.75
   9   0   6   -1.03    6.17
  -9   0  -6   -3.50    3.57
  -9   0  -6    0.96    5.52
   4   0  10  162.44    8.87
  -4   0 -10  164.80    8.59
  -8  -3   4    1.95    4.37
  -8   3   4   -6.22    4.75
  -8  -3   4    5.79    5.54
   1   0  11    0.75    5.20
   1   0  11   -3.14    6.20
   7   3   4  171.87    5.90
   7  -3   4  164.89    6.07
  -7   3  -4  156.03    6.04
  -7   3  -4  177.94    7.43
 -11  -1   4  139.99    8.37
 -11  -1   4  140.27    5.28
 -11   1   4  147.40    8.36
 -11   1   4  169.54    5.68
 -10  -1  -4  179.08    7.92
  10  -1   4  205.55    8.86
  10   1   4  211.12    6.22
 -10   1  -4  206.30    7.32
 -10  -1  -4  229.39    7.98
 -10   1  -4  212.02    7.87
 -10  -2   4   24.08    3.69
 -10  -2   4   16.82    4.42
 -10   2   4   26.21    6.35
   1   4  -5   19.44    3.03
  -1  -4   5   20.47    5.68
  -1   4   5    8.68    3.17
 -11   0   5   -2.83    3.78
 -11   0   5   -0.83    5.16
  -9   2  -4    5.29    4.37
   9  -2   4    1.02    5.52
  -9  -2  -4   -2.15    4.24
  -9   2  -4   -5.54    3.98
   9   2   4    1.57    5.32
   0  -2  10    8.37    7.53
   0   2  10   22.68    7.22
   0   2 -10   20.05    5.55
  -5   4   2  256.66    9.45
  -5   4   2  284.24    5.04
  -5  -4   2  282.05    7.11
   5   4  -2  258.02    8.33
   5   4  -2  264.48    5.07
   0   4  -5   -4.58    3.28
   0   4   5   -1.74    2.85
   0  -4   5   -0.46    4.51
  -4   0  11   -2.76    5.14
  -4   0  11    0.78    5.12
  -1  -1  11  328.24   15.31
  -1   1  11  295.57    9.11
  -1   1  11  285.01   10.37
  -1  -1  11  302.91    7.52
   1   1 -11  259.90    7.68
   5  -4   1    1.90    3.92
  -5  -4  -1    2.37    4.70
   5   4   1   -4.08    3.55
  -5   4  -1   -0.63    4.35
  -6   1  10  234.70    8.18
  -6   1  10  248.19    8.47
  -6  -1  10  211.08    7.77
  -6  -1  10  208.12    9.06
 -10   0   7    0.41    4.82
 -10   0   7    2.73    4.26
   2   1 -11   93.74    5.52
  -2  -1  11  110.28    7.59
  -2   1  11   92.29    7.63
  -2   1  11  100.50    6.64
  -2  -1  11  105.36    6.10
   3   2 -10   14.59    4.51
  -3   2  10    8.34    5.56
  -3   2  10    9.46    5.50
  -3  -2  10   10.46    4.80
   3   2 -10   13.03    4.42
   2   4  -5    2.16    2.92
  -2  -4   5    1.54    6.06
  -2   4   5   -4.85    5.85
  -2   4   5   -0.54    2.51
   4   3   7  463.85   10.28
  -4   3  -7  455.50   10.65
   4  -3   7  465.39   10.44
   4   4   3   -5.93    3.18
   4  -4   3    0.06    5.40
  -4   4  -3   -2.01    4.49
  -4   4  -3   -4.78    3.02
   4   4   3   -2.63    2.98
  10   2   2   16.71    4.17
  10  -2   2   22.08    5.32
 -10   2  -2   12.39    3.19
 -10  -2  -2   22.16    4.30
 -10   2  -2   19.58    5.45
  -6   2   9  136.58    6.62
  -6  -2   9  134.03    6.68
  -6  -2   9  116.62    6.00
  -6   2   9  128.41    7.46
  -6   0  -9   -1.35    5.13
   6   0   9    4.42    7.77
   1  -4   5   43.99    5.27
   1   4   5   38.05    5.71
  -1   4  -5   53.68    4.03
  -1   4  -5   48.03    4.84
   0  -1  11   44.79    6.80
   0   1 -11   41.44    5.93
   0   1  11   47.16    6.97
   0  -1  11   38.54    4.95
   0   1  11   41.15    6.27
  -4   4   4   72.01    3.24
  -4   4   4   51.14    6.61
   4   4  -4   64.34    4.71
   4   4  -4   62.05    3.46
  -4  -4   4   64.26    5.94
   3  -4   4   57.08    5.24
  -3   4  -4   58.13    4.06
   3   4   4   58.23    4.13
  -3   4  -4   51.09    4.35
   3   4   4   55.89    3.74
  -4   3   8    0.48    5.07
  -4  -3   8   -2.96    5.06
   4   3  -8   10.41    4.38
  -4   3   8    3.28    6.42
  -4  -3   8    1.99    3.12
   4   3  -8    4.24    4.07
   2   3   8  110.95    6.25
   2  -3   8  114.83    6.93
  -2   3  -8  115.20    6.97
  -3   1  11  198.49    8.96
  -3  -1  11  207.02    7.59
  -3  -1  11  201.39    8.88
  -3   1  11  202.99    7.77
   3   1 -11  202.63    7.45
   8   1   7    4.62    5.42
  -8   1  -7    4.20    3.47
  -8   1  -7   14.46    5.18
   8  -1   7   -1.11    6.20
  -8  -1  -7    7.42    4.18
   7   3  -6  186.86    6.07
  -7  -3   6  153.76    6.45
  -7  -3   6  128.47   11.35
  -7   3   6  167.93    9.04
  11  -1   2   61.77    5.82
 -11   1  -2   87.69    7.15
 -11  -1  -2   55.61    5.48
 -11  -1  -2   67.34    6.15
  11   1   2   76.23    4.36
 -11   1  -2   74.42    4.49
   1  -2  10   -8.02    5.52
  -1   2 -10   -1.57    4.69
   1   2  10    7.60    7.50
  -9  -1   8   18.33    4.77
  -9   1   8   11.90    4.35
  -9  -1   8   24.34    6.86
  -9   1   8   23.46    5.45
   5   4  -3   81.52    3.43
   5   4  -3   71.78    4.94
  -5  -4   3  103.36    5.82
  -5   4   3   86.61    6.89
  -5   4   3   83.30    3.34
  -6   3   7   51.17    6.12
  -6  -3   7   49.06    5.73
  -6  -3   7   46.29    4.54
  -6   3   7   34.77    5.06
   6   3  -7   55.96    4.91
   6   3  -7   48.30    4.81
   7  -1   8  138.41    8.27
  -7   1  -8  130.40    7.60
  -7   1  -8  133.61    4.84
   7   1   8  118.24    8.35
  -7   0  10  790.33   14.02
  -7   0  10  765.70   12.68
   4   2   9  127.30    8.68
   4  -2   9   79.21    7.09
  -4   2  -9   88.40    6.34
 -11   0  -3   -3.24    4.60
 -11   0  -3    4.21    3.60
  11   0   3    1.10    3.01
  -5   4  -2   87.61    4.50
  -5   4  -2   80.31    5.77
   5   4   2   83.15    5.30
  -5  -4  -2   73.79    5.89
   5  -4   2   69.46    7.13
   2   0  11   -0.04    5.90
  10   0   5    5.21    6.43
 -10   0  -5    7.29    4.75
 -10   0  -5    1.24    3.69
   3   4  -5   -0.17    2.80
  -3  -4   5   -0.50    9.05
  -3   4   5    2.96    5.47
  -3   4   5    0.33    3.18
  -8  -1   9  323.55    9.67
  -8   1   9  296.60   10.24
  -8   1   9  297.76    7.73
  -8  -1   9  316.21   10.90
  -9   1  -6  222.70    7.40
  -9   1  -6  222.23    8.57
  -9  -1  -6  203.38    6.99
   9  -1   6  226.00    9.55
   9   1   6  229.75    7.25
  -9  -1  -6  232.25    9.15
   4  -1  10  398.39   11.90
   4   1  10  375.43   12.30
  -4   1 -10  403.85   12.80
   4   2 -10   -2.33    4.59
  -4   2  10   -2.87    5.47
   4   2 -10    0.06    3.41
  -4  -2  10    0.26    4.69
  -4  -2  10   -4.24    5.80
  -4   2  10   -3.26    5.58
   8  -3   3  115.27    5.13
  -8   3  -3  108.97    5.92
  -8   3  -3  117.34    5.03
   8   3   3  123.03    5.75
  -9  -3   1   99.88    6.38
  -9  -3   1   77.07    6.43
  -9   3   1  104.00    7.34
   1  -1  11  239.75    9.64
  -1   1 -11  254.87   10.54
   1   1  11  255.04   10.40
 -11   1   5   20.54    4.05
 -11   1   5   26.64    5.64
 -11  -1   5   17.83    4.38
 -11  -1   5   16.56    5.48
   7  -2   7  177.17    8.64
   7   2   7  175.11    6.92
  -7   2  -7  180.57    7.62
  -7   2  -7  179.01    5.67
   2   4   5   -0.48    3.32
   2   4   5   -0.15    3.02
  -2   4  -5   -1.49    4.60
  -2   4  -5    2.94    3.09
   2  -4   5    5.24    4.53
  -5   0  11    0.43    5.42
  -5   0  11   -4.76    4.99
 -10  -2   5  206.87    8.85
 -10   2   5  208.50    9.04
 -10  -2   5  220.33    7.32
  -8  -3   5   57.88    5.79
  -8   3   5   71.98    6.21
  -8  -3   5   76.92    5.69
  -9   3   2  115.32    6.39
  -9  -3   2  130.96    6.70
  -9   3   0   43.63    6.13
  -9  -3   0   25.37    6.79
  -9  -3   0   40.35    5.51
  -4   1  11  190.02    8.28
  -4  -1  11  184.24    7.17
  -4  -1  11  195.80    8.47
   4   1 -11  191.05    6.88
  -4   1  11  190.28    7.86
  -8   2  -6    6.44    4.25
   8   2   6    1.67    3.20
  -8   2  -6    2.94    4.39
   8  -2   6    9.51    5.86
 -10   1   7  223.77    9.32
 -10  -1   7  235.20    8.84
 -10   1   7  221.47    6.26
 -10  -1   7  239.64   10.20
 -12   0   1   -3.03    5.46
  12   0  -1   -1.03    3.35
 -12   0   1    2.61    3.11
 -12   0   2  143.89    9.16
 -12   0   2  151.49    6.61
 -12   0   2  138.33    4.53
  -6   4   1   35.69    6.12
  -6  -4   1   39.25    6.50
   6   4  -1   40.67    4.54
 -11   0   6  401.96   13.73
 -11   0   6  411.64    8.63
  -2   2 -10    7.30    6.44
   2  -2  10    9.58    5.72
   2   2  10    8.47    6.99
   6  -1   9  167.40   10.41
  -6   1  -9  156.62   10.41
   6   1   9  161.33    9.42
  -6   4   0   16.14    5.26
  -6  -4   0   19.06    5.72
  -8  -2   8    1.21    4.56
  -8   2   8    4.02    5.53
  -8  -2   8    0.13    5.11
  -8   2   8    0.51    3.75
  -6   2  -8   15.72    5.90
   6  -2   8    7.13    5.62
   6   2   8    8.22    5.41
 -12   0   0  207.42    6.28
  12   0   0  230.34    5.48
 -12   0   0  250.38    9.93
  -5  -3   8   83.09    4.29
  -5   3   8   83.79    7.29
   5   3  -8   87.71    5.83
  -5  -3   8   71.54    6.31
   5   3  -8   92.79    6.13
  -5   3   8   83.02    6.45
  10  -2   3   11.92    6.09
 -10   2  -3   17.92    4.15
 -10  -2  -3   16.98    5.14
  10   2   3   18.43    3.41
 -10   2  -3   21.80    4.89
  -6   3  -6   40.82    4.89
   6   3   6   39.39    3.96
   6  -3   6   39.86    5.70
   3  -3   8    2.91    5.08
   3   3   8   14.83    3.62
  -3   3  -8   10.86    4.70
  -9   3   3  231.38    8.60
  -9  -3   3  253.76    8.66
  -9  -3   3  254.11    7.41
   5   4  -4   79.58    4.06
   5   4  -4   82.08    5.58
  -5  -4   4   67.65    5.70
  -5   4   4   63.56    6.33
  -9  -2   7  289.39   10.56
  -9  -2   7  353.37   10.41
  -9   2   7  316.41   10.45
  -4   4  -4  238.21    6.72
   4  -4   4  242.84    7.08
   4   4   4  224.12    6.82
  -4   4  -4  222.60    6.56
 -12   0   3   -6.28    5.38
 -12   0   3   -9.17    5.45
  -6   4   2   27.66    5.93
   6   4  -2   26.98    4.66
   6   4  -2   31.30    2.55
  -6  -4   2   27.41    4.41
  -9  -3  -1   -3.07    5.89
  -9   3  -1   -2.23    4.52
  -9   3  -1    0.09    2.79
  -9  -3  -1   -0.37    4.21
   5   0  10  375.40   11.53
  -5   0 -10  367.02   12.34
   7   3   5  131.33    8.18
   7  -3   5  176.05    6.79
  -7   3  -5  184.15    6.17
  -7   3  -5  192.71    7.23
  -4  -4   5   23.21    6.34
   4   4  -5   22.01    3.94
   4   4  -5   25.70    3.37
  -4   4   5   25.94    5.87
  -4   4   5   21.90    3.00
  -7   1  10   58.49    6.45
  -7  -1  10   51.49    5.84
  -7   1  10   50.36    7.47
  -7  -1  10   53.80    5.42
  -1   4   6  268.42    7.22
   1   4  -6  248.18    7.01
  -1  -4   6  262.09    8.83
 -11   1  -3    3.47    3.79
 -11  -1  -3    5.42    4.93
  11  -1   3   -8.07    5.72
  11   1   3   -1.75    3.29
 -11  -1  -3    9.86    5.94
 -11   1  -3    4.21    4.65
  -5   4  -3    5.66    4.29
   5   4   3    8.06    3.75
  -5   4  -3    7.28    3.56
   5  -4   3    6.90    4.11
  -9  -2  -5   24.73    5.12
   9  -2   5   28.32    6.42
   9   2   5   33.01    3.75
  -9   2  -5   31.98    4.38
  -9   2  -5   38.14    4.90
  -6  -4  -1    7.62    5.19
  -6   4  -1   18.99    5.18
   0   4  -6  100.73    5.35
   0   4   6  122.76    5.30
   0  -4   6   99.53    6.31
   2   1  11    3.00    6.56
   2  -1  11    1.18    6.26
  -2   1 -11    0.31    5.13
  -1  -3   9  183.58    7.69
   1   3  -9  190.21    7.20
  -1   3   9  190.82    9.00
 -10   1  -5   75.07    5.56
 -10  -1  -5   89.29    5.59
  10  -1   5   82.72    7.85
 -10  -1  -5   51.35    5.71
  10   1   5   71.70    4.80
 -10   1  -5   70.92    4.82
 -11   2   1   51.14    6.24
 -11  -2   1   50.98    7.13
 -11  -2   1   74.86    5.89
  -5   2  10    7.61    5.98
  -5  -2  10    9.16    5.24
  -5  -2  10    9.87    4.95
   5   2 -10   13.38    4.59
  -5   2  10    4.56    5.52
 -11   2   2   19.94    4.58
 -11  -2   2   21.74    4.87
 -11  -2   2   16.65    6.11
  -5   3  -7   88.40    6.10
   5   3   7   87.21    5.79
   5  -3   7   81.50    6.43
  -2  -3   9   31.49    5.85
  -2   3   9   32.69    9.02
  -2   3   9   32.10    7.25
   2   3  -9   39.91    5.41
  -7   2   9  147.00    7.55
  -7  -2   9  152.04    7.18
  -7  -2   9  162.74    6.95
  -7   2   9  163.26    7.07
   3  -4   5   -4.30    4.03
  -3   4  -5   10.59    3.55
   3   4   5   -0.71    3.28
  -2   4   6  201.36    6.29
   2   4  -6  192.04    6.21
  -2  -4   6  183.23    7.38
  -2   4   6  190.59    9.58
   3   0  11    1.67    6.29
   0  -3   9   11.05    5.11
   0   3  -9   25.17    5.01
   0   3   9    5.10    6.17
  -9   0   9   -3.19    4.79
  -9   0   9   -3.87    4.21
  -5   1  11   74.73    7.08
  -5  -1  11   50.42    5.32
  -5   1  11   72.58    6.97
  -5  -1  11   69.22    6.42
 -11   2   0    7.38    5.90
 -11  -2   0   10.34    4.63
 -11  -2   0   10.13    5.45
 -11   2   0   10.59    3.17
 -12   0  -1    1.89    3.73
 -12   0  -1    5.10    5.08
  12   0   1   -4.33    3.37
   1   4   6  208.53    6.51
   1  -4   6  206.05    7.36
  -1   4  -6  221.57    7.01
   6   4  -3    4.78    2.65
  -6  -4   3    1.62    3.68
   6   4  -3   -7.29    4.01
  -6   4   3   -1.58    4.88
 -10   0   8   -0.57    4.21
 -10   0   8    4.77    5.92
  -8   0  -8   56.13    8.01
   8   0   8   53.62    9.96
  -8   0  -8   64.30    4.96
 -12   1   1   11.95    5.57
  12  -1  -1    6.65    2.65
 -12   1   1    6.74    3.24
 -12  -1   1    6.93    5.37
 -12  -1   1   13.56    5.55
 -12   1   2   17.39    6.25
 -12  -1   2   15.52    5.30
  12  -1  -2   17.42    2.60
 -12  -1   2   16.46    5.68
 -12   0   4  116.56    6.73
 -12   0   4  117.44    8.47
  -6   0  11   -3.61    4.92
  -6   0  11    1.76    6.05
 -11   0  -4  487.36   11.10
 -11   0  -4  456.74   11.85
  11   0   4  463.77    9.04
 -11  -2   3   59.00    6.11
 -11  -2   3   77.81    7.00
 -11   2   3   68.74    5.99
  -9   0  -7   -8.60    5.52
  -9   0  -7    1.57    3.85
   9   0   7   -3.14    7.00
   3   3  -9  132.99    7.14
  -3  -3   9  131.54    7.06
  -3   3   9  122.99    8.23
  -3   3   9  122.73    8.34
   3   3  -9  134.20    6.67
  -9  -3   4   68.39    7.61
  -9  -3   4   79.50    5.84
  -9   3   4   79.78    6.94
   8  -3   4    7.37    4.93
   8   3   4   10.59    3.37
  -8   3  -4   16.70    5.15
  -8   3  -4   24.11    4.53
  -7   3   7   34.20    7.27
  -7  -3   7   37.43    4.97
   7   3  -7   39.70    4.59
  -7  -3   7   36.56    7.21
 -11  -1   6   58.24    6.07
 -11   1   6   47.53    5.50
 -11   1   6   54.26    5.24
 -11  -1   6   41.91    7.74
   5  -2   9  278.06   10.10
   5   2   9  281.59   10.10
  -5   2  -9  280.35    9.75
   9   3   2    4.37    3.72
  -9   3  -2    0.07    3.20
  -9   3  -2    1.20    3.80
  -9  -3  -2   11.09    5.21
 -10  -2   6    3.03    5.39
 -10  -2   6    3.49    4.91
 -10   2   6    4.24    6.62
  -3   4   6  121.91    4.70
  -3  -4   6   99.87    8.26
   3   4  -6  127.92    5.47
  -3   4   6  123.74    8.78
   1   3   9  138.65    8.37
   1  -3   9  148.84    7.80
  -1   3  -9  135.05    6.79
  -3   2 -10   29.11    6.61
   3  -2  10   30.51    6.72
   3   2  10   27.28    8.53
 -12  -1   0    4.74    4.74
 -12   1   0    0.89    2.82
  12   1   0    3.24    3.60
 -12   1   0   -0.66    4.73
  12  -1   0    6.56    2.87
  -6   4  -2  177.59    7.60
   6   4   2  190.29    7.24
  -6   4  -2  200.12    6.39
  -8   3   6   49.23    6.98
  -8  -3   6   46.00    5.33
  -8  -3   6   53.74    8.63
  -8   0  10   64.52    6.24
  -8   0  10   66.32    6.47
 -12   1   3   33.65    6.45
 -12  -1   3   53.93    6.62
 -12  -1   3   38.36    6.27
   5  -1  10   31.94    7.05
  -5   1 -10   35.13    7.69
   5   1  10   21.78    7.79
 -11   2  -1  120.00    7.21
 -11   2  -1   98.20    4.93
  11   2   1  107.22    5.68
 -11  -2  -1  119.25    7.52
   7   0   9   -1.44    6.82
  -7   0  -9    0.66    5.78
  -2   0  12  120.10    7.09
  -2   0  12  122.18    8.21
  -1   0  12  449.20   13.00
  -1   0  12  437.35    9.74
   1   0 -12  429.35    9.29
  -5   4   5   13.83    5.95
   5   4  -5    5.93    4.10
  -5  -4   5    7.43    6.39
   5   4  -5    8.36    3.47
   6   3  -8    3.25    4.83
  -6  -3   8    1.32    4.25
  -6   3   8    4.94    4.97
  -6  -3   8   12.24    5.30
  -6   3   8    8.33    6.24
   6   3  -8    5.82    4.20
   2   4   6   10.56    3.22
  -2   4  -6   15.66    4.26
   2  -4   6   15.10    5.14
   4   3   8  271.47    8.23
   4  -3   8  260.11    9.11
  -4   3  -8  267.32    9.06
  10   0   6  445.20   11.94
 -10   0  -6  428.50    9.97
 -10   0  -6  435.27   11.72
   3   1  11  265.00   11.82
   3  -1  11  235.52   10.75
  -3   1 -11  272.11   11.41
 -11   2   4   -1.49    5.64
 -11  -2   4   -0.91    4.36
 -11  -2   4    2.32    4.15
  10   2   4   23.37    5.81
 -10   2  -4   41.84    5.32
 -10   2  -4   44.90    5.82
 -10  -2  -4   34.84    4.93
  10  -2   4   22.21    5.70
 -11   0   7   -3.02    6.60
 -11   0   7    2.24    5.86
  -9  -1   9   25.97    5.71
  -9   1   9   19.86    4.64
  -9  -1   9   23.20    6.36
  -9   1   9   25.80    6.75
   4   3  -9   89.30    5.60
   4   3  -9   84.24    6.06
  -4  -3   9   90.87    6.38
  -4   3   9   71.18    6.72
  -4   3   9   92.12    8.16
  12   0   2  161.26    5.23
 -12   0  -2  154.63    6.66
 -12   0  -2  151.27    8.26
  -3   0  12  732.36   13.17
  -3   0  12  689.00   15.05
   0   0 -12  466.80    9.30
   0   0  12  500.17   10.73
   0   0  12  493.03   13.31
   6   4  -4  172.62    7.87
  -6   4   4  151.14    8.58
  -6  -4   4  160.83    6.78
   5   4   4    4.33    3.44
  -5   4  -4    6.14    4.27
  -5   4  -4    4.66    3.26
   5  -4   4    2.65    4.35
  12   1   1  104.07    4.82
  12  -1   1   93.10    4.05
 -12  -1  -1   93.46    8.05
 -12   1  -1  105.70    8.60
 -12   1  -1  102.37    5.09
   1   2 -11   14.30    5.78
  -1   2  11   28.63    7.14
  -1   2  11   28.10    7.44
  -1  -2  11   20.19    6.29
  -6  -2  10    0.87    5.44
  -6   2  10   -1.44    5.78
  -6   2  10    1.92    5.34
  -6  -2  10   -1.79    4.90
  -2   2  11  116.12    7.76
  -2  -2  11  134.42    7.75
   2   2 -11  114.03    6.46
   2   2 -11  121.02    7.40
  -2   2  11  100.27    7.56
   4   4   5   66.28    4.62
   4  -4   5   59.10    5.35
  -4   4  -5   61.45    4.82
 -10  -1   8  166.88    6.91
 -10  -1   8  160.26    8.89
 -10   1   8  145.79    5.65
 -10   1   8  141.53    7.79
  -8   1  -8   97.46    6.88
  -8   1  -8   90.34    4.90
   8   1   8  102.34    7.84
   8  -1   8  107.29    8.03
  -7   4   1    7.29    5.37
  -7  -4   1    6.11    5.92
 -12   0   5   -3.79    3.15
 -12   0   5    5.97    7.47
 -12  -1   4   23.55    4.35
 -12   1   4   19.61    6.70
 -12  -1   4   24.31    5.67
   2   3   9   75.34    7.46
   2  -3   9   70.18    6.71
  -2   3  -9   74.45    6.29
  -6   1  11  205.12    8.55
  -6   1  11  202.88    8.24
  -6  -1  11  210.21    8.35
  -6  -1  11  216.06    8.61
  11   1   4   64.76    4.08
 -11  -1  -4   61.06    5.97
 -11  -1  -4   42.07    6.46
  11  -1   4   61.43    8.03
 -11   1  -4   58.83    5.35
 -11   1  -4   61.48    6.96
  -4   4   6  219.68    9.52
   4   4  -6  219.00    7.80
   4   4  -6  220.60    6.78
  -4   4   6  204.43    7.38
  -9  -1  -7   96.91    6.13
   9  -1   7   94.58    8.40
   9   1   7   66.90    6.58
  -9   1  -7   81.44    5.12
  -9   1  -7   81.24    6.55
  -7   4   0  258.85    9.15
  -7  -4   0  252.01   10.39
   0  -2  11  498.44   15.71
   0   2 -11  464.01   13.91
   0   2  11  413.90   13.12
   4   0  11   -3.33    6.58
  -9  -3   5  160.89    7.85
  -9  -3   5  163.07    6.80
  -9   3   5  163.12    8.29
  -7   4   2  119.94    7.22
  -7  -4   2  120.22    6.27
  -3   2  11  172.82    9.05
  -3   2  11  167.99    8.47
  -3  -2  11  182.84    8.58
   3   2 -11  169.11    7.09
   3   2 -11  173.31    8.40
  -8   2  -7  380.99   10.71
   8   2   7  376.86    9.42
  -8   2  -7  399.11    8.32
   8  -2   7  386.20   10.97
   6  -4   3   -2.25    4.41
  -6   4  -3   -5.63    3.18
   6   4   3   -4.93    3.80
  -6   4  -3    2.77    4.53
 -11   2  -2   13.73    3.97
 -11  -2  -2    7.46    5.11
 -11   2  -2   18.52    5.01
  11   2   2   24.94    4.04
  -9  -3  -3   81.57    6.46
   9   3   3   88.75    5.28
  -9   3  -3   75.60    5.85
  -9   3  -3   85.88    4.94
  -8  -1  10  202.62    8.70
  -8  -1  10  196.24    7.66
  -8   1  10  188.54    6.95
  -8   1  10  206.89    9.27
   6   0  10   15.86    7.68
  -6   0 -10    1.11    6.54
  -4   0  12    2.47    5.94
  -4   0  12    5.15    5.83
  -9   2   8    1.99    5.43
  -9  -2   8    6.57    5.11
  -9  -2   8    1.97    5.45
   7  -1   9    2.14    6.57
  -7   1  -9    7.24    3.39
  -7   1  -9   12.28    5.84
   7   1   9    1.79    6.88
   1   0  12   10.39    6.54
   1   0  12   28.86    7.20
  -1   0 -12    9.54    3.51
   7   2   8    8.32    4.76
  -7   2  -8    5.18    5.47
   7  -2   8    8.54    7.35
   7   3   6   97.47    5.54
  -7   3  -6   94.32    5.79
   7  -3   6  100.33    8.88
 -10   3   1   61.24    7.53
 -10  -3   1   88.21    7.45
 -10  -3   1   78.45    6.34
  -2  -1  12  374.64   11.52
  -2   1  12  371.24   12.12
  -2   1  12  365.73   10.05
   2   1 -12  344.83    8.73
  -1  -1  12   65.43   11.19
   1   1 -12   63.98    4.82
  -1   1  12   69.62    8.57
  -1   1  12   70.48    6.96
  -1   4   7    7.06    3.33
   1   4  -7   10.60    4.11
  -1  -4   7   10.88    5.25
  -7  -4  -1   -3.22    6.01
  -7   4  -1   11.91    4.91
  -7   0  11   -0.64    4.70
  -7   0  11    5.34    6.12
  -6   3  -7  180.81    7.50
   6  -3   7  185.50    9.84
   6   3   7  174.49    7.15
   3   4   6  198.02    6.78
   3  -4   6  197.46    7.48
  -3   4  -6  195.62    7.03
  -8   2   9    3.29    5.29
  -8  -2   9    4.02    4.85
  -8  -2   9    3.23    4.74
  -8   2   9    3.52    5.52
 -10  -3   2   -2.91    4.38
 -10  -3   2    2.07    7.02
 -10   3   2    1.66    4.75
   0  -4   7   32.60    5.84
   0   4   7   38.55    4.51
   0   4  -7   43.70    4.72
  -9   2  -6    9.53    4.89
   9   2   6    8.84    3.59
  -9   2  -6   13.62    5.30
   9  -2   6   17.94    6.58
  -9  -2  -6   16.17    4.72
   4  -2  10    7.63    6.77
   4   2  10   -5.85    7.34
  -4   2 -10    4.60    5.75
 -10   1  -6   -1.66    4.39
 -10   1  -6   -4.09    5.96
  10  -1   6   -3.10    7.68
 -10  -1  -6   -7.05    4.42
 -10  -1  -6   -0.85    5.38
  10   1   6    2.52    3.14
   1  -2  11   -1.75    5.34
   1   2  11   -0.02    7.53
  -1   2 -11   -3.62    6.71
 -10   3   0   49.98    5.99
 -10  -3   0   28.40    5.90
 -10  -3   0   39.77    5.49
   2   4  -7   52.44    5.33
  -2  -4   7   49.16    5.47
  -2   4   7   48.90    7.16
  -2   4   7   44.41    4.71
  -7   4   3   28.21    6.53
  -7  -4   3   19.35    4.31
 -11  -2   5  135.19    7.84
 -11   2   5  164.86    8.44
 -11  -2   5  161.34    5.94
 -11  -1   7   11.38    6.08
 -11   1   7   -1.60    5.83
 -11   1   7    1.42    4.89
 -11  -1   7    3.75    8.24
   5   3  -9  100.14    6.45
   5   3  -9  112.09    6.42
  -5  -3   9  100.56    7.13
  -5   3   9  101.13    7.25
  -5   3   9  113.27    8.02
 -12  -1  -2  142.64    8.47
  12  -1   2  131.90    7.67
 -12   1  -2  141.51    7.91
 -12   1  -2  124.46    6.40
  12   1   2  138.04    5.69
  -3  -1  12    3.80    6.14
  -3  -1  12    6.06    6.21
   3   1 -12   -2.58    4.24
  -3   1  12    3.98    6.38
  -3   1  12   -5.46    6.96
   0  -1  12  159.07    9.45
   0   1  12  152.13    9.50
   0   1  12  184.24    9.00
   8   3   5   22.69    5.91
  -8   3  -5   19.66    4.09
  -8   3  -5   21.75    5.11
   8  -3   5   26.85    6.52
  -4  -2  11   -1.18    5.86
  -4   2  11    4.20    6.39
   4   2 -11   13.47    4.18
  -4   2  11   -3.60    5.83
  11   0   5   -4.06    6.46
 -11   0  -5    4.94    3.69
 -11   0  -5    6.32    5.08
 -10   2   7   41.30    8.02
 -10  -2   7   40.34    6.42
 -10  -2   7   54.54    8.86
 -12  -1   5  140.14    9.96
 -12  -1   5  133.34    5.74
 -12   1   5  141.36    8.59
 -10  -3   3   14.96    4.97
 -10  -3   3   10.90    4.78
 -10   3   3   13.37    5.71
  -6  -4   5   31.65    5.70
   6   4  -5   37.37    5.28
  -6   4   5   37.07    7.22
 -12   0  -3    7.04    5.52
  12   0   3   -3.62    3.46
 -12   0  -3   -5.21    4.10
  -1   4  -7    1.27    3.76
   1  -4   7   -4.06    4.87
   1   4   7   -2.48    3.60
  -8  -3   7   96.20    8.91
  -8  -3   7  122.97    6.05
  -8   3   7  111.40    8.00
  -3   3  -9  182.31    8.22
   3   3   9  166.24    8.47
   3  -3   9  187.86    8.12
  -6   2  -9   18.17    5.62
   6   2   9   11.72    6.69
   6  -2   9   15.59    6.50
   5   4  -6   -1.77    4.01
  -5  -4   6    3.73    9.81
  -5   4   6   -2.29    5.80
   5   4  -6   -6.67    4.01
   4   1  11   71.52    9.65
   4  -1  11   82.36    8.59
  -4   1 -11   76.38    7.87
   3   4  -7    0.41    3.72
  -3  -4   7    5.11    5.13
  -3   4   7   -0.17    5.44
  -3   4   7    0.54    6.57
  -7  -3   8   10.50    3.42
  -7  -3   8   15.23    5.95
  -7   3   8   12.81    6.97
   7   3  -8   13.19    4.59
 -10   3  -1  241.95    8.68
 -10  -3  -1  225.70   10.59
  10   3   1  244.25    8.06
 -10  -3  -1  251.99    9.12
 -10   3  -1  252.65    7.56
   5   3   8   11.17    3.90
  -5   3  -8   11.21    5.18
   5  -3   8   17.98    5.70
  -7   4  -2  199.05    7.51
   7   4   2  222.09    7.79
  -7   4  -2  218.25    6.97
 -10   0   9    3.08    4.79
 -10   0   9    3.24    5.69
  -5   0  12  386.87   11.06
  -5   0  12  368.35   10.53
   2   0  12  708.21   16.44
 -12   0   6    4.50    6.54
 -12   0   6    9.46    4.48
   6   1  10  245.29   13.02
   6  -1  10  271.27   10.87
  -6   1 -10  270.73   10.30
  -4   1  12  311.17   10.41
  -4  -1  12  375.96   10.77
  -4  -1  12  334.71   10.68
   4   1 -12  306.68    8.35
  -4   1  12  346.85   10.02
   1   1  12  222.75    9.98
  -1   1 -12  214.05   10.17
   1  -1  12  209.37   10.14
  -5   4  -5   30.28    4.57
   5   4   5   33.62    4.05
   5  -4   5   28.58    5.39
  -7  -2  10    6.92    6.11
  -7   2  10    9.40    6.81
  -7  -2  10    9.88    5.54
  -7   2  10    8.68    5.65
  -9   0  10  362.37    9.00
  -9   0  10  373.82   11.34
 -11  -2  -3  131.93    7.96
 -11   2  -3  110.52    7.10
  11   2   3  122.81    5.82
 -11   2  -3  128.90    6.68
  -7   1  11    4.62    5.85
  -7   1  11   13.47    5.57
  -7  -1  11   -0.43    6.04
  -7  -1  11    2.90    5.02
  -2   2 -11  208.57    9.77
   2  -2  11  226.95   10.30
   2   2  11  205.45   10.66
  -1   3  10   39.07    6.58
   1   3 -10   41.44    6.61
  -1  -3  10   40.66    6.75
  -1   3  10   49.55    9.42
 -10   2  -5  130.55    7.05
  10  -2   5  120.44    7.45
 -10   2  -5  132.29    6.33
 -10  -2  -5  145.43    7.24
  10   2   5  132.85    6.15
  -9  -3   6   74.85    5.53
  -9  -3   6   61.34    7.66
  -9   3   6   59.69    7.23
  -7  -4   4   61.59    5.76
   7   4  -4   46.41    5.33
  -7   4   4   56.02    7.08
  -7  -4   4   52.62    4.69
   6  -4   4  291.72    7.41
  -6   4  -4  266.74    7.66
  -6   4  -4  268.07    8.29
   6   4   4  276.94    7.78
  -2  -3  10    4.70    5.50
  -2   3  10    2.43    6.61
   2   3 -10    2.69    6.31
  -2   3  10    0.87    5.80
  13   0  -2   56.70    4.76
 -13   0   2   57.92    7.61
 -13   0   2   50.71    3.39
 -13   0   1    1.60    3.55
 -13   0   1   -3.14    5.62
  13   0  -1   -4.89    3.63
  -2   4  -7    3.16    4.17
   2  -4   7    2.36    6.39
   2   4   7    4.50    3.73
 -10  -3   4   10.61    5.06
 -10   3   4    5.17    5.74
 -10  -3   4   11.51    4.11
 -11   0   8  473.42    9.54
 -11   0   8  495.35   13.88
  -9   3  -4   43.05    5.11
   9   3   4   50.83    4.47
  -9   3  -4   44.07    4.56
   0   3  10    9.30    8.29
   0   3 -10    5.34    5.10
   0  -3  10   11.10    5.61
  -9   0  -8   29.14    7.41
  -9   0  -8   26.28    4.59
   9   0   8   27.51    8.94
   5   2 -11  357.18    9.95
  -5  -2  11  383.42   10.60
  -5   2  11  384.78   10.91
  -5   2  11  381.60   10.77
   0  -5   0   -1.86    5.52
   4   4   6  129.62    6.07
   4  -4   6  126.15    6.77
  -4   4  -6  132.19    6.42
 -11  -1  -5    6.10    4.11
 -11   1  -5   14.66    4.00
 -11   1  -5   15.84    5.21
  11  -1   5   15.34    9.16
 -11  -1  -5    0.21    5.41
  11   1   5   13.14    4.05
   5   0  11    0.30    6.89
 -13   0   3   -3.66    5.44
 -13   0   3   10.69    6.09
   0  -5   1   64.98    6.64
   0  -5  -1   59.09    7.26
 -12  -2   1  359.86   10.37
 -12  -2   1  372.54   11.60
 -12   2   1  375.33   11.70
  -4   4   7    5.13    6.27
  -4  -4   7   12.66    5.68
   4   4  -7   16.56    4.34
   4   4  -7   24.51    4.17
  -4   4   7   14.38    6.67
   8   0   9   10.40    8.17
  -8   0  -9    7.07    6.99
  13   0   0   -6.18    2.97
 -13   0   0   -2.16    5.11
 -13   0   0    4.81    3.89
 -12  -2   2   -5.14    6.59
 -12  -2   2    9.78    5.93
 -12   2   2   -0.99    5.87
   3   3 -10   51.41    5.51
   3   3 -10   51.41    4.94
  -3   3  10   40.84    6.69
  -3   3  10   53.83    8.10
  -3  -3  10   52.96    6.50
 -12   1  -3  134.85    7.76
 -12  -1  -3   99.64    8.51
  12   1   3  122.73    5.53
 -12  -1  -3  120.54    7.07
  12  -1   3   98.81    7.73
 -12   1  -3  112.18    6.04
  10   3   2   36.08    4.62
 -10  -3  -2   25.20    6.15
 -10   3  -2   28.08    5.44
 -10   3  -2   32.16    4.29
   6   3  -9  101.76    6.23
   6   3  -9   92.85    6.51
  -6   3   9   84.21    7.28
  -6  -3   9   86.74    7.05
  -6   3   9   81.70    7.56
  -6  -3   9   95.99    4.97
 -11  -2   6    8.74    5.37
 -11  -2   6   12.83    6.02
 -11   2   6    3.37    7.10
 -10   0  -7    1.62    4.33
 -10   0  -7  -14.26    6.32
  10   0   7   -9.96    7.32
   1  -5   1  103.36    4.93
  -8  -4   1   -4.36    5.71
  -8   4   1    1.96    5.63
  12   2   0    5.38    5.04
 -12  -2   0    2.82    5.41
 -10   1   9  177.50    6.42
 -10  -1   9  184.87   10.43
 -10  -1   9  168.70    6.63
 -10   1   9  157.39    9.83
  -5   1  12   23.76    6.82
  -5   1  12   23.27    7.08
  -5  -1  12   22.50    5.68
  -5  -1  12   21.45    5.74
   1   3  10   60.31    8.79
  -1   3 -10   69.98    6.04
   1  -3  10   63.92    6.84
   2   1  12   -6.05    6.70
   2  -1  12   11.89    6.62
  -2   1 -12    2.38    6.28
 -12  -1   6  217.78    7.42
 -12   1   6  175.10   10.96
 -12  -1   6  245.95   11.46
  -7   4  -3   29.48    5.86
  -7   4  -3   28.04    4.14
   7   4   3   26.22    4.65
  -8   4   0   10.44    5.41
  -8  -4   0   14.09    6.58
 -12  -2   3  209.35    9.36
 -12   2   3  226.60    9.86
 -12  -2   3  232.20   10.44
   5  -2  10   19.63    6.78
   5   2  10   23.96    7.52
  -5   2 -10    6.39    5.77
  -8   0  11   -1.57    5.56
  -8   0  11   -1.08    5.62
  -8   4   2  114.23    8.11
  -8  -4   2   93.77    6.10
  -8  -4   2   78.81    8.15
  -2   5   0   45.42    6.78
  -2  -5   0   58.43    6.59
   2  -5   0   58.99    6.19
   0  -5   2   71.66    4.32
   0   5   2   81.43    5.65
   4  -3   9  151.15    8.14
   4   3   9  139.48    8.59
  -4   3  -9  141.03    7.94
  -9  -1  10   60.07    6.06
  -9   1  10   41.92    5.78
  -9  -1  10   39.01    6.41
  -9   1  10   56.49    8.11
  -6   0  12   52.61    7.52
  -6   0  12   50.86    6.22
   2  -5  -1   33.44    5.82
  -2   5   1   17.90    5.69
  -2  -5   1   32.99    6.98
   3   0  12   45.80    7.78
  -1  -5   2  119.68    5.43
  -1   5   2  124.39    6.10
  -6  -4   6  348.39    8.65
  -6   4   6  293.12   12.10
   6   4  -6  282.92    9.59
  -6  -4   6  270.33   12.81
 -13   0   4  132.57    9.16
 -13   0   4  129.88    7.01
 -12   0  -4    6.09    4.57
  12   0   4    0.26    2.81
 -12   0  -4   -6.76    5.13
 -13   0  -1   -8.53    4.00
 -13   0  -1    5.96    5.02
  13   0   1    1.15    3.17
   2  -5   1   14.27    3.95
  -2   5  -1   15.80    6.00
  -2  -5  -1    9.38    6.37
 -13   1   2  104.80    9.00
 -13  -1   2   97.09    6.73
 -13   1   2  102.15    4.47
 -13  -1   2  118.25    9.41
 -13   1   1   75.71    4.68
  13   1  -1   79.02    5.64
 -13   1   1   81.08    8.21
 -13  -1   1   86.13    7.99
   1  -5   2  210.96    6.41
   1   5   2  186.10    6.84
  -1   5  -2  226.81    9.11
   4   3 -10   87.09    6.85
   4   3 -10   82.24    6.31
  -4   3  10   85.04    7.72
  -4   3  10   83.72    7.50
  -4  -3  10   79.05    6.96
   7   0  10  277.46   11.30
  -7   0 -10  259.96   11.24
   3   2  11   11.24   11.37
  -3   2 -11   15.13    5.89
   3  -2  11   15.81    7.15
  -3   4  -7   26.72    4.73
   3   4   7   17.15    4.03
   3  -4   7   24.00    5.77
 -11  -1   8   88.15    8.19
 -11  -1   8   79.10    7.18
 -11   1   8   72.06    7.95
 -11   1   8   62.94    5.45
   7  -3   7  245.72    8.94
  -7   3  -7  253.41    8.96
   7   3   7  247.11    8.16
  -9   2   9  185.31    9.14
  -9  -2   9  163.75    8.26
  -9  -2   9  196.61    8.13
  -7   4   5   14.33    6.08
  -7  -4   5   19.93    5.11
   7   4  -5   13.34    4.48
  -7  -4   5   24.95    5.12
  -9   1  -8   81.56    6.92
  -9  -1  -8   66.71    5.36
   9   1   8   80.70    8.00
   9  -1   8   88.84    8.30
  -9   1  -8   73.45    4.67
  -8  -4  -1   14.14    7.10
  -8   4  -1   -3.54    4.99
 -10   3   5   50.75    6.92
 -10  -3   5   61.85    6.16
 -10  -3   5   78.13    5.21
 -12  -2  -1  117.63    8.45
 -12   2  -1  118.32    5.02
 -12   2  -1  113.86    8.65
  12   2   1  125.70    5.98
  -8   4   3   32.40    6.09
  -8  -4   3   -9.65    4.36
  -1   4   8   26.03    6.19
   1   4  -8   23.24    4.67
  -1  -4   8   23.47    6.70
   8   3   6   -0.88    3.01
   8  -3   6    0.00    5.44
  -8   3  -6    1.72    4.42
  -2   5   2  153.10    5.60
  -2   5   2  167.73   10.11
  -2  -5   2  157.22    6.11
  -5   1 -11  111.73    9.92
   5  -1  11  103.32    9.04
   5   1  11  124.43    9.77
 -10   2   8    2.66    6.15
 -10  -2   8   -8.15    6.77
 -10  -2   8    2.78    5.28
 -12   0   7   -4.72    8.00
 -12   0   7   -4.56    6.76
 -13   1   3   24.03    7.00
 -13  -1   3   24.39    7.51
 -13  -1   3   33.31    6.94
  -8   2  -8   16.96    6.29
   8  -2   8   -0.10    7.15
   8   2   8    1.41    4.08
   8  -1   9  140.08    9.06
  -8   1  -9  129.57    9.46
   8   1   9  125.81    8.95
  -8   1  -9  130.00    5.22
 -13  -1   0  139.28    7.88
 -13   1   0  168.24    9.03
  13   1   0  144.14    6.02
 -13   1   0  144.81    5.94
 -12  -2   4   24.66    5.08
 -12  -2   4   28.31    4.80
 -12   2   4   30.42    6.18
  -2   4   8  276.41    9.59
   2   4  -8  293.67    8.58
  -2   4   8  258.80   11.04
  -2  -4   8  291.47    9.43
   0   4   8  138.50    6.30
   0   4  -8  145.48    7.25
   0  -4   8  129.27    7.29
  -6   2  11   -5.11    5.66
  -6   2  11   -3.61    6.44
  -6  -2  11    0.00    5.48
  -6  -2  11   -3.41    5.56
 -11  -2  -4    1.80    5.27
 -11   2  -4    4.92    4.49
 -11   2  -4    3.96    5.34
  11   2   4    7.29    4.57
  -5   4   7    0.35    5.71
  -5  -4   7    9.51    7.42
   5   4  -7    6.73    4.42
   5   4  -7    1.12    4.03
  11   0   6   48.94    7.60
 -11   0  -6   51.11    7.05
 -11   0  -6   52.26    5.46
   9   2   7    6.10    3.59
   9  -2   7    2.62    7.16
  -9   2  -7   20.52    5.64
  -9   2  -7    8.50    4.50
  -2   3 -10   32.36    5.35
   2  -3  10   27.69    6.47
   2   3  10   18.63    7.64
   3  -5   0  210.74    7.51
  -3   5   0  160.42    8.82
   3   5   0  167.65    6.54
  10   1   7    7.44    5.81
 -10   1  -7   16.83    4.79
 -10  -1  -7   16.08    5.07
 -10   1  -7   13.79    5.36
 -10  -1  -7    8.54    5.77
  10  -1   7   18.03    8.94
  -8  -3   8   55.62    5.59
  -8  -3   8   71.40    7.99
  -8   3   8   45.56    8.05
  -6   3  -8   79.70    7.18
   6   3   8   87.22    5.86
   6  -3   8   99.12    7.80
   2  -5   2   12.70    6.00
   2   5   2    8.53    4.53
  -2   5  -2   13.01    5.93
  -2  -5  -2   15.79    6.01
   3  -5  -1   59.58    5.75
  -3   5   1   34.79    6.50
  -3  -5   1   59.79    6.18
   0  -5   3   25.33    4.90
   0   5  -3   32.70    3.80
   0   5   3   47.30    4.65
 -10   3  -3   60.25    5.43
  10   3   3   56.70    4.87
 -10   3  -3   51.42    5.26
 -10  -3  -3   38.99    6.22
  -1  -5   3    3.74    5.81
   1   5  -3    0.66    3.28
  -1   5   3    5.06    4.00
   6   4   5   42.23    4.47
   6  -4   5   61.46    5.86
  -6   4  -5   55.16    5.19
  -8  -2  10   29.96    6.23
  -8  -2  10   37.87    6.75
  -8   2  10   28.86    5.53
  -8   2  10   24.40    6.68
  -9  -3   7   32.46    5.10
  -9   3   7   39.67    6.80
  -9  -3   7   27.98    7.41
  -8   1  11  132.24    8.29
  -8   1  11  115.83    6.45
  -8  -1  11  124.96    8.78
  -8  -1  11  125.03    7.26
   7  -2   9  241.31   11.65
   7   2   9  272.98   10.90
  -7   2  -9  267.13   10.20
  -5   4  -6   90.42    5.34
   5   4   6   89.26    5.56
   5  -4   6   92.45    6.46
   3   5   1   53.01    4.60
  -3   5  -1   58.92    6.43
  -3  -5  -1   42.33    6.56
   3  -5   1   59.29    4.32
  -2   0  13   -1.53    6.25
  -2   0  13   -4.85    6.45
  -1   0  13   -1.23    5.91
  -1   0  13    2.95    6.66
   1   0 -13    4.20    4.05
  -3  -4   8   12.50    5.33
   3   4  -8   13.17    4.78
  -3   4   8    6.08    6.86
  -3   4   8    6.77    7.43
   1  -4   8  134.51    7.67
   1   4   8  135.78    6.07
  -1   4  -8  110.80    7.71
  -6  -1  12   57.51    6.11
  -6   1  12   54.60    6.81
  -6  -1  12   59.49    6.67
  -6   1  12   61.10    6.72
   3  -1  12  451.95   16.51
  -3   1 -12  472.83   14.43
   3   1  12  431.40   13.48
   1   5   3   15.87    4.25
   1  -5   3   13.75    5.04
  -1   5  -3   18.79    6.85
  -1   5  -3   17.71    3.55
   2   2 -12   11.89    6.01
  -2   2  12    1.50    6.57
   2   2 -12   -0.19    3.79
  -2  -2  12   -2.78    5.51
  -2   2  12    7.43    6.02
   1   2 -12   72.57    7.21
  -1   2  12   72.05    8.25
  -1  -2  12   79.34    7.66
  -1   2  12   86.81    7.92
 -13   0   5    0.48    4.21
 -13   0   5    4.42    7.08
   9   3   5   96.71    7.54
  -9   3  -5   82.54    5.72
  -9   3  -5   77.24    6.28
  -3   5   2   21.78    7.19
   3   5  -2   15.56    2.84
  -3   5   2   15.78    4.12
  -3  -5   2   16.49    4.36
  -8   4  -2   41.03    6.53
   8   4   2   43.64    5.14
  -8   4  -2   42.91    4.78
 -11  -3   1  179.98    9.08
 -11  -3   1  206.48    8.37
 -11   3   1  238.74    9.16
 -13  -1   4   68.29    6.65
 -13   1   4   65.85    7.85
 -13  -1   4   58.79    7.03
 -13   0  -2  142.60    7.31
  13   0   2  158.02    5.80
 -13   0  -2  147.88    8.40
  12   1   4  129.85    5.48
  12  -1   4  134.51    8.72
 -12   1  -4  141.97    7.55
 -12   1  -4  145.26    8.08
 -12  -1  -4  104.14    8.13
 -12  -1  -4  139.17    8.30
  -2  -5   3  110.17    6.13
  -2   5   3  107.69    8.91
  -2   5   3   89.26    4.55
   2   5  -3   91.30    4.50
 -13   1  -1   68.80    5.44
 -13   1  -1   98.19    8.71
  13   1   1   84.71    4.88
 -13  -1  -1   89.21    8.97
  -5  -3  10    1.75    5.46
   5   3 -10    5.22    4.10
  -5   3  10   -0.29    6.20
   5   3 -10   11.34    4.86
  -5   3  10   -4.55    6.18
 -11  -3   2  185.69    9.02
 -11  -3   2  195.26    9.64
 -11   3   2  240.06    9.40
  -7  -3   9    6.60    4.12
  -7  -3   9   12.89    5.46
   7   3  -9   24.76    4.67
  -7   3   9   21.16    6.77
  -3   0  13    6.52    7.23
  -3   0  13    1.11    6.50
  -8  -4   4  226.22    8.42
  -8  -4   4  237.89    7.75
  -8   4   4  241.03   10.87
  10   2   6    5.98    3.77
 -10  -2  -6    2.41    4.80
  10  -2   6    6.46    7.18
 -10   2  -6   -3.91    4.34
 -10   2  -6   -0.61    4.87
   7   1  10    1.91    7.81
   7  -1  10    3.10    8.35
  -7   1 -10   -8.63    6.66
  -7   4  -4    6.52    4.13
   7   4   4    2.66    3.70
  -7   4  -4   16.44    5.13
 -11   2   7  131.97    8.86
 -11  -2   7  149.94    8.92
 -11  -2   7  169.27    9.32
 -12   2  -2    7.09    5.54
  12   2   2   11.49    3.74
 -12   2  -2   14.06    4.47
 -12  -2  -2   13.38    5.06
  -3   2  12   66.70    7.74
   3   2 -12   64.56    5.82
  -3  -2  12   68.87    7.20
  -3   2  12   63.68    6.77
   0   0  13    3.51    6.09
   0   0 -13   -1.07    3.72
   0   0  13    5.96    7.63
   0   2  12   13.75    8.25
   0   2 -12   20.55    6.83
   0  -2  12   13.13    6.49
   0   2  12    8.62    5.59
 -11  -3   0   59.12    7.98
 -11  -3   0   63.39    6.51
 -11   3   0   69.15    6.66
 -10   0  10   55.64    6.80
 -10   0  10   73.54    6.97
 -12  -1   7  203.50    8.69
 -12  -1   7  166.76   10.33
 -12   1   7  159.14    9.58
  -7   0  12  122.71    7.19
  -7   0  12  150.45    9.31
  -6   0 -11   -3.06    6.55
   6   0  11    4.08    6.84
   4   0  12  750.16   16.75
 -12  -2   5   10.51    4.21
 -12  -2   5    5.98    5.12
 -12   2   5    8.52    6.64
  -3   5  -2  252.94    8.54
   3   5   2  232.08    6.83
   3   5   2  228.22    7.45
   3  -5   2  195.49    7.90
 -11  -3   3  135.97    9.08
 -11   3   3  212.65   10.38
 -11  -3   3  203.16    8.67
 -11  -1  -6  100.79    7.46
  11  -1   6  140.07    9.42
 -11  -1  -6  122.99    6.99
  11   1   6  131.23    5.89
 -11   1  -6  120.19    7.08
 -11   1  -6  143.87    8.24
   2   5   3   -3.30    3.91
  -2   5  -3   -2.82    3.17
   2  -5   3   -1.90    4.90
  -2   5  -3    2.69    5.90
  -4   4  -7   -5.38    3.95
   4   4   7    6.50    3.36
   4  -4   7   -0.66    5.60
 -11   0   9    0.59    4.65
 -11   0   9    8.30    6.43
   5   3   9   35.62    5.87
   5  -3   9   46.74    9.95
  -5   3  -9   50.10    6.46
  -4   2 -11  109.01   10.22
   4  -2  11  122.24    9.60
   4   2  11  110.72    8.91
   4   5   0  195.09    7.25
  -4   5   0  201.81    8.77
  -4   5   1   13.22    5.81
   4   5  -1   20.82    4.10
  -4  -5   1   24.35    7.47
 -10  -3   6   20.22    5.80
 -10   3   6   13.69    6.38
 -10  -3   6   21.97    4.53
   4   4  -8  260.22    8.07
   4   4  -8  229.06    8.34
  -4  -4   8  236.76    8.59
  -4   4   8  243.44   11.00
  -4   4   8  246.07    9.82
  -2   4  -8   16.11    4.97
   2  -4   8   25.01    6.17
   2   4   8   11.40    4.10
  -4   0  13    1.19    6.57
  -4   0  13    2.06    6.11
   3   3  10   66.59    8.10
   3  -3  10   59.40    7.40
  -3   3 -10   58.26    5.98
  -3   5   3   -3.63    2.95
  -3  -5   3    1.77    4.05
   3   5  -3    1.66    2.89
  -3   5   3   -6.59    6.19
  -7   4   6   39.33    6.25
   7   4  -6   47.99    5.45
  -7  -4   6   52.69    5.29
  -7  -4   6   22.10    6.57
  -1   5   4   -3.71    2.84
   1   5  -4    0.64    2.99
  -1  -5   4   -3.12    5.27
   0   5  -4  113.22    4.83
   0   5   4  114.15    5.11
   0  -5   4  111.01    8.26
  -6   2 -10    2.99    5.47
   6  -2  10   -5.46    6.65
   6   2  10    4.06    6.85
  -4   2  12    0.82    6.14
  -4   2  12    4.93    6.55
  -4  -2  12    0.64    5.95
   4   2 -12   -2.62    4.00
 -11   3  -1    6.59    3.74
  11   3   1    1.92    4.59
 -11  -3  -1    9.68    5.70
 -11   3  -1   -3.19    6.48
  -1   2 -12   25.24    6.95
   1   2  12   25.98    8.97
   1  -2  12   36.06    7.56
   6   4  -7    1.19    4.62
  -6  -4   7    8.09    8.08
  -6  -4   7    3.96    4.54
  -6   4   7    9.44    7.37
  -2   1  13  224.21    8.90
  -2   1  13  229.04   10.73
  -2  -1  13  227.05   10.06
   2   1 -13  198.72    6.98
   1   0  13   -0.56    5.57
   1   0  13   -7.72    7.65
  -1   1  13  144.82    9.71
   1   1 -13  119.79    6.62
  -1  -1  13  127.62   14.23
  -1   1  13  140.03    8.37
 -12   0  -5    8.74    3.58
 -12   0  -5   -3.52    5.27
  12   0   5    1.38    6.71
   4  -5   1   35.14    4.17
  -4  -5  -1   23.83    6.21
  -4   5  -1   27.57    6.04
   4   5   1   40.35    5.00
  -9   0  11    0.56    6.04
  -9   0  11    3.20    5.08
  -4  -5   2  130.06    6.23
   4   5  -2  140.94    6.46
   4   5  -2  135.14    4.83
  -4   5   2  147.39    8.74
 -13  -1   5    2.62    4.80
 -13   1   5   -1.56    6.03
 -13  -1   5    3.10    6.04
  -7  -2  11  284.20   10.54
  -7  -2  11  313.38    9.68
  -7   2  11  316.83   10.08
  -7   2  11  338.20   12.72
 -13   1  -2   63.43    6.06
 -13  -1  -2   68.32    7.36
 -13   1  -2   70.00    5.74
  13   1   2   68.36    5.18
  -2   5   4  170.92    9.14
  -2   5   4  196.13    5.91
   2   5  -4  187.14    6.07
   1  -5   4   19.64    6.62
   1   5   4   45.44    4.27
  -1   5  -4   37.94    3.58
  -8   4  -3   15.74    5.94
  -8   4  -3   11.35    3.39
   8   4   3    6.67    4.36
  -3   1  13    4.40    9.13
   3   1 -13   -0.60    4.05
  -3   1  13   -3.83    7.09
  -3  -1  13    4.18    6.37
  -9  -4   1   31.17    8.01
  -9  -4   1   44.12    6.52
  -9   4   1   32.73    6.28
 -11  -3   4   24.67    4.84
 -11  -3   4   25.34    5.67
 -11   3   4   30.43    7.02
 -10  -3  -4    4.79    5.03
 -10   3  -4    7.13    4.21
  10   3   4    4.36    3.88
 -10   3  -4    5.17    5.39
   0   1 -13  108.77    5.96
   0  -1  13  124.43    9.71
   0   1  13  127.11    7.96
   0   1  13  119.42    8.85
 -13   0   6  449.33   15.75
 -13   0   6  449.80    8.41
  -8  -4   5   12.97    4.50
  -8  -4   5   14.80    4.91
  -8   4   5   22.28    6.61
  -9  -4   2   58.77    6.96
  -9   4   2   54.82    7.09
  -9  -4   2   51.85    8.70
   9   0   9    4.31    8.74
  -9   0  -9    6.26    7.63
  -9   0  -9   -1.02    4.22
  -9   4   0  127.26    8.09
   1   3 -11  122.07    7.71
  -1   3  11  120.02    8.75
  -1   3  11  130.65    9.05
  -1  -3  11  137.08    8.54
 -13   0  -3   -1.49    6.02
 -13   0  -3    0.77    5.14
  13   0   3   -2.70    3.53
 -11   2  -5  133.06    6.48
  11  -2   5  150.60    9.58
  11   2   5  136.49    5.96
 -11   2  -5  146.79    6.74
 -11  -2  -5  136.20    7.79
 -12   0   8  236.36   11.05
 -12   0   8  316.18   10.44
   6   3 -10  112.63    7.17
  -6   3  10  104.51    7.94
   6   3 -10   99.45    6.86
  -6   3  10  103.19    8.16
  -6  -3  10  103.17    7.62
   2   3 -11   23.33    6.07
  -2  -3  11   20.08    6.04
  -2   3  11   20.19    9.17
  -2   3  11    8.42    6.28
  -3   5  -3   85.87    5.06
   3   5   3   77.32    5.25
   3  -5   3   78.41    5.99
  -3   5  -3   81.28    6.64
   3   5   3   76.36    4.87
  10   0   8  164.37    9.61
 -10   0  -8  162.11    6.71
 -10   0  -8  124.46    8.93
 -10  -1  10  101.63    6.67
 -10  -1  10  113.07    9.49
 -10   1  10   95.64    8.45
 -10   1  10  105.97    6.69
  -7  -1  12  104.01    8.67
  -7   1  12  106.27    8.08
  -7  -1  12  106.03    8.07
  -7   1  12  108.05    7.48
  -6   1 -11  104.89    9.05
   6   1  11  111.08   10.15
   6  -1  11  104.37    9.55
   4   1  12   27.55    9.55
   4  -1  12   26.19    8.38
  -4   1 -12   25.61    6.88
 -12   2  -3    6.96    3.82
  12   2   3    5.06    3.41
 -12  -2  -3    4.28    4.86
 -12   2  -3   21.10    6.25
 -11   1   9   23.50    6.42
 -11  -1   9   30.02    5.90
 -11   1   9   18.16    4.77
 -11  -1   9   32.10    7.25
  -5   0  13    2.50    5.91
  -5   0  13    5.96    6.33
  -4   5  -2    9.02    3.49
   4   5   2    8.44    5.00
   4   5   2   -1.21    3.82
  -4   5  -2    8.98    6.52
   4  -5   2    9.13    5.02
  -4  -5  -2    2.95    7.11
   0   3  11    4.58    9.93
   0  -3  11   -0.50    5.41
   0   3 -11   15.56    6.24
  -4   5   3   29.28    6.93
   4   5  -3   26.77    4.22
  -4  -5   3   29.10    4.21
   4   5  -3   25.22    2.91
  -3   3  11   18.83    7.09
   3   3 -11   24.35    6.53
  -3  -3  11   15.35    6.52
  -3   3  11   17.88    7.82
   3   3 -11   12.96    4.00
  -4  -1  13  167.61    9.10
  -4   1  13  185.12    9.89
  -4   1  13  175.10    8.79
  -3   5   4    2.03    6.27
  -3   5   4   13.73    5.00
   3   5  -4    9.98    3.53
  -3  -5   4   11.40    4.96
  -2   5  -4   34.57    3.54
   2  -5   4   18.12    7.99
   2   5   4   33.12    3.94
   5   4  -8   73.59    5.08
   5   4  -8   76.19    6.26
  -5  -4   8   70.85    7.31
  -5   4   8   66.32    7.48
  -8   3  -7    5.38    4.79
   8  -3   7    5.42    5.99
   8   3   7   11.73    4.09
  -6   4  -6  167.55    7.38
   6   4   6  181.85    7.50
   6  -4   6  176.79    7.67
  -3   4  -8  241.24    8.70
   3  -4   8  223.30    9.02
   3   4   8  226.37    8.34
 -10  -2   9   72.43    6.66
 -10  -2   9   83.34    7.20
 -10   2   9   84.89    8.64
 -11  -3  -2   -5.27    5.64
 -11   3  -2    8.11    3.18
 -11   3  -2    3.77    5.44
  11   3   2    7.04    4.19
  -5  -2  12    0.27    6.64
   5   2 -12   -3.48    4.09
  -5   2  12    4.24    6.45
  -5   2  12   -7.06    7.00
  -9   4   3    1.10    6.74
  -9  -4   3    4.96    5.20
  -9  -4   3   -0.28    5.21
   2   2  12    4.04    8.74
  -2   2 -12    0.69    6.68
   2  -2  12    2.90    6.89
   8   0  10    6.31    8.24
  -8   0 -10   10.19    6.41
 -12  -2   6    2.52    5.94
 -12  -2   6    8.01    6.66
 -12   2   6   14.01    6.28
  -9   4  -1   40.46    6.85
  -9   4  -1   36.44    4.37
  -9  -4  -1   23.69    8.08
   2   0  13   -0.03    7.40
  -9   3   8    1.17    6.62
  -9  -3   8   -0.51    6.79
  -9  -3   8   -0.71    5.48
  -7   4  -5    6.16    4.31
   7   4   5    6.62    3.73
  -7   3  -8   43.32    6.39
   7   3   8   45.18    5.31
   7  -3   8   39.56    7.05
   1  -1  13   99.75    9.24
   1   1  13  100.57    7.79
   1   1  13   92.68    8.74
  -9  -2  10    9.60    7.22
  -9  -2  10    6.29    5.35
  -9   2  10   21.18    6.47
  12  -1   5  115.80   11.56
  12   1   5  108.06    6.01
 -12   1  -5  128.52    8.40
 -12   1  -5  105.08    6.35
 -12  -1  -5   91.49    7.37
 -12  -1  -5  115.21    7.35
  -9   1  11   56.21    8.00
  -9  -1  11   50.45    6.91
  -9   1  11   53.45    5.88
  -9  -1  11   50.91    6.53
  -5   5   1    0.30    6.44
  -5  -5   1   -3.63    6.34
   5   5  -1   13.53    4.09
  -5  -5   0   40.70    7.34
  -5   5   0   40.50    6.64
   5   5   0   38.76    4.88
 -11   0  -7    2.86    3.96
  11   0   7   -9.31    7.88
 -11   0  -7   -0.91    6.78
  -1   4   9    8.45    7.07
  -1  -4   9   18.68    6.40
   1   4  -9   15.95    5.32
  -8  -3   9   82.47    6.38
  -8  -3   9   76.04    7.18
  -8   3   9   87.53    9.79
 -14   0   2  170.41   11.21
  14   0  -2  159.55    5.95
  14   0  -1   -1.37    3.24
 -14   0   1    0.16    5.10
  -9   3  -6   47.88    5.81
   9   3   6   49.00    4.73
   9  -3   6   44.32    6.56
 -13  -2   2   -1.05    4.96
 -13   2   2    7.07    5.59
 -13  -2   2   -8.26    7.31
 -13  -2   1    7.60    8.18
 -13   2   1    3.91    6.03
 -13  -2   1    9.41    5.53
 -13   2   1    5.61    3.65
   4  -3  10   42.12    6.84
  -4   3 -10   39.50    5.80
   4   3  10   31.45    7.45
   5  -4   7   62.91    6.95
   5   4   7   66.25    4.92
  -5   4  -7   48.95    5.62
   2   4  -9   -9.64    4.09
  -2  -4   9    3.80    5.99
  -2   4   9    4.45    7.84
  -2   4   9    1.89    6.97
   1  -3  11  180.48    8.95
   1   3  11  156.28   10.28
  -1   3 -11  173.39    9.20
   0   4   9    3.13    7.11
   0   4  -9    5.42    5.38
   0  -4   9   10.58    5.92
  -8   0  12  188.86   10.68
  -8   0  12  186.57    8.23
  -1   5   5   -3.85    3.65
   1   5  -5    3.70    3.30
  -1  -5   5    2.67    8.99
 -11  -2   8   -3.24    8.52
 -11   2   8    1.94    7.26
 -11  -2   8   -5.94    5.36
 -11  -3   5    6.23    4.80
 -11  -3   5   11.54    4.75
 -11   3   5    4.16    6.74
   5   0  12  110.66    9.41
  -9   2  -8   -1.41    6.07
   9   2   8    0.97    3.79
   9  -2   8   -7.82    7.93
  -5   5   2    4.74    6.16
   5   5  -2    8.59    4.36
  -5  -5   2    3.49    7.03
   0   5  -5   10.51    3.78
   0   5   5    6.10    5.92
   0  -5   5   -1.19    8.77
 -13   1   6    7.82    6.05
 -13  -1   6   -0.50    6.73
 -13  -1   6   20.02    6.69
  -9   1  -9   69.02    7.40
   9  -1   9   66.24    7.32
   9   1   9   77.28    9.03
  -9   1  -9   51.36    4.48
 -14   0   3    3.01    7.00
 -14   0   3    6.42    6.90
  -4   3  11  207.05    9.84
   4   3 -11  239.58    9.54
  -4  -3  11  231.82    9.28
   4   3 -11  236.18    9.04
  -4   3  11  226.34    9.73
  -5   5  -1    7.35    5.38
  -5  -5  -1    7.62    6.20
   5   5   1   15.73    4.42
 -13  -1  -3   16.20    5.06
  13   1   3    7.88    3.51
  13  -1   3   11.71    7.41
 -13   1  -3   14.05    6.67
 -13   1  -3   13.28    4.62
 -12  -1   8  108.95    9.02
 -12   1   8  111.37    8.37
 -12  -1   8  144.57   12.26
 -10  -3   7   83.77    6.48
 -10   3   7   93.87    8.75
 -10  -3   7   76.69    7.13
   5  -2  11  122.41    9.35
  -5   2 -11  112.49    8.89
   5   2  11  120.82    9.85
 -10   1  -8    2.37    6.25
 -10  -1  -8    8.53    5.72
 -10   1  -8    2.24    3.87
  10   1   8   -2.24    7.81
  10  -1   8   -2.91    7.55
 -13   2   3  135.68    8.61
 -13  -2   3  152.17   10.02
 -13  -2   3  130.20    7.95
   8  -2   9  142.45    9.59
  -8   2  -9  138.23    7.88
   8   2   9  159.45   10.23
 -13   2   0   -6.18    3.70
  13   2   0   -0.29    4.25
 -13   2   0   -6.27    6.42
 -13  -2   0    2.77    4.56
  14   0   0   98.43    4.87
 -14   0   0  116.84    8.80
   2   5  -5    5.34    3.65
  -2  -5   5    0.17    5.52
  -2   5   5    1.78    3.22
  -2   5   5    2.10    6.34
  -4   5  -3    1.09    5.01
   4   5   3    4.68    3.87
  -4   5  -3   -8.01    3.61
   4   5   3   -1.69    3.60
   4  -5   3    8.83    5.64
  -3  -4   9   51.71    7.08
   3   4  -9   32.95    4.82
  -3   4   9   32.16    6.94
  -3   4   9   37.47    8.03
   3   4  -9   38.21    4.85
  -9  -4   4    3.48    4.65
  -9  -4   4    9.21    5.05
  -9   4   4   -3.81    5.94
  -8   4  -4  212.17    8.14
   8   4   4  207.30    7.83
  -8   4  -4  187.07    7.13
  -5  -1  13   19.94    5.82
  -5   1  13   23.38    6.82
  -5   1  13   23.58    7.29
  -7  -4   7   12.85    7.59
  -7  -4   7   38.05    5.41
  -7   4   7   17.57    6.02
   7   4  -7   39.01    5.62
  -6   3  -9  197.45    9.04
   6  -3   9  190.66    9.20
   6   3   9  191.73    8.08
   1  -5   5   13.34    7.15
  -1   5  -5   24.62    4.27
   1   5   5   25.54    4.36
  -4  -5   4   63.16    7.15
   4   5  -4   67.10    4.25
  -4   5   4   79.98    8.40
   4   5  -4   68.49    5.44
 -10   2  -7  336.85   10.65
  10   2   7  324.47    9.37
 -10   2  -7  319.78    8.56
  10  -2   7  323.46   11.54
   3  -5   4   84.36    9.48
  -3   5  -4   91.26    4.97
   3   5   4   94.18    5.29
  -9   4  -2  194.60    7.21
  -9   4  -2  190.06    9.43
   9   4   2  202.83    7.43
   1  -4   9    3.14    5.79
  -1   4  -9    4.41    5.87
   1   4   9    1.04    6.03
  -6   0  13   -7.95    6.65
  -6   0  13   -1.43    5.31
  -8   4   6  153.75    9.42
  -8  -4   6  168.72    7.04
  -8  -4   6  154.98    8.34
  -8   1 -10   60.59    8.30
   8   1  10   56.96   10.31
   8  -1  10   55.42    8.10
   7   0  11   -0.92    8.16
  -7   0 -11    2.96    6.74
  -2   1 -13    8.75    6.59
   2   1  13   23.72    8.07
   2  -1  13   18.59    7.31
  -8  -2  11   78.32    6.79
  -8   2  11   65.98    6.60
  -8  -2  11   72.27    7.27
  -8   2  11   56.10    7.30
 -13   0   7  -13.54    6.60
 -13   0   7    0.87    5.51
  -5   5   3    6.40    6.48
  -5  -5   3   13.47    4.43
   5   5  -3   14.59    4.89
 -14   0   4    0.86    6.86
 -14   0   4    6.20    6.39
  -7   3  10    6.77    6.38
   7   3 -10   -2.27    3.97
  -7  -3  10    2.25    5.61
  -6   2  12    0.77    6.45
  -6   2  12    1.47    7.21
  -6  -2  12    2.31    5.93
 -13   0  -4  313.84   10.11
 -13   0  -4  308.60   10.81
  13   0   4  303.44    7.98
   3   2  12   11.33    8.98
  -3   2 -12   15.30    7.21
   3  -2  12    4.72    7.88
 -11  -3  -3    0.22    5.29
 -11   3  -3    0.80    4.18
 -11   3  -3   -1.20    5.13
  11   3   3    2.25    3.83
 -11  -1  -7   41.75    7.24
 -11   1  -7   49.43    6.91
 -11   1  -7   34.01    4.84
  11  -1   7   44.33   10.41
  11   1   7   40.12    7.18
 -11  -1  -7   52.67    5.50
  -5   5  -2  221.82    7.02
   5   5   2  252.10    8.97
  -5   5  -2  253.69    9.20
   5   5   2  251.45    7.90
  -2   3 -11   15.54    6.24
   2  -3  11    0.42    5.77
   2   3  11   12.72    8.51
  10   3   5  104.61    7.20
 -10   3  -5  102.27    7.01
 -10   3  -5  108.05    6.82
  -3   5   5    1.61    2.79
   3   5  -5   -2.64    3.14
  -3  -5   5   -0.62    5.78
  -3   5   5    4.21    7.31
 -13  -2   4    8.86    5.23
 -13   2   4    2.44    6.93
 -13  -2   4   -9.18    7.62
 -14   1   2   42.52    6.98
 -14  -1   2   41.69    7.17
 -14  -1   2   37.27    7.37
 -14   1   2   39.20    4.37
   6   4  -8   98.57    6.87
  -6   4   8  109.85    8.71
  -6  -4   8  101.41    9.03
   3   0  13    4.49    7.73
  12   2   4    3.45    3.92
 -12  -2  -4    3.06    5.15
 -12   2  -4    0.65    4.14
 -12   2  -4   12.10    5.28
   4  -4   8    3.30    5.83
  -4   4  -8    3.63    4.75
   4   4   8    1.31    4.21
  13   2   1   27.63    4.98
 -13   2  -1   17.28    3.69
 -13   2  -1   15.28    6.84
 -13  -2  -1   26.97    6.72
 -14   1   1   13.72    5.39
 -14  -1   1   16.18    4.91
  14   1  -1   15.59    4.63
 -14   1   1   14.59    3.26
  14   0   1   -0.26    2.83
 -14   0  -1    3.04    7.06
 -11   0  10   47.39    7.98
 -11   0  10   56.24    5.82
  -7   2 -10   -4.22    5.54
   7   2  10    3.69    8.18
   7  -2  10    0.82    7.71
 -12   0  -6   73.64    6.69
 -12   0  -6   66.91    8.56
  12   0   6   77.05    8.10
  -8  -1  12   19.80    6.91
  -8   1  12   13.61    5.72
  -8   1  12    7.70    6.56
  -8  -1  12   10.06    5.57
  -2   5  -5   17.99    4.13
   2   5   5   30.94    4.26
   2  -5   5   31.99    7.56
   5   1  12  208.78   12.15
   5  -1  12  195.49   10.97
  -5   1 -12  211.75   11.65
  -4  -4   9   16.40    6.32
   4   4  -9   11.30    4.83
  -4   4   9   19.64    7.71
  -4   4   9   17.49    7.61
   4   4  -9   15.49    4.71
  -5   3  11   -0.52    8.30
  -5  -3  11    3.78    6.21
   5   3 -11    3.27    4.92
   5   3 -11    1.35    4.50
  -5   3  11    6.37    6.85
 -14   1   3  110.92    9.75
 -14  -1   3   93.73    8.90
 -14  -1   3   78.66    8.22
 -10   0  11    0.78    5.81
 -10   0  11   -0.51    5.39
 -12  -2   7    3.82    6.26
 -12   2   7    2.03    5.34
 -12  -2   7   -3.66    6.53
 -12  -3   1   18.71    5.23
 -12   3   1    9.09    4.58
 -12  -3   1   18.69    7.15
 -12   3   2    7.21    6.44
 -12  -3   2    6.29    7.33
 -12  -3   2   11.85    5.53
  14   1   0   -3.52    3.85
 -14  -1   0    6.86    6.29
 -14   1   0   -2.46    4.19
 -14   1   0    8.80    7.29
  -2   4  -9   20.61    5.33
   2  -4   9   23.29    6.55
   2   4   9   30.56    5.01
  11  -2   6   26.86    7.49
 -11   2  -6   27.96    4.97
 -11   2  -6   21.99    6.22
  11   2   6   30.41    4.53
 -11  -2  -6   19.80    5.17
  -6   5   1   73.26    6.93
   6   5  -1   82.81    5.99
  -6  -5   1   98.84    7.95
 -11  -3   6    4.36    5.37
 -11  -3   6   14.74    5.30
 -11   3   6    8.02    6.08
 -12   0   9   -3.93    5.57
 -12   0   9   -0.05    6.09
  -6  -5   0  130.56    8.98
  -6   5   0  181.75    8.73
   6   5   0  178.99    7.53
  -9  -4   5   18.15    5.00
  -9  -4   5   16.15    5.41
  -9   4   5   14.67    6.42
  -6   1  13  108.94    7.79
  -6   1  13  102.20    7.82
  -6  -1  13  108.21    7.95
 -12   3   0    8.13    6.47
 -12  -3   0    3.57    6.09
 -12  -3   0    9.92    8.30
 -12   3   0    4.97    4.01
   7   1  11   26.36    8.60
   7  -1  11   20.79    7.71
  -7   1 -11   21.49    7.79
  -9   4  -3   18.34    5.86
   9   4   3   27.57    4.79
  -9   4  -3   22.79    3.93
   5   5  -4   22.79    5.52
  -5  -5   4   24.30    7.42
  -5   5   4   19.39    6.96
   4  -5   4   18.02    8.33
  -4   5  -4   18.60    3.64
   4   5   4   23.23    4.32
 -12  -3   3  139.78    8.84
 -12   3   3  148.45    8.88
 -12  -3   3  117.75    9.77
   6   5  -2  122.76    7.21
  -6   5   2  111.15    8.29
 -14   0   5    4.28    6.98
 -14   0   5    4.19    5.99
   5  -3  10   14.89    6.93
  -5   3 -10   18.43    6.32
   5   3  10   17.66    8.22
 -13  -1   7   43.56    8.07
 -13  -1   7   42.36    6.00
 -13   1   7   51.51    7.88
  -7   4  -6   12.15    4.57
   7  -4   6   19.17    6.10
   7   4   6   11.13    4.50
   2   2 -13   17.50    5.93
  -2  -2  13   16.62    6.46
  -2   2  13   10.80    7.06
   2   2 -13   17.22    4.87
  -2   2  13   12.88    9.17
  -4  -5   5   16.04    5.89
   4   5  -5   31.52    4.80
  -4   5   5   20.70    6.88
   4   5  -5   17.89    3.84
 -14  -1   4  130.57    9.46
 -14  -1   4  124.41    7.94
 -14   1   4  140.85   10.06
   1   2 -13  347.85    9.58
  -1   2  13  356.58   11.36
  -1   2  13  361.15   12.58
  -1  -2  13  381.29   12.38
   1   2 -13  371.89   12.98
   1   5  -6   23.99    4.57
  -1   5   6   39.08    3.79
  -1  -5   6   23.91    8.62
 -13  -1  -4    8.61    6.12
  13   1   4    8.01    3.73
 -13   1  -4   -2.26    5.04
  13  -1   4    2.38    7.92
 -13   1  -4    7.21    5.78
 -10  -4   1   -4.58    6.69
 -10   4   1    5.30    6.81
 -10  -4   1    5.10    5.03
   5   5   3  101.89    5.99
  -5   5  -3  110.46    5.89
  -5   5  -3   99.84    7.26
 -13   2   5  189.28    9.17
 -13  -2   5  199.20   10.28
 -13  -2   5  201.96    7.31
  -6   5  -1  154.43    8.43
   0   5  -6  120.84    5.51
   0   5   6  133.05    5.84
   0  -5   6  106.98    9.80
  -6   4  -7   -3.28    4.48
   6  -4   7   -0.55    5.28
   6   4   7   -2.41    3.33
 -13  -2  -2    8.03    5.89
 -13   2  -2    8.89    4.87
  13   2   2    8.59    3.38
 -13   2  -2    9.50    4.23
 -10   4   2  165.82    9.36
 -10  -4   2  115.50    9.77
 -10  -4   2  160.82    8.42
   3   1  13  130.57    9.96
  -3   1 -13  107.86    9.21
   3  -1  13  126.58   10.10
  -2   0  14   23.50    7.78
 -14   1  -1   24.60    6.12
  14   1   1   26.72    3.93
 -14   1  -1   19.65    4.56
 -14  -1  -1   12.87    7.67
 -14   0  -2  141.27    7.41
  14   0   2  116.58    5.28
  -3  -2  13  278.36   10.50
   3   2 -13  278.21    9.04
  -3   2  13  310.95   12.17
  -3   2  13  273.31   10.11
 -11   1  10   38.57    6.50
 -11  -1  10   31.14    8.32
 -11   1  10   36.49    5.94
 -11  -1  10   49.72    6.00
 -10  -4   0  134.75    8.16
 -10   4   0  132.73    8.11
  -7   0  13   -1.76    8.00
  -7   0  13    2.19    5.29
   3  -5   5   -5.46    6.85
   3   5   5   11.89    3.95
  -3   5  -5    4.60    4.16
  12   1   6   15.84    3.70
  12  -1   6   18.08    8.57
 -12   1  -6   17.90    5.73
 -12   1  -6   16.70    5.53
 -12  -1  -6   14.74    5.15
 -12  -1  -6    6.03    5.71
  -2  -5   6   49.08   10.72
   2   5  -6   59.70    4.85
  -2   5   6   61.16    4.44
  -2   5   6   61.12    9.02
  -3   3 -11  135.92    8.19
   3  -3  11  118.92    8.74
   3   3  11  142.12   10.55
  -1   0  14  140.25   10.12
  -9  -3   9   -0.63    5.52
  -9   3   9   -2.39    6.20
  -9  -3   9   -9.49    7.77
   5   4  -9   10.03    4.86
   5   4  -9    1.17    5.43
  -5   4   9   14.18    7.43
  -5  -4   9    2.95    6.69
   0  -2  13  108.32    9.08
   0   2  13  114.76    9.75
   0   2  13  108.99    8.65
   0   2 -13  119.82    8.56
   8   4   5    3.36    3.95
  -8   4  -5   11.44    5.29
  -9   0  12   66.35    8.06
  -9   0  12   59.62    6.35
  12   3   1   35.35    5.30
 -12   3  -1   24.05    6.58
 -12  -3  -1   29.40    6.08
 -12   3  -1   35.65    4.86
   6   0  12  225.50   11.33
  -3   0  14  130.37    9.59
  -3   0  14  108.93    9.42
 -10  -1  11   71.59    8.22
 -10  -1  11   77.29    6.36
 -10   1  11   76.69    7.87
 -10   1  11   76.97    6.16
  -1   5  -6    4.70    3.37
   1   5   6   -0.87    3.49
   1  -5   6   -6.06    7.57
  -6   5   3   -6.06    5.63
  -6  -5   3   -1.51    4.71
   6   5  -3   -2.57    3.61
 -10  -3   8   31.18   10.74
 -10  -3   8   28.05    5.91
 -10   3   8   29.52    6.97
 -10  -2  10   -1.35    6.27
 -10   2  10    5.27    6.43
 -10  -2  10   -9.15    5.59
  -8   3  -8   32.45    6.40
   8  -3   8   31.22    6.45
   8   3   8   32.93    5.27
  -7   2  12   13.02    8.33
  -7   2  12   15.07    6.97
  -7  -2  12    6.73    6.08
   6  -2  11   35.68    8.27
  -6   2 -11   42.55    6.97
   6   2  11   39.37    8.34
   4   2  12   51.94    9.73
  -4   2 -12   50.23    6.88
   4  -2  12   37.28    8.94
 -10   0  -9    1.01    5.04
 -10   0  -9    3.64    7.90
  10   0   9   -6.13    8.53
 -12  -3   4   34.28    6.21
 -12   3   4   47.48    8.41
 -12  -3   4   56.26    6.47
 -10   4   3   14.17    6.51
 -10  -4   3   17.14    5.67
 -10  -4   3   13.11    7.82
  -6   3  11  263.56   10.40
  -6  -3  11  266.58    9.80
   6   3 -11  277.06    9.85
  -6   3  11  261.87    9.58
 -11   3  -4   -0.36    6.04
 -11   3  -4    3.57    4.85
  11   3   4   -2.96    3.52
 -11  -3  -4    2.69    7.09
   9   3   7  203.14    8.03
  -9   3  -7  200.54    8.40
   9  -3   7  197.17    9.25
 -11  -2   9  150.22    8.47
 -11   2   9  145.94    9.74
 -11  -2   9  154.16    9.92
  -8   4   7   -3.75    7.37
  -8  -4   7    2.20    7.74
  -8  -4   7   -2.86    4.28
   3   4   9    3.38    3.96
   3  -4   9    4.30    5.75
  -3   4  -9   -0.68    5.05
   0   0  14   76.51   11.06
   4   0  13   -0.85    8.08
 -12  -1   9   71.56    8.45
 -12   1   9   60.69    7.24
 -12  -1   9   98.67    9.34
   9   0  10  129.49   10.99
  -9   0 -10  114.00    9.04
  -3  -5   6   66.19   10.81
  -3   5   6  104.95    5.46
  -3   5   6  109.01    9.65
   3   5  -6  103.09    5.34
   7   4  -8  171.51    8.88
  -7   4   8  157.76    9.48
  -7  -4   8  110.79   10.10
  10   4   1   24.05    5.42
 -10   4  -1   32.53    6.30
 -10   4  -1   36.25    4.66
 -10  -4  -1    7.09    6.77
   4   2 -13   27.03    5.55
  -4   2  13    4.45    6.98
  -4   2  13   14.34    7.46
  -4  -2  13   23.93    6.76
  -5   4  -8  250.81    9.11
   5  -4   8  239.22    9.20
   5   4   8  245.14    8.93
  -6   5  -2  131.41    6.20
   6   5   2  122.20    7.30
  -6   5  -2  127.56    7.72
 -13   0   8  159.46    9.41
 -13   0   8  142.47   10.02
  -8   3  10   14.54    7.23
  -8  -3  10   22.54    6.02
 -11   0  -8   -7.41    4.64
 -11   0  -8    1.34    7.72
  11   0   8   -2.19    8.61
 -14   1   5   71.18    7.58
 -14  -1   5   91.96    7.64
 -14  -1   5   71.89    7.38
   7   3   9   21.70    4.82
   7  -3   9   20.58    7.21
  -7   3  -9   27.10    7.08
 -13   0  -5    2.30    6.32
  13   0   5   -7.01    7.35
 -13   0  -5   -2.36    4.91
  -4   0  14   80.61    8.20
  -4   0  14   73.07    7.83
  -1   2 -13  235.57   11.40
   1   2  13  221.82   12.28
   1  -2  13  235.89   11.49
 -12   2  -5   14.33    5.31
 -12   2  -5   26.39    5.78
  12   2   5   16.44    3.63
 -12  -2  -5    8.80    4.86
  -9  -2  11   87.88    8.44
  -9   2  11  111.94    9.09
  -9  -2  11  106.65    7.14
  -2  -3  12   59.42    8.38
   2   3 -12   81.12    8.97
   2   3 -12   84.04    6.13
  -2   3  12   77.67    8.38
  -2   3  12   84.29    9.42
  -1   3  12   22.06    7.53
  -1  -3  12   17.94    7.05
  -1   3  12   18.63    8.95
   1   3 -12   20.88    7.07
  -1  -4  10   24.26    6.97
  -1   4  10   26.68    7.91
   1   4 -10   19.15    5.45
  -1   4  10   23.76    8.45
   5   5  -5   17.54    4.61
  -5  -5   5   19.34    6.09
  -5   5   5   28.37    7.46
   2   5   6  108.19    5.94
  -2   5  -6  111.06    5.80
   2  -5   6  116.43    8.07
  -9  -4   6  125.34    7.59
  -9  -4   6  146.01    7.60
  -9   4   6  133.49    9.80
 -14   0   6   30.80    8.20
  -2   4  10  187.48   10.08
   2   4 -10  221.00    8.52
  -2   4  10  231.20   11.25
  -2  -4  10  208.85    9.86
  -2  -1  14   93.00    9.12
  -2   1  14  102.86    7.91
  -2   1  14  101.31    9.49
   2   1 -14   85.36    6.04
 -14   1  -2   13.77    4.68
 -14   1  -2   17.47    6.44
 -14  -1  -2   33.71    5.94
  14   1   2   21.79    4.91
  10   3   6   13.39    4.12
 -10   3  -6   28.78    5.65
  -7   1  13   72.99    8.05
  -7  -1  13   88.81    8.58
  -7   1  13   82.43    7.43
  -7  -1  13   69.98    8.20
   1   1 -14    5.16    5.35
  -1   1  14    4.75    7.94
  -1   1  14   -3.26    6.27
  -1  -1  14   10.45    7.11
 -10  -4   4  177.06    7.51
 -10   4   4  200.54   10.23
 -10  -4   4  170.34    7.96
   9   4   4  102.02    6.50
  -9   4  -4   91.68    7.15
  -9   4  -4   98.19    6.20
 -11   3   7    6.26    7.76
 -11  -3   7    8.76    6.60
 -11  -3   7    9.36    5.74
   0  -4  10  323.88   10.67
   0   4  10  359.52   12.65
   0   4 -10  333.96   10.20
 -12   3  -2   33.47    4.78
  12   3   2   27.88    5.09
 -12   3  -2   23.01    6.09
 -12  -3  -2   22.82    5.47
   1   0  14  330.85   13.18
  -3  -3  12    5.78    6.39
  -3   3  12   -1.42    6.88
   3   3 -12   -5.15    3.93
  -3   3  12    5.04    7.10
   3   3 -12   -0.14    5.66
 -13  -2   6   24.58    5.10
 -13   2   6   17.28    6.19
 -13  -2   6   18.32    6.73
   0   3  12   18.34    9.52
   0   3 -12   18.95    6.11
   0  -3  12    8.03    6.64
  -6  -5   4   37.35    5.24
   6   5  -4   44.51    5.88
  -6   5   4   34.38    8.59
   5   5   4  160.16    6.75
  -5   5  -4  169.93    6.47
  -9   1  12  232.44   11.08
  -9  -1  12  243.40   10.59
  -9   1  12  202.17    8.15
  -9  -1  12  214.87    8.79
  -9   2  -9  283.05   10.65
   9  -2   9  253.32   11.27
   9   2   9  258.18   11.47
   6   1  12   31.20    9.67
  -6   1 -12   36.18    8.72
   6  -1  12   42.56    9.12
 -13   2  -3   98.63    7.87
  13   2   3   96.26    6.32
 -13  -2  -3  106.05    7.60
 -13   2  -3  101.17    6.82
 -12  -2   8    7.26    6.69
 -12   2   8   15.19    8.85
 -12  -2   8   17.51    7.96
  -3   1  14   40.78    8.15
  -3  -1  14   42.12    7.67
  -3   1  14   38.12    7.35
   3   1 -14   53.49    5.73
 -10   2  -8   -4.91    6.01
  10   2   8    1.28    4.21
  10  -2   8    5.58    7.28
   4   5   5   45.69    4.69
   4  -5   5   46.07    8.27
  -4   5  -5   42.03    5.02
   8   0  11    1.21    9.17
  -8   0 -11   12.81    6.86
  -3  -4  10  149.08    8.57
  -3   4  10  108.90   10.98
   3   4 -10  138.83    7.38
   3   4 -10  140.68    7.42
  -3   4  10  128.98    9.71
  -7   5   1   14.59    6.37
  -7  -5   1   15.88    6.67
 -12  -3   5   36.99    5.90
 -12  -3   5   35.26    5.36
 -12   3   5   31.89    8.39
  14   0   3    1.36    3.61
 -14   0  -3  -11.35    5.75
 -10   1  -9   25.70    8.02
 -10   1  -9   13.44    4.71
  10  -1   9   10.26    7.40
  10   1   9   16.05    7.30
   4   5  -6    5.57    4.14
   4   5  -6    5.17    3.35
  -4   5   6   -0.64    7.52
  -4  -5   6   -0.13    7.04
  10   4   2   10.11    4.60
 -10   4  -2    7.41    5.44
 -10   4  -2   16.13    4.50
  -6   4   9   27.11    9.67
   6   4  -9   21.80    5.38
  -6  -4   9   28.08    6.49
  -5   2  13  260.27   10.53
   5   2 -13  264.55    9.24
  -5  -2  13  246.02    9.87
  -5   2  13  227.05   12.59
  -7   5   0    3.18    5.74
  -7  -5   0   12.82    8.16
   0   1  14  129.95   10.23
   0  -1  14  128.18   10.03
   0   1 -14  110.74    5.86
   0   1  14  132.81    8.18
  -4   1 -13   37.53    7.73
   4  -1  13   38.82    9.58
   4   1  13   41.03    8.86
   4   3  11   32.09    8.69
  -4   3 -11   11.49    5.92
   4  -3  11   26.03    7.30
   9  -1  10   55.72    8.56
   9   1  10   64.42   10.81
  -9   1 -10   71.32    8.39
   7   5  -2   34.31    4.92
  -7  -5   2   18.45    7.31
  -7   5   2   28.10    7.83
  -5   0  14  131.53    8.75
  -5   0  14  125.12    8.69
 -12   0  -7  -15.72    7.03
  12   0   7    4.10    8.64
 -12   0  -7   -3.01    4.61
   6   5   3   10.72    4.36
  -6   5  -3   10.31    4.29
   1   4  10   34.04    7.85
   1  -4  10   37.83    7.19
  -1   4 -10   39.24    6.11
  -8   2 -10    0.51    6.01
   8   2  10    3.95    8.01
   8  -2  10   10.66    8.88
 -13  -1   8  181.97   11.02
 -13   1   8  134.50   11.25
 -13  -1   8  178.89    8.11
 -11   1  -8   88.96    8.53
 -11  -1  -8   80.57    6.78
  11  -1   8   92.62    9.05
  11   1   8  109.43    9.64
 -11   1  -8   94.55    5.89
   2  -2  13  167.65   10.02
   2   2  13  155.62   11.22
  -2   2 -13  166.60   10.39
   6   3  10  161.30   10.72
  -6   3 -10  140.45    8.85
   6  -3  10  152.33    8.97
  -4  -3  12   68.96    8.01
  -4   3  12   53.80    7.14
   4   3 -12   61.51    5.92
  -4   3  12   66.01    7.94
   4   3 -12   79.88    7.12
 -13   1  -5    5.32    4.42
  13  -1   5    6.21   10.08
 -13   1  -5   -8.04    5.55
 -13  -1  -5    4.72    5.46
  13   1   5    2.84    4.05
  -4   1  14   95.68    9.00
  -4  -1  14  104.20    8.37
  -4   1  14  117.87    8.91
   1  -3  12   75.07    8.20
   1   3  12   89.16   10.87
  -1   3 -12   72.78    7.15
  -8   0  13    5.88    8.01
  -8   0  13   -2.84    5.09
   4   4   9  177.54    7.63
   4  -4   9  185.56    8.65
  -4   4  -9  170.46    8.64
  -1  -5   7   12.94    8.27
   1   5  -7   14.02    4.65
  -1   5   7    5.00    4.17
  -7  -5  -1   16.52    7.46
  -7   5  -1   22.78    6.06
 -11   2  -7   78.30    6.31
 -11   2  -7   81.59    7.07
 -11  -2  -7   87.02    7.06
  11  -2   7   66.36    8.36
  11   2   7   91.14    6.14
  -7  -3  11    0.35    5.57
  -7   3  11   -6.55    6.37
   3  -5   6   29.75    6.51
   3   5   6   19.30    4.97
  -3   5  -6   17.08    3.78
 -14  -2   2   -4.42    6.42
 -14   2   2   -2.40    6.30
 -14  -2   2   -7.40    6.62
 -14  -1   6  103.37   10.24
 -14   1   6   86.21    8.13
 -14  -1   6  103.30    6.70
   0   5  -7   37.51    4.93
   0   5   7   38.78    4.86
   0  -5   7   31.66    7.08
 -11   0  11    1.87    5.09
 -11   0  11    3.33    7.91
 -14   2   1  179.57    6.84
 -14  -2   1  171.00   10.35
  14   2  -1  204.54    8.19
 -14  -2   1  186.16    9.44
 -14   2   1  171.38    9.82
   4   4 -10  143.61    7.99
   4   4 -10  117.10    6.53
  -4   4  10  114.35    9.72
  -4   4  10  115.26    9.18
  -4  -4  10  127.17    8.34
   2   5  -7   23.09    4.20
  -2   5   7   23.48    4.05
  -2   5   7   24.81    8.18
  -2  -5   7   14.45    7.78
 -12   0  10  193.44    8.37
 -12   0  10  203.88   11.17
  -8   2  12   56.26    7.41
  -8   2  12   52.00    8.31
  -8  -2  12   59.88    7.57
  -7  -5   3    6.77    5.52
  -7   5   3   10.02    6.65
   7   5  -3    8.66    4.31
   2   0  14  303.25   13.00
  -7   4  -7   -3.14    4.76
   7  -4   7    8.57    6.61
   7   4   7    0.33    3.65
   5  -2  12   12.54    8.38
   5   2  12   10.16   12.74
  -5   2 -12   10.35    7.33
   1   1  14    2.85    7.45
   1   1  14    3.01    8.16
   1  -1  14    3.66    8.04
 -10  -4   5   23.34    5.44
 -10   4   5   27.99    7.74
 -10  -4   5   27.60    5.44
 -15   0   2   73.62    8.56
 -14  -2   3   39.04    7.89
 -14  -2   3   47.11    9.58
 -14   2   3   32.26    7.51
  11   3   5   47.21    5.68
 -11   3  -5   50.25    5.76
 -11  -3  -5   46.20    7.16
 -11   3  -5   60.73    7.08
   8   4   6  223.37    8.49
  -8   4  -6  220.95    9.17
 -15   0   1   -8.63    6.04
   5   0  13    2.59    8.27
  -8   1 -11  149.73   11.43
   8   1  11  145.46   11.01
   8  -1  11  149.85   12.69
 -14  -2   0   12.04    5.58
 -14   2   0   15.27    3.69
  14   2   0   15.03    4.95
 -14   2   0   21.81    8.05
 -14  -1  -3   96.23    7.31
 -14   1  -3  123.37    8.49
 -14   1  -3  119.02    7.23
  14   1   3  124.80    5.74
   6   5  -5   18.72    4.93
  -6   5   5   24.95    9.20
  -6  -5   5   29.13    6.74
 -12   3  -3   31.28    5.38
 -12  -3  -3   26.37    6.21
  12   3   3   28.70    4.02
 -12   3  -3    9.59    6.70
   1   5   7   10.40    3.94
   1  -5   7   11.21    6.53
  -1   5  -7    0.98    4.31
 -15   0   3   17.13    7.97
   2  -4  10  346.52   11.40
   2   4  10  357.03   13.96
  -2   4 -10  348.65   11.19
   5   5  -6  170.23    8.20
  -5   5   6  153.98   10.18
  -5  -5   6  120.12    8.46
 -14   0   7   -7.27    7.72
  -8  -4   8   39.90    5.35
  -8  -4   8   37.17   11.92
  -8   4   8   37.76    8.39
  -3  -5   7   12.85    8.06
   3   5  -7   38.03    4.79
  -3   5   7   32.57    7.89
   6  -4   8    8.33    6.79
  -6   4  -8   14.42    5.25
   6   4   8    3.38    4.77
 -10   0  12  168.99    9.42
 -10   0  12  131.00    7.43
  -5  -1  14  135.23    8.61
  -5   1  14  134.89    9.68
  -5   1  14  108.56    9.15
 -12  -1  -7   69.52    6.37
 -12   1  -7   48.71    6.47
  12  -1   7   68.13    9.56
 -12  -1  -7   54.99    7.73
 -12   1  -7   49.69    5.12
  12   1   7   71.98    8.09
  -6  -2  13  187.33    8.95
  -6   2  13  183.04   10.83
  -6   2  13  181.65    9.55
   7   0  12  262.37   11.61
  10   4   3   34.34    5.30
 -10   4  -3   29.88    5.64
 -10   4  -3   27.23    4.36
   7   5   2   70.38    6.10
  -7   5  -2   85.90    7.42
  -7   5  -2   77.55    5.72
 -10   3   9  205.02   10.73
 -10  -3   9  202.92   11.18
 -10  -3   9  177.98    9.29
  -5   3  12   35.56    7.83
   5   3 -12   33.67    6.82
  -5  -3  12   23.45    6.70
   5   3 -12   16.08    4.92
  -5   3  12   35.41    8.40
  -2   3 -12   -3.09    6.65
   2  -3  12    3.49    6.28
   2   3  12    5.96    9.32
 -12  -3   6   41.36    6.31
 -12  -3   6   50.58    8.92
 -12   3   6   45.13    8.37
   7  -2  11  190.64   10.38
   7   2  11  195.18   11.32
  -7   2 -11  192.81   10.90
 -15   0   0   12.63    7.76
  -6   0  14   11.39    7.97
  -6   0  14   10.92    6.47
  -9  -4   7   11.62    6.91
  -9   4   7   15.12    7.67
  -9  -4   7   32.01    5.70
 -13  -2   7   52.34    5.68
 -13   2   7   63.58    8.19
 -13  -2   7   37.24    8.00
  -8   1  13   14.20    6.12
  -8  -1  13   25.39    7.42
  -8   1  13    8.90    6.92
  -8  -1  13   16.96    6.08
   5   5   5    8.35    4.10
  -5   5  -5   12.88    4.80
 -14  -2   4   -3.39    5.24
 -14   2   4    1.90    5.89
 -14  -2   4    6.21    7.16
  -9  -3  10   17.55    6.08
  -9  -3  10   13.39    6.61
  -9   3  10   13.06    6.37
 -13   2  -4   -2.21    4.58
 -13   2  -4    5.48    5.16
  13   2   4   -1.02    4.00
 -13  -2  -4   -0.40    4.82
 -13   0   9    1.66    8.90
 -13   0   9    1.96    7.11
   9   4   5    2.52    4.40
  -9   4  -5   19.06    5.27
 -11   4   1   35.24    7.32
 -11  -4   1   29.08    9.38
 -11  -4   1   32.48    6.83
  -3   2 -13    8.38    7.53
   3  -2  13   17.39   11.63
   3   2  13   10.41    9.70
  -7  -5   4  129.22    6.97
   7   5  -4  125.18    7.87
  -7   5   4  114.98    9.87
   6   5   4    6.82    4.14
  -6   5  -4    3.21    3.57
 -15   0   4  242.66   12.90
 -11   1  11   96.19    8.59
 -11   1  11   96.04    6.99
 -11  -1  11   89.92    6.66
 -11  -1  11   92.76    9.82
  -5  -4  10  133.37    8.81
  -5   4  10  156.16   10.62
   5   4 -10  158.44    8.46
   5   4 -10  151.66    7.76
 -11   4   2    3.50    7.22
 -11  -4   2   -0.79    5.99
 -11  -4   2    1.21    7.19
 -13  -3   2   31.46    8.18
 -13   3   2   54.37    6.66
 -13  -3   2   56.12    7.58
 -13   0  -6  148.00   10.05
  13   0   6  134.66    9.29
 -13   0  -6  157.70    8.60
 -13  -3   1  188.98    8.86
 -13  -3   1  146.44   10.73
 -13   3   1  192.92   11.25
 -14   0  -4  103.17    7.54
  14   0   4  110.87    6.05
 -14   0  -4  114.76    8.60
 -14  -2  -1  223.20   10.55
 -14   2  -1  253.75   10.91
 -14   2  -1  222.41    7.70
  14   2   1  247.51    7.90
   7   4  -9   -4.73    5.09
  -7   4   9   -1.32    6.74
  -7  -4   9    3.78    8.15
 -11  -2  10   -3.61    6.04
 -11   2  10   -1.68    8.13
 -11  -2  10   -4.27    6.54
  12   2   6    7.31    4.62
 -12   2  -6   -0.16    5.28
 -12   2  -6    9.90    5.89
 -12  -2  -6    9.59    5.76
 -12   1  10   11.52    6.02
 -12  -1  10   10.90    7.26
 -12  -1  10   14.56    6.60
  -2   5  -7   20.14    4.85
   2  -5   7   10.29    6.79
   2   5   7   24.13    3.99
 -11   3   8    1.64    6.86
 -11  -3   8    2.12    6.07
 -11  -3   8    1.28    5.79
   2   1  14  170.49   11.00
   2  -1  14  171.64   10.52
  -9   3  -8  136.78    8.84
   9  -3   8  135.96   11.19
   9   3   8  122.22    7.19
 -11   4   0   67.23    7.13
 -11  -4   0   55.95    8.26
 -11  -4   0   94.00    8.52
  15   1  -2   82.80    6.51
 -15   1   2   76.20    8.05
 -15  -1   2   91.93    9.33
   4  -5   6   81.65    7.32
   4   5   6   97.46    7.12
  -4   5  -6   80.50    5.91
 -10  -2  11  197.93   10.87
 -10  -2  11  242.25    9.25
 -10   2  11  235.21   11.12
 -15  -1   1   13.85    6.18
 -15   1   1   26.04    4.58
  15   1  -1   24.37    4.80
 -15   1   1   24.80    7.97
   5   3  11   31.02    9.52
  -5   3 -11   29.48    5.81
   5  -3  11   17.39    7.79
 -13  -3   3   89.07    7.92
 -13  -3   3   78.72    9.14
 -13   3   3   89.65    7.47
  -5   1 -13  163.09   11.05
   5   1  13  173.90   11.88
   5  -1  13  172.98   11.52
   4   5  -7   -2.57    3.68
   4   5  -7   -0.67    4.43
  -4   5   7   -2.66    7.89
  -4  -5   7    0.22   10.00
  -8   3  -9  234.32   11.12
   8  -3   9  206.50   10.07
   8   3   9  237.63    9.02
 -13  -3   0   38.75    5.95
 -13   3   0   43.25    5.00
 -13   3   0   37.63    6.66
  13   3   0   57.27    6.92
 -11  -4   3   28.13    8.82
 -11   4   3    9.92    7.38
 -11  -4   3   18.22    5.96
   3   0  14  166.24   11.35
 -15   0  -1    5.95    6.39
  15   0   1    1.38    3.13
 -15  -1   3    2.65    6.65
 -15   1   3   -0.29    6.86
 -15  -1   3   -6.26    7.18
  10   3   7    7.63    4.25
 -10   3  -7   17.92    6.01
   5   4   9   27.63    4.79
   5  -4   9   30.58    7.14
  -5   4  -9   30.77    6.17
 -12  -2   9  129.01   12.29
 -12  -2   9   88.67    8.10
 -12   2   9  106.01   10.27
 -14   1   7   83.83    9.73
 -14  -1   7   75.60    8.54
 -14  -1   7   71.42    7.91
  -8  -5   1   24.91    8.01
  -8   5   1   48.87    6.98
 -10  -4   6   30.53    7.22
 -10  -4   6   13.96    5.53
 -10   4   6   22.63    8.20
 -10   1  12    7.13    6.25
 -10   1  12    3.83    7.10
 -10  -1  12    5.87    6.43
 -10  -1  12    9.89    5.52
  -3   4 -10  141.95    8.68
   3   4  10  117.91    9.22
   3  -4  10  124.05    8.43
   7   1  12    2.80    9.28
   7  -1  12   24.62    9.34
  -7   1 -12   27.19    8.35
 -15   1   0   77.84    8.69
 -15  -1   0   64.35    9.38
  15   1   0   65.41    5.02
 -15   1   0   46.14    5.34
   7   5   3   21.32    5.10
  -7   5  -3   23.15    4.68
  -8   5   0   93.66    8.66
  -8  -5   0   75.16    7.94
  -6   1  14   52.76    7.64
  -6   1  14   51.44    7.46
  -6  -1  14   50.34    6.81
 -14  -2   5   21.91    8.26
 -14  -2   5    8.01    5.56
 -14   2   5   -8.96    6.49
  -8  -3  11  102.63    8.03
  -8   3  11   84.92    8.34
  -8  -5   2   41.63    9.07
  -8   5   2   49.52    7.35
  11   4   1   37.84    6.52
 -11  -4  -1   33.88    6.27
 -11   4  -1   32.04    5.29
 -11   4  -1   28.52    6.51
  10   0  10   64.10    9.45
 -10   0 -10   56.93    8.13
 -11   0  -9  -13.08    8.12
 -11   0  -9   -2.98    4.47
  11   0   9   -7.54    8.48
  -6  -3  12   51.60    8.63
   6   3 -12   59.92    6.40
  -6   3  12   60.99    8.40
  -6   3  12   60.82    7.93
  -9   0  13    2.79    6.89
  -9   0  13    2.37    6.73
   3  -3  12    9.48    7.00
  -3   3 -12   16.22    7.89
   3   3  12    4.96   10.59
 -13  -1   9   48.04   12.44
 -13  -1   9   24.39    6.92
 -13   1   9   16.40    6.57
  -6  -5   6    2.63    6.34
   6   5  -6   -2.86    4.09
  -6   5   6   -1.52    6.42
 -13  -3   4   47.82    8.03
 -13   3   4   53.61    7.63
 -13  -3   4   45.30    7.06
 -12  -3  -4   52.76    7.28
 -12   3  -4   48.77    6.24
 -12   3  -4   59.75    6.37
  12   3   4   50.75    5.62
 -13   3  -1   69.72    7.25
 -13  -3  -1   66.68    7.95
 -13   3  -1   77.82    5.11
  13   3   1   68.20    6.13
 -15   1   4   -0.35    7.78
 -15  -1   4    0.75    7.46
 -15  -1   4   -2.35    8.87
 -13   1  -6   20.82    6.47
 -13  -1  -6   35.99    6.51
  13  -1   6   23.39    9.01
  13   1   6   31.61    4.30
 -13   1  -6   38.10    7.28
  14   1   4   91.48    5.83
 -14  -1  -4   87.56    7.80
 -14   1  -4   98.32    7.31
 -14   1  -4   86.20    7.50
  -2   2  14    8.22    7.93
  -2   2  14    2.39    6.98
   2   2 -14   -0.88    4.70
  -2  -2  14    7.43    7.11
 -14   2  -2    0.93    6.82
 -14   2  -2    6.07    4.94
 -14  -2  -2   21.56    6.72
  -7   2  13  123.16    9.73
  -7   2  13  114.64    8.81
  -7  -2  13  126.46    8.48
   7   3  10   45.78    8.20
   7  -3  10   49.09    7.87
  -7   3 -10   48.82    7.28
 -11   4   4   71.11    8.87
 -11  -4   4   69.54    6.68
 -11  -4   4   61.67    6.76
  -1   2  14   -2.13    8.34
  -1  -2  14   27.56    7.56
  -1   2  14   -3.42    7.58
  -7   0  14   80.77    7.16
  -7   0  14   99.04    9.54
 -10   4  -4   23.92    5.56
  10   4   4   37.78    4.35
   3   5   7   16.49    3.82
   3  -5   7   12.98    6.07
  -3   5  -7   17.18    4.89
  -7   5   5   24.14    7.34
  -7  -5   5   25.24    8.10
   7   5  -5   27.03    6.00
  -8  -5  -1   33.12    8.57
  -8   5  -1   37.37    6.90
  -9  -2  12    2.58    6.54
  -9   2  12    1.52    6.85
   6   2  12    0.23   10.31
   6  -2  12   -1.81    7.61
  -6   2 -12    3.03    6.39
  -1   4  11   16.38   10.04
  -1   4  11   11.70    7.19
   1   4 -11    8.60    5.80
  -1  -4  11    9.30    6.92
  -8  -5   3    9.02   10.09
  -8   5   3   -6.20    5.87
  -1   5   8  206.04    7.10
  -1  -5   8  181.29    9.53
   1   5  -8  199.39    7.87
  -3   2  14   -3.07    6.56
  -3  -2  14   -2.83    6.88
  -3   2  14   -0.43    7.46
   3   2 -14   -6.40    4.15
  -6  -4  10    7.64    6.98
   6   4 -10   13.24    5.29
  -6   4  10   -1.93    7.13
   9   0  11   -1.23   10.84
  -9   0 -11   -5.46    6.94
  -2   4  11   16.45    7.63
  -2  -4  11   18.68    7.99
  -2   4  11   23.77   10.80
   2   4 -11   21.11    6.65
 -12  -3   7   41.94    7.28
 -12  -3   7   55.61    6.78
 -12   3   7   51.71    9.34
 -10   2  -9  223.92   10.27
  10   2   9  212.37   10.92
  10  -2   9  227.02   11.83
  -2   5   8   29.05    9.26
   2   5  -8   -0.78    5.15
  -2  -5   8    5.55    7.05
  -2   5   8   17.77    6.30
   0  -5   8   33.72    7.25
   0   5   8   66.96    5.52
   0   5  -8   51.98    5.48
   3   1  14  105.04   10.09
   3  -1  14  122.23   10.02
 -14   0   8  250.86   12.98
  15   1   1  101.77    5.62
 -15   1  -1   89.19    6.09
 -15   1  -1   97.36    8.15
 -15  -1  -1  105.03   10.08
   5   5  -7   73.20    6.55
  -5   5   7   67.69    8.30
  -5  -5   7   18.16   10.57
  11   3   6   50.12    5.04
 -11   3  -6   53.01    6.45
 -12   0  -8   63.30    9.53
  12   0   8   75.83   10.20
 -12   0  -8   94.85    7.05
  15   0   2    0.61    4.09
 -15   0  -2    0.51    5.49
   6   0  13    0.19    7.96
   0   2 -14   -9.01    6.30
   0   2  14   -2.43    8.14
   0  -2  14   -9.94    7.12
   0   2  14    1.94    7.66
   4   2  13  271.56   13.67
   4  -2  13  237.31   12.53
  -4   2 -13  231.35   11.49
   0   4 -11   60.64    5.99
   0   4  11   49.15    8.79
   0  -4  11   57.54    8.08
   9  -2  10   -3.21    8.52
  -9   2 -10    8.17    6.94
   9   2  10    6.54    7.95
  -2   0  15   -5.46    8.48
   3   4 -11    5.53    6.75
  -3   4  11   15.19    8.98
  -3  -4  11   -1.81    6.61
  -3   4  11   10.56    7.19
   3   4 -11    8.00    4.40
  -8   4  -7   -7.13    5.15
   8   4   7   -0.12    3.67
  -6   5  -5    7.84    4.92
   6   5   5    4.79    4.08
  11   4   2  216.50    8.15
 -11   4  -2  246.67    9.91
 -11   4  -2  209.86    7.92
 -13  -2   8    2.47    7.23
 -13   2   8   -9.06    6.70
 -13  -2   8   -3.97    6.61
  -1   0  15    4.49    7.56
  11  -2   8   -3.52    7.74
 -11   2  -8   -6.55    6.73
  11   2   8    5.49    4.38
  -9   4   8  230.50   10.95
  -9  -4   8  209.55   15.21
  -9  -4   8  220.36    8.15
   5   5   6   47.73    6.62
 -13   2  -5  166.07    8.41
 -13  -2  -5  197.23   10.01
 -13   2  -5  189.60    9.10
  13   2   5  190.80    7.41
  -4  -2  14   15.01    6.54
   4   2 -14   28.78    5.59
  -4   2  14   18.58    8.30
  -4   2  14   13.71    9.18
  -3   0  15   12.99    8.24
  10   1  10   20.39    9.52
  10  -1  10   20.98    8.68
 -10   1 -10   12.91    7.83
  -7   4  -8  140.11    7.93
   7   4   8  144.63    7.66
   7  -4   8  156.56    9.18
  -2   3  13   70.65    8.72
   2   3 -13   86.65    8.61
  -2   3  13   66.90    9.26
   2   3 -13   86.80    7.07
  -2  -3  13   73.74    8.38
   1   3 -13  127.88    9.32
  -1  -3  13  112.94    8.93
  -1   3  13  116.19   11.19
  -1   3  13  116.86    9.46
   3   5  -8  160.07    7.08
  -3   5   8  163.82    9.88
  -3  -5   8  117.79   10.85
  11  -1   9   57.50    8.97
 -11   1  -9   77.10    9.47
 -11  -1  -9   51.69    6.71
  11   1   9   74.06    9.04
 -11   1  -9   64.53    5.90
   1  -5   8  144.22    8.81
  -1   5  -8  118.02    7.25
   1   5   8  127.94    6.92
  -9  -1  13   81.97    8.48
  -9   1  13   82.13    9.91
  -9  -1  13   85.04    7.71
  -9   1  13   92.94    7.28
 -15  -1   5   11.20    6.21
 -15   1   5    8.86    8.15
 -15  -1   5  -11.86    9.21
 -13  -3   5   -3.45    5.20
 -13  -3   5   10.50    4.33
 -13   3   5    4.45    6.23
   8   5   2  174.41    7.59
  -8   5  -2  166.34    7.38
  -8   5  -2  145.18    8.23
  -8  -4   9   -2.17    8.42
  -8   4   9    4.37    8.23
 -13  -3  -2   34.24    6.51
  13   3   2   51.14    5.49
 -13   3  -2   42.18    7.66
 -13   3  -2   33.97    5.58
   4   0  14  275.52   13.90
 -14  -2   6   34.85    5.95
 -14   2   6    7.00    6.08
 -14   0  -5   -0.87    4.69
  14   0   5   21.08    8.10
 -14   0  -5   -4.51    6.28
  -9   4  -6   -4.56    4.99
   9   4   6    8.72    4.55
 -12   0  11   -1.95    5.88
 -12   0  11  -13.78    6.55
   4  -4  10   62.13    8.12
  -4   4 -10   64.85    7.22
   4   4  10   60.81    8.30
  -3   3  13   10.82    7.56
  -3  -3  13    3.53    6.50
   3   3 -13   -4.19    5.86
  -3   3  13    7.11    7.65
   3   3 -13    7.61    5.62
  -8  -5   4   -3.21    5.14
  -8   5   4   -8.15    7.41
   1  -4  11  -10.48    6.28
   1   4  11   -7.62    8.54
  -1   4 -11   -5.09    4.86
 -15   0   6  148.18    9.61
   7   5   4  164.83    7.20
  -7   5  -4  161.53    7.07
  -7   1  14   70.56    7.80
  -7   1  14   56.40    8.19
  -7  -1  14   59.95    7.59
   0   0  15    4.27    8.36
 -11  -4   5    0.78    5.57
 -11   4   5    0.43    6.35
 -11  -4   5   -1.72    5.13
  -1   2 -14   -1.76    6.79
   1  -2  14   -5.88    6.47
   1   2  14   -6.78    7.92
   0  -6   0   60.65    8.29
   0   3 -13  113.32    8.75
   0   3  13   99.31   11.86
   0   3  13  104.49    8.90
   0  -3  13  110.70    9.04
  -4   4  11   -5.17    7.48
   4   4 -11    0.24    5.51
  -4   4  11   10.43    8.91
   4   4 -11   10.56    5.72
  -4  -4  11   12.81    7.42
  -4   0  15   -6.14    6.66
 -11   0  12   -2.28    7.08
 -11   0  12    0.43    7.04
  -9   1 -11   -2.28    8.94
   9  -1  11   -4.56    7.89
   9   1  11    6.46   12.96
 -10   4   7   27.23    7.77
 -10  -4   7    7.56    6.15
 -10  -4   7   11.96    5.48
 -10  -3  10    3.97    8.29
 -10   3  10   11.87    7.21
 -10  -3  10    8.79    5.93
  -8   0 -12   23.08    7.23
   8   0  12    5.85    8.71
  -1  -6   0    4.89    7.17
   1  -6   0    2.69    6.89
  -1   6   0   -1.10    7.49
   8  -2  11   10.23   10.25
  -8   2 -11   -4.84    7.28
  -7  -3  12   69.98    7.55
  -7   3  12   58.06    7.92
  -6   3 -11   62.43    7.11
   6  -3  11   77.98    8.86
   6   3  11   65.74    8.98
   4  -3  12   11.96    8.93
   4   3  12    0.42    8.79
  -4   3 -12   13.53    6.97
 -14   2  -3   49.26    5.57
  14   2   3   48.53    7.16
 -14  -2  -3   57.87    6.38
 -14   2  -3   43.41    7.82
 -14  -1   8   56.68    7.24
 -14  -1   8   67.08    9.44
 -14   1   8   60.85    8.65
   4   5   7   24.90    4.28
  -4   5  -7   22.97    4.91
   4  -5   7   12.54    6.44
 -11  -3   9   52.53   11.89
 -11   3   9   31.93    8.14
 -11  -3   9   22.20    7.37
  12  -1   8   19.04   10.37
 -12  -1  -8   15.47    5.92
  12   1   8   14.32    8.79
 -12   1  -8    3.30    5.20
 -12   1  -8   -3.89    6.02
  -1  -6   1   67.37    7.98
   1  -6  -1   71.79    9.08
  -1   6   1   56.55    8.79
  15   1   2   62.53    5.32
 -15   1  -2   51.72    5.51
 -15  -1  -2   61.50    6.97
 -15   1  -2   63.23    7.70
   6  -1  13   70.66   10.33
   6   1  13   57.94   11.88
  -6   1 -13   79.98    9.22
 -13   0  10    7.72    7.62
 -13   0  10    4.86    6.68
   6  -4   9    2.53    7.10
   6   4   9    2.77    4.45
  -6   4  -9   10.77    6.11
   1  -6   1    8.82    7.85
  -1   6  -1    6.96    7.78
  -1  -6  -1   -1.95    7.19
  13   0   7    0.22    9.07
 -13   0  -7   -1.84    7.34
 -13   0  -7    6.90    4.97
   4   5  -8    7.34    4.91
  -4  -5   8    2.22    9.74
  -4   5   8   -2.41    7.38
   4   5  -8   15.08    5.18
  -2   5  -8   99.45    5.99
   2  -5   8   81.74    7.50
   2   5   8   83.86    5.90
   5   2 -14   17.14    5.14
  -5   2  14   24.28    7.42
  -5   2  14   25.38    8.13
  -5  -2  14   10.37    7.51
  12   2   7  144.77    7.08
 -12   2  -7  131.97    9.41
 -12   2  -7  146.75    7.80
 -12  -2  -7  148.24    8.81
  -2   1  15   92.30    9.01
   2   1 -15   78.60    6.33
  -2  -1  15   93.17    9.17
  -2   1  15  101.16   11.23
   4   3 -13  193.50    9.64
  -4  -3  13  182.83    9.94
   4   3 -13  188.47    8.46
  -4   3  13  145.09   12.25
  -4   3  13  174.39   10.14
  -7  -5   6  112.34    7.82
   7   5  -6  121.55    7.49
  -7   5   6   96.24    9.25
  -1  -1  15    7.29    7.52
   1   1 -15   -3.98    3.99
  -1   1  15   -0.35    8.15
  -1   1  15    1.88    6.79
  -2   6   0   32.16    7.98
  -2  -6   0   39.31    7.75
  -3   1  15   10.53    7.26
   3   1 -15   -1.21    4.43
  -3  -1  15   16.58    7.98
  -3   1  15    5.71    7.27
   6   5  -7   39.65    5.40
  -6  -5   7   24.81    7.29
  -6   5   7   32.35    8.46
   1  -3  13  127.58    9.48
  -1   3 -13  143.94    9.67
   1   3  13  150.07   11.80
  15   0   3   10.93    3.71
 -15   0  -3    4.32    6.67
   0   6   2   -0.06    4.59
   0  -6   2    6.63    8.51
   0   6  -2    3.14    3.33
  -8  -2  13  427.89   11.96
  -8   2  13  411.62   12.03
  -8   2  13  422.16   13.78
  -7   4  10  217.37   11.97
  -7  -4  10  220.92   10.08
   7   4 -10  226.14    9.47
  -8   0  14  188.93   11.64
  -8   0  14  166.61    8.84
   1   0  15  -10.96    7.96
  -2   6   1  153.05    9.66
  12   3   5  130.67    6.96
 -12   3  -5  127.56    7.88
 -12   3  -5  125.50    8.01
 -12  -3  -5  148.30    9.18
  -9  -3  11   59.78    8.22
  -9   3  11   47.58    7.27
  11   4   3   -1.75    4.24
 -11   4  -3   11.13    5.82
 -11   4  -3   12.27    4.73
  -1   6   2   49.77    5.21
   1   6  -2   45.87    4.28
  -1   6   2   58.99    8.72
  -1  -6   2   59.36    9.17
   2   4  11   18.20    9.54
  -2   4 -11   15.80    5.81
   2  -4  11   18.42    6.90
 -10   4  -5   12.23    4.64
  10   4   5   12.88    4.78
  -4   1 -14   71.92    9.28
   4   1  14   83.18    9.42
   4  -1  14   77.05   12.52
 -14  -1  -5   61.04    6.88
 -14   1  -5   60.83    7.06
 -14   1  -5   67.62    6.90
  14   1   5   61.50    5.39
 -11  -2  11   25.84    6.60
 -11  -2  11    7.75    6.46
 -11   2  11   13.17    8.89
  -2   6  -1  193.46   10.34
 -12  -1  11   25.17    8.42
 -12   1  11   30.39    7.99
 -12  -1  11   20.25    5.82
  -1   6  -2   45.96    4.31
   1  -6   2   60.97    6.29
  -1   6  -2   44.25    7.73
   1   6   2   47.82    5.72
  -5   0  15    0.60    6.92
   8   5   3   40.39    5.24
  -8   5  -3   39.48    4.97
  -9  -5   1   12.08    8.79
  -9   5   1    2.63    6.40
 -15   1   6   48.21    7.55
 -15  -1   6   31.82    7.89
 -15  -1   6   51.44    7.00
 -12  -2  10   -5.29    5.62
 -12  -2  10   -0.99    8.95
 -12   2  10    1.41    7.17
   0  -1  15   79.73    9.73
   0   1  15   75.97    8.69
   0   1  15   73.66    9.66
   0   1 -15   64.70    5.97
   2  -2  14   11.83    7.59
   2   2  14   16.94    9.25
  -2   2 -14   14.77    6.58
  -5   4  11   45.81    8.64
  -5  -4  11   49.16    7.64
   5   4 -11   51.59    6.24
   5   4 -11   47.17    6.27
 -13  -3   6   15.02    5.28
 -13   3   6   13.13    7.58
 -13  -3   6    8.35    5.74
  -8  -5   5    9.32    5.21
  -8   5   5    8.56    7.13
  -9  -5   2   36.33    7.96
  -9   5   2   54.15    7.99
 -15  -2   2    5.68    6.83
 -15   2   2   20.35    7.67
 -15   2   2   10.85    4.47
 -15  -2   2   -9.24    9.25
 -10   0  13   -0.17    5.57
 -10   0  13   -1.88    5.88
   9   3   9  104.43    6.36
   9  -3   9  115.91   13.68
  -9   3  -9  105.81    9.26
  -9   5   0   31.77    7.10
  -9  -5   0   11.43    7.22
 -13  -3  -3   64.21    6.81
  13   3   3   67.76    5.10
 -13   3  -3   59.27    5.88
 -13   3  -3   74.74    7.61
 -12  -3   8   54.87    7.48
 -12  -3   8   43.02    7.78
 -12   3   8   45.11    9.61
   2   6  -2   10.81    3.91
  -2   6   2    7.25    8.09
  -2  -6   2    5.86    7.49
  -4   1  15   70.62    9.42
  -4   1  15   76.85    8.81
  -4  -1  15   73.44    8.39
 -11  -1  12  102.47    7.38
 -11   1  12  111.01    9.36
 -11  -1  12   79.11    9.64
  15   2  -1  109.33    6.99
 -15   2   1   87.79    5.68
 -15   2   1   99.87   10.17
 -15  -2   1   96.76    7.73
  10   3   8   13.76    4.94
 -10   3  -8    8.31    6.11
   8  -1  12  230.71   12.12
  -8   1 -12  213.81   12.12
   8   1  12  220.90   12.74
   5  -2  13   44.47    9.61
   5   2  13   60.79   10.18
  -5   2 -13   44.28    8.54
 -12  -4   1   -0.78    6.25
 -12   4   1    3.07    5.81
 -12  -4   1    0.12    7.75
 -12  -4   2  112.44   10.69
 -12   4   2  136.21   10.51
 -12  -4   2  160.48    8.97
 -15  -2   3  132.25   10.94
 -15  -2   3  128.06    9.98
 -15   2   3  107.51    8.49
 -13   1  10  144.40    9.28
 -13  -1  10  137.03   10.01
 -13  -1  10  113.83    9.31
   5   3 -13   94.86    7.62
  -5   3  13   95.63    9.65
  -5  -3  13   87.13    7.81
  -5   3  13  103.65    9.97
 -11  -4   6  193.89    7.93
 -11  -4   6  203.01    9.08
 -11   4   6  191.02   10.60
  -3  -6   0   -1.57    7.09
   3   6   0   13.28    4.00
  -3   6   0   -5.52    6.97
 -14  -2   7   37.86    8.09
 -14   2   7   44.21    6.76
 -14  -2   7   51.65    7.15
   2  -6   2    4.01    5.03
  -2   6  -2    3.12    7.49
  -2   6  -2    2.08    3.47
   2   6   2    4.23    5.20
   3   6  -1   69.71    5.46
  -3  -6   1   80.54    8.25
  -3   6   1   64.23    9.08
 -13   1  -7    8.21    4.51
 -13   1  -7    5.68    6.10
  13   1   7   11.12    7.41
  13  -1   7    6.96    9.60
 -13  -1  -7    7.09    5.21
 -10  -2  12   -5.61    6.43
 -10  -2  12    0.89    8.00
 -10   2  12   -5.66    7.10
 -15   0   7   -0.02    7.20
 -14   0   9   -5.82    7.58
   0  -6   3   10.87    4.71
   0   6   3   15.30    4.72
   0   6  -3   20.44    3.82
 -12   4   0  118.18    6.44
 -12  -4   0   96.20   10.50
 -12   4   0  119.02    8.34
 -12  -4   0  132.94    9.62
   7  -2  12    4.13    7.85
  -7   2 -12   -0.72    6.40
   7   2  12   -4.22   11.03
   5   5  -8  159.07    8.52
  -5   5   8  161.39    9.82
   6   5   6   73.91    8.26
  -6   5  -6   76.00    6.18
   3   5   8    3.40    4.74
   3  -5   8    1.25    6.45
  -3   5  -8    0.40    4.58
  -1   6   3  162.84    6.75
  -1   6   3  175.96   10.29
   1   6  -3  155.30    6.07
  -1  -6   3  162.88    7.01
  -9  -5   3   -1.35    6.76
  -9   5   3   10.40    6.12
   8  -3  10   37.35    7.74
   8   3  10   38.74    8.14
  -8   3 -10   41.45    7.18
 -15  -2   0   -2.88    5.64
 -15   2   0    1.01    5.87
 -15   2   0   -4.36    3.84
  15   2   0   -0.73    5.08
  -6  -2  14    1.48    6.35
  -6   2  14    9.85    7.45
  -6   2  14    4.35    7.99
 -12  -4   3   11.94    6.25
 -12   4   3   22.76    6.87
 -12  -4   3    6.37    8.47
  -9   5  -1    3.17    3.60
  -9   5  -1  -10.04    6.31
  -9  -5  -1    6.66    7.98
   2  -3  13   60.33    8.35
  -2   3 -13   56.21    8.01
   2   3  13   75.67   11.64
   5   4  10  123.23    8.12
   5  -4  10  114.61    8.97
  -5   4 -10  136.92    9.37
 -16   0   2   77.82    8.41
   7   5   5   24.18    4.52
  -7   5  -5   13.53    4.74
   3   6   1   35.86    4.43
  -3  -6  -1   29.61    7.81
  -3   6  -1   33.96    7.28
  15   1   3   42.20    4.27
 -15   1  -3   39.02    7.38
 -15  -1  -3   31.79    6.00
 -15   1  -3   37.72    7.12
  -8   1  14   12.37    6.33
  -8  -1  14   12.92    6.35
  -8   1  14   10.90    7.56
   5   0  14   37.20    9.33
   1  -1  15   14.61    8.57
   1   1  15   10.55    7.68
   1   1  15   21.34    8.96
   2   0  15    4.89    8.54
 -16   0   1   -4.07    6.52
  -1   6  -3   78.26    5.22
   1  -6   3   71.68    5.26
   1   6   3   74.83    5.93
   7   0  13   -4.79    7.90
 -11   3  -7  136.83    8.16
  11   3   7  154.91    7.52
 -13  -2   9   37.91    7.60
 -13  -2   9   38.71    9.14
 -13   2   9   45.53    8.91
   1   5  -9  134.34    7.11
  -1   5   9  110.67    8.96
  -1   5   9  127.97    8.64
  -1  -5   9  128.14    8.79
  -3   6   2   18.29    7.90
  -3  -6   2   20.85    7.65
   3   6  -2   22.88    4.80
   3   6  -2   25.14    3.82
 -16   0   3    5.23    6.22
 -14  -3   2   32.88    7.17
 -14   3   2   36.40    6.70
 -14  -3   2   12.48    7.74
   2   6  -3   -3.83    3.44
  -2   6   3   -7.59    8.02
  -2  -6   3   -2.12    5.41
 -15  -2   4   -2.81    8.92
 -15  -2   4   -4.45    6.54
 -15   2   4    0.00    5.84
 -14  -3   1    7.95    9.81
 -14   3   1   -2.08    6.15
 -14  -3   1    4.36    5.58
 -14   3   1    3.51    3.91
 -13   2  -6    6.28    5.96
  13   2   6    3.92    4.59
 -13   2  -6    1.73    4.31
 -13  -2  -6   -1.31    5.77
 -14   2  -4   -0.53    5.03
 -14  -2  -4   -1.50    5.60
 -14   2  -4    8.26    5.29
  14   2   4    3.82    4.22
   5  -5   7    3.48    6.20
   5   5   7    4.24    4.07
  -5   5  -7   -3.39    4.47
  -2  -5   9   -8.09    6.74
   2   5  -9   -1.90    4.92
  -2   5   9   -4.53    7.01
  -2   5   9   -3.57    7.58
  -5   1  15   95.83    9.54
  -5   1  15  101.44    9.74
  -5  -1  15   94.67    8.26
   3   4  11   -0.39    8.91
   3  -4  11    8.16    7.92
  -3   4 -11   11.31    5.94
   0  -5   9   11.70    7.02
   0   5   9    4.82    5.14
   0   5  -9    2.90    5.11
  -6   0  15   -1.73    6.65
  -8   3  12   50.77    7.57
  -8  -3  12   44.19    6.93
  -9  -4   9    1.65   11.82
  -9   4   9   -4.87    8.34
  -5   3 -12    8.13    6.18
   5   3  12    9.09    9.63
   5  -3  12   14.91    8.18
 -10  -1  13   -2.65    7.26
 -10  -1  13    5.28    6.25
 -10   1  13    8.13    6.67
 -10   1  13   -6.67    7.53
 -12   4  -1   -7.29    4.90
 -12   4  -1  -10.56    4.38
 -12  -4  -1  -12.25    6.50
  12   4   1   -1.38    4.72
 -14   3   3  103.94    9.17
 -14  -3   3  107.70    8.65
 -14  -3   3   86.02    9.49
 -14   0  -6   26.13    9.31
 -14   0  -6    3.67    6.08
  14   0   6   16.53    8.30
 -11   0 -10   24.78    5.22
  11   0  10   24.39    9.52
 -11   0 -10   31.98    8.65
 -10  -4   8    0.88    7.12
 -10   4   8   -0.58    8.18
 -10  -4   8    0.30    4.33
 -16   0   0   74.62    9.22
   8   4   8  101.06    6.67
  -8   4  -8   88.37    7.18
 -14   3   0    6.56    4.76
  14   3   0    7.85    5.14
 -14   3   0   15.96    5.65
 -14  -3   0    7.30    5.93
  -3   6  -2   11.20    4.07
   3   6   2    2.94    5.00
 -12  -4   4   37.59    9.15
 -12   4   4   44.71    9.17
 -12  -4   4   53.20    6.75
  -6   4  11   21.91    7.90
  -6  -4  11   22.90    7.11
   6   4 -11   25.22    5.58
 -11   4  -4  191.56    8.31
  11   4   4  190.75    7.54
  -3   2 -14   17.21    7.48
   3   2  14   19.31   10.99
   3  -2  14   21.33   12.11
 -15   2  -1    5.05    5.98
  15   2   1    3.28    4.01
 -15  -2  -1   -2.05    6.17
 -15   2  -1   -2.63    4.28
   9   4   7   12.66    3.97
  -9   4  -7    7.49    5.37
  -2   6  -3  158.57    6.62
   2   6   3  160.98    7.17
   3   5  -9   95.99    6.75
   3   5  -9  105.64    7.00
  -3  -5   9   84.70    8.87
  -3   5   9   92.14    9.65
  -9   5   4   93.76    9.05
  -9  -5   4   95.40    7.23
  -8   5  -4   19.96    4.40
   8   5   4   23.60    4.61
   7   5  -7   45.91    6.18
  -7   5   7   45.22    8.25
  -7  -5   7   30.77    7.53
 -16   0   4   43.86    8.52
 -15   0  -4  110.74    9.43
  15   0   4  115.98    7.06
 -10   0 -11   -5.23    7.14
  10   0  11    7.63   10.43
  -9   5  -2    0.29    4.20
  -9   5  -2   -4.83    6.67
   9   5   2    2.25    4.79
  -4  -6   0    1.30    8.62
   4   6   0   -0.71    3.91
  -4   6   0    0.75    6.67
   4   6  -1   -1.15    4.62
  -4  -6   1    7.57    7.41
  -4   6   1   -0.94    6.58
 -15  -1   7   59.96    6.03
 -15   1   7   53.18    8.53
 -15  -1   7   66.28    8.24
 -14  -1   9   12.48    8.70
 -14   1   9    5.22    7.41
 -14  -1   9   -3.00    7.53
   1  -5   9   48.20    7.33
  -1   5  -9   52.62    6.21
   1   5   9   54.91    5.05
 -12   0  -9    1.34    8.39
 -12   0  -9    4.59    5.14
  12   0   9    1.18   10.70
   3   6  -3  115.67    4.82
  -3   6   3  109.05    9.27
  -3  -6   3  120.80    6.99
  -6   3  13  139.25    9.75
   6   3 -13  137.45    7.92
  -6   3  13  122.39    9.15
  -6  -3  13  145.98    9.27
  -8  -5   6   43.37    8.36
  -8   5   6   33.45    9.47
   8   5  -6   33.00    5.37
   7  -3  11    1.39    7.29
  -7   3 -11   -1.58    5.37
   7   3  11    2.83    9.20
  -8   4  10   27.83    7.73
  -8  -4  10   30.66    8.77
  -1   6   4    3.36    3.57
  -1   6   4    4.92    7.15
  -1  -6   4   10.72    7.55
   1   6  -4    5.24    3.44
   0  -6   4    1.06    4.26
   0   6   4    3.34    3.59
   0   6  -4    1.69    3.37
 -16   1   2   71.39    8.55
  16   1  -2   60.83    6.70
 -16  -1   2   69.01    8.01
 -13  -3   7    8.86    8.01
 -13   3   7    3.34    7.16
 -13  -3   7    7.84    6.59
   7   4   9   13.97    4.76
  -7   4  -9    8.51    5.66
   7  -4   9   13.37    7.32
  10  -2  10   15.53    8.79
  10   2  10   10.37    8.22
 -10   2 -10   11.21    6.64
 -14   3   4   84.96    7.80
 -14  -3   4   61.59    7.85
 -14  -3   4  101.30   11.80
  -5   1 -14  123.73   10.28
   5  -1  14  100.73   11.33
   5   1  14  114.29   10.25
  -9   0  14    0.17    7.55
  -9   0  14   15.04    7.12
   2  -1  15   52.06    9.47
   2   1  15   51.64    9.88
  11  -2   9   37.70    8.56
  11   2   9   33.70    8.41
 -11   2  -9   43.55    7.06
  13   3   4   -4.25    4.73
 -13   3  -4   -0.09    5.41
 -13  -3  -4    1.50    6.42
 -13   3  -4    6.58    5.32
  -9   2  13   -3.10    7.23
  -9  -2  13   -6.23    6.21
  -4   6  -1   61.67    7.83
  -4  -6  -1   54.47    9.47
   4   6   1   85.32    6.23
  16   1  -1   53.17    5.64
 -16  -1   1   44.94    6.37
 -16   1   1   54.12    8.25
 -15   2   5  114.67    8.60
 -15  -2   5  115.40    8.66
 -15  -2   5  100.10   11.05
  -2   4  12   65.42   10.10
  -2  -4  12   67.10    8.00
   2   4 -12   71.80    6.66
  -2   4  12   56.80    8.41
   7   1  13   82.78   11.27
   7  -1  13  101.05    9.80
  -7   1 -13   90.25    9.47
  -1   4  12  180.85   11.09
  -1  -4  12  186.47    9.67
   1   4 -12  185.51    9.38
  -1   4  12  196.93   11.48
  -4  -6   2   13.00    8.82
  -4   6   2    9.35    7.31
   4   6  -2   10.95    4.00
 -16   1   3   31.50    6.70
 -16  -1   3   26.70    6.63
 -16  -1   3   28.05    8.14
  -6   5   8   85.98    8.49
   6   5  -8   91.33    6.56
  -6  -5   8   44.34   10.33
   3   3  13  104.27   11.49
   3  -3  13  100.44    9.17
  -3   3 -13   90.92    8.51
  -4   5  -8  107.66    7.05
   4  -5   8   96.80    8.67
   4   5   8   90.60    6.18
   2   6  -4   14.92    4.01
  -2   6   4    0.30    8.03
  -2  -6   4    1.25    4.67
  -1   6  -4    1.79    3.22
   1  -6   4   -0.88    6.07
   1   6   4    1.48    3.75
 -14   3  -1    6.89    6.38
 -14  -3  -1   10.76    6.66
 -14   3  -1   -1.80    3.67
  14   3   1    6.90    4.98
 -11  -3  10   71.19    7.22
 -11  -3  10   92.35   10.88
 -11   3  10  122.13    9.74
 -16   0  -1    4.96    5.84
 -10   4  -6   92.70    6.55
  10   4   6   88.15    6.48
 -12   3  -6   17.27    4.84
  12   3   6   22.48    4.25
  -6   1  15   -7.96    7.74
  -6   1  15   11.57    6.36
  -6  -1  15    1.28    6.64
  -7   2  14    0.54    6.71
  -7  -2  14   -2.81    6.81
  -7   2  14   -2.97    7.78
 -11  -4   7    3.25    4.77
 -11   4   7    1.62    7.81
 -11  -4   7    0.73    7.40
   3   0  15   -1.97    8.59
  -4  -5   9   11.14    9.26
   4   5  -9   33.74    4.64
   4   5  -9   29.05    5.56
  -4   5   9   36.21    8.21
  12   4   2   36.65    5.72
 -12   4  -2   23.94    6.67
 -12   4  -2   44.93    4.67
 -12  -4  -2   36.57    6.65
   3   4 -12  207.52    8.81
  -3  -4  12  159.56   11.16
   3   4 -12  214.17    8.73
  -3   4  12  190.29   11.09
  -3   4  12  217.71   11.99
   0  -4  12   93.11    8.92
   0   4  12  108.40   10.88
   0   4 -12  111.68    8.45
 -12   0  12  110.47    7.82
 -12   0  12  118.25   10.20
  14   1   6  136.74    6.40
 -14  -1  -6  132.73    8.09
 -14   1  -6  142.12    8.71
 -14   1  -6  147.48    8.75
  -9   2 -11  197.29   11.28
   9   2  11  220.67   12.45
   9  -2  11  197.41   12.45
 -10  -3  11   22.10    7.18
 -10   3  11   21.31    8.08
   9   0  12  381.33   14.69
  -9   0 -12  338.22   14.22
   3   6   3    7.27    4.97
  11   1  10   79.09   10.66
 -11   1 -10   95.89    9.39
  11  -1  10   85.98    9.18
 -16  -1   0   10.41    6.80
  16   1   0   13.94    3.68
 -16   1   0   16.53    6.44
 -16   0   5   -2.36    7.46
 -13   0  11    4.85    6.67
 -13   0  11    0.20    6.04
 -12  -4   5    6.49    5.75
 -12   4   5    7.74    7.66
 -12  -4   5   17.54    6.06
   2  -5   9    0.92    6.62
   2   5   9    1.10    4.07
  -2   5  -9    1.16    6.02
 -14  -2   8    3.91    6.14
 -14  -2   8    7.92    7.59
 -14   2   8   15.70    6.37
 -15   0   8   44.62    8.63
  12   2   8    7.11    4.15
 -12   2  -8    3.40    6.88
 -15  -2  -2   -6.65    5.59
 -15   2  -2   -3.91    5.24
  15   2   2    2.31    4.23
 -15   2  -2    1.98    4.30
   6   2  13  137.79   12.24
   6  -2  13  121.91   10.96
  -6   2 -13  138.38   11.32
 -13   0  -8    9.92    8.26
 -13   0  -8   21.96    5.85
  13   0   8   13.54   10.65
 -16  -1   4  139.35   11.26
 -16   1   4  134.08   11.37
 -16  -1   4  124.21   10.21
 -15   1  -4   68.92    7.18
 -15   1  -4   71.46    6.17
 -15  -1  -4   59.85    7.33
  15   1   4   70.76    5.85
  -7   0  15   -2.55    6.19
  -7   0  15    5.41    8.36
  -4   6  -2   29.99    4.44
   4   6   2   25.59    5.59
  10   1  11  136.28   12.90
  10  -1  11  116.17   10.21
 -10   1 -11  116.48   10.82
 -12   3   9   79.29    8.37
 -12  -3   9   63.97    7.79
 -12  -3   9   62.11    8.50
  -4   4 -11    1.00    5.91
   4   4  11    8.28    8.98
   4  -4  11    7.58    7.26
  -4   6   3   -3.89    6.81
   4   6  -3    1.14    4.10
  -4  -6   3    6.00    5.29
  -9  -5   5    9.83    5.43
  -9   5   5   17.17    6.81
  -2   2  15   71.60    8.31
  -2   2  15   72.18   10.27
   2   2 -15   65.02    6.43
  -2  -2  15   65.86    9.14
 -12  -1  -9   -3.13    5.58
  12  -1   9    2.62    8.28
  12   1   9   -1.07    8.63
 -12   1  -9   17.82    7.96
  -3   6   4   26.09    9.12
  -3  -6   4   19.82    4.62
   3   6  -4   15.04    3.84
   2  -6   4   -4.18    5.30
  -2   6  -4    3.55    3.21
   2   6   4    5.85    3.95
   9   5   3   -1.00    4.49
  -9   5  -3    8.21    3.78
  -1  -2  15  330.41   12.83
   1   2 -15  336.75   10.05
  -1   2  15  345.15   12.23
  -1   2  15  357.89   14.18
 -14  -3   5   96.78    8.37
 -14   3   5  107.94    8.39
  -6   4 -10    1.13    6.57
   6  -4  10    5.74    6.97
   6   4  10    5.52    4.47
   4   4 -12    4.22    4.94
   4   4 -12   13.06    5.86
  -4   4  12    5.20    7.16
  -4   4  12   -1.94    8.35
  -4  -4  12    7.10    6.68
  -1   4 -12   62.21    6.99
   1  -4  12   61.75    7.48
   1   4  12   64.94   10.70
  -3   2  15  269.89   11.23
  -3   2  15  267.65   12.26
   3   2 -15  272.46    9.66
  -3  -2  15  308.42   12.38
   7   5   6  106.84    9.14
  -7   5  -6  115.68    6.37
  -9   1  14   96.80    9.27
  -9   1  14  102.57    7.95
  -9  -1  14   86.12    8.08
 -11   0  13   14.36    6.16
 -11   0  13   -1.89    5.95
 -10   5   1   -3.91    6.69
 -10  -5   1    6.28    8.60
   5   6  -1  106.10    6.49
  -5  -6   1  120.90   11.30
  -5   6   1  113.59    9.30
  -5   6   0   20.87    8.02
   5   6   0   20.68    4.55
  -5  -6   0   21.92    9.01
  -7   4  11   44.13    7.51
  -7  -4  11   43.77    7.13
   7   4 -11   60.83    6.66
   6   5   7    3.66    3.74
  -6   5  -7   -5.99    4.41
 -10  -5   2    9.28    9.48
 -10   5   2    6.39    7.07
   4   2  14   -3.98   11.91
  -4   2 -14   -0.30    7.69
   4  -2  14    0.83    8.56
 -14   2  -5   -5.37    6.16
 -14   2  -5   -1.87    5.69
 -14  -2  -5    5.42    5.21
  14   2   5    1.64    3.29
   6   0  14  174.70   11.55
 -12  -2  11  256.92   11.15
 -12  -2  11  253.12   11.30
 -12   2  11  249.45   12.09
   2   3 -14  140.06    6.83
  -2   3  14  176.27   10.58
  -2  -3  14  174.21   10.48
   2   3 -14  173.90    9.92
  -2   3  14  172.16   10.91
 -14   3  -2    5.89    4.96
  14   3   2    2.10    4.02
 -14   3  -2   -7.38    6.37
 -16   1  -1   22.08    6.72
 -16  -1  -1    5.56    6.60
  16   1   1    8.44    4.57
 -10  -5   0   47.96    9.17
 -10   5   0   56.32    7.40
  -7  -3  13   94.55    8.29
  -7   3  13   84.89    9.54
 -15  -2   6    3.85    5.62
 -15   2   6   14.25    7.38
 -15  -2   6    9.29    6.86
 -14   0  10  233.27   11.61
   1   3 -14   -1.52    6.71
  -1  -3  14   -1.14    7.03
  -1   3  14   -2.69    7.11
  -1   3  14   -7.21    8.59
   1   3 -14    8.14    4.25
   0   2 -15    2.25    4.33
   0   2  15   -1.95    8.45
   0   2  15    3.56    7.28
   0  -2  15    3.34    7.76
  -1  -6   5   51.73    6.67
   1   6  -5   51.48    4.82
  -1   6   5   58.57    6.08
  -1   6   5   56.73    9.54
 -16   0  -2  112.38    8.17
   3   1  15   79.01   10.73
   3  -1  15   64.53    9.75
   5   5  -9   12.79    4.96
  -5  -5   9    5.38    9.74
  -5   5   9    1.76    6.84
  -5  -6   2    7.59    9.16
   5   6  -2    9.68    4.62
  -5   6   2   15.37    7.63
   0  -6   5   -5.11    5.78
   0   6  -5    6.49    4.20
   0   6   5    6.68    5.60
   8   5   5    4.10    4.36
  -8   5  -5   -2.93    4.47
  -9   3  12   37.09    7.17
  -9  -3  12   49.51    7.45
   6   3  12   30.35   10.19
  -6   3 -12   30.78    6.35
   6  -3  12   28.41    8.17
 -12   1  12   -1.01    6.93
 -12  -1  12   -0.80    8.76
 -12  -1  12    2.46    6.09
   5   6   1   88.48    6.22
  -5   6  -1   82.89    8.51
  -5  -6  -1   64.34   10.02
  11   4   5    8.88    4.58
 -11   4  -5    1.82    4.69
   3   3 -14   20.55    6.12
  -3  -3  14   27.51    7.48
  -3   3  14   22.88    7.31
   3   3 -14   19.28    4.95
  -3   3  14   20.42    8.54
  -4   2  15  276.52   12.10
  -4   2  15  282.72   13.31
  -4  -2  15  294.10   12.10
   4   2 -15  268.44    9.80
 -11  -2  12   14.28    6.55
 -11   2  12    7.84    8.43
 -11  -2  12   -1.21    7.58
  -9   1 -12   23.31    9.27
   9   1  12   11.66   10.92
   9  -1  12   11.07    8.18
  -8   2 -12   -0.89    8.16
   8   2  12   -5.49   10.27
   8  -2  12  -10.33    8.80
 -16  -1   5   48.74    8.74
 -16   1   5   58.06    8.92
 -16  -1   5   56.22   11.35
 -13  -1  11   88.12    8.65
 -13   1  11   99.03    9.19
 -13  -1  11   98.18    9.91
 -10   3  -9  105.91    8.25
  10   3   9   71.34    5.65
 -10  -5   3    8.84    9.26
 -10   5   3    3.41    6.39
  -2  -6   5   19.39    5.77
   2   6  -5   27.47    4.35
  -2   6   5   19.64    8.36
 -12   4  -3  -14.97    5.49
  12   4   3    3.06    4.29
 -12   4  -3    2.73    5.29
 -15   1   8   75.85    9.46
 -15  -1   8   97.30    7.40
 -15  -1   8   84.99    9.91
  -8  -5   7   18.84    6.58
   8   5  -7   24.26    4.90
  -8   5   7   18.12    7.69
  -4   6  -3  152.63    6.60
   4   6   3  148.65    7.33
 -13  -2  10    8.94    6.79
 -13   2  10    6.60    7.01
 -13  -2  10   11.37   11.26
 -13   1  -8   89.04    6.59
 -13  -1  -8   77.47    7.28
  13  -1   8   90.11   10.60
  13   1   8   92.28    9.56
 -13   1  -8   87.65    8.35
   3   5   9    8.98    4.48
  -3   5  -9    5.02    5.27
   3  -5   9   -3.27    6.96
 -16   0   6  172.24   11.21
  -2   0  16   48.52    9.65
   0   3  14   74.64    9.23
   0   3  14   76.17   10.60
   0   3 -14   82.18    8.70
   0  -3  14   71.95    8.51
  15   0   5   -5.08    8.50
 -15   0  -5   -1.18    5.42
  -7  -1  15  128.87    8.77
  -7   1  15  130.75    9.92
  -7   1  15  142.18    9.82
   1   6   5   89.24    5.82
   1  -6   5   70.03    7.74
  -1   6  -5   75.01    5.89
  -4   3 -13    4.05    8.27
   4  -3  13    3.81   11.09
   4   3  13   -0.24   10.85
  -4  -6   4    9.51    5.45
  -4   6   4    5.85    7.47
   4   6  -4   10.88    4.21
  -3   6  -4   41.15    4.12
   3   6   4   43.43    4.83
 -13  -2  -7   61.31    7.84
  13   2   7   68.63    5.77
 -13   2  -7   45.91    7.14
  -9   3 -10   33.63    7.11
   9  -3  10   37.20   12.49
   9   3  10   22.94    7.83
   8   0  13    3.53    8.61
  -7  -5   8   29.93    8.55
  -7   5   8   68.23    8.63
   7   5  -8   59.47    6.28
 -10   5  -1    7.53    4.68
  10   5   1    1.21    5.86
 -10  -5  -1   -1.35    7.85
 -10   5  -1    2.67    7.81
   5   5   8    1.42    4.34
   5  -5   8   -3.66    6.45
  -5   5  -8    1.55    5.27
  -3   0  16   81.54   13.90
  -1   0  16  213.96   12.77
 -10   4   9    6.51    7.62
 -10  -4   9    1.18   10.64
   5   4 -12  191.41    9.40
  -5  -4  12  219.68   10.97
   5   4 -12  192.69    8.49
  -5   4  12  218.10   11.48
   2   4  12  195.28   12.57
  -2   4 -12  170.23    8.96
   2  -4  12  188.06   10.00
 -12  -4   6   -1.50    4.97
 -12   4   6   -4.96    8.21
 -12  -4   6    9.58    5.16
 -13   3   8   26.13    7.59
 -13  -3   8   29.31    6.84
 -13  -3   8   25.43    7.24
  11   3   8  121.44    7.47
 -11   3  -8  105.87    7.82
   4   0  15    6.91    9.18
  -5   6   3   46.78    7.75
   5   6  -3   58.92    6.19
  -5  -6   3   48.58   10.92
 -13  -3  -5    2.79    6.12
 -13   3  -5   11.07    6.30
  13   3   5    3.90    4.80
 -13   3  -5   16.68    5.00
  -4  -3  14   67.31    8.60
  -4   3  14   69.87    9.52
  -4   3  14   61.46    8.96
   4   3 -14   59.88    5.33
  15   2   3   65.15    6.65
 -15   2  -3   73.93    7.63
 -15  -2  -3   71.27    7.39
 -15   2  -3   59.11    6.14
  -8   2  14    9.21    7.99
  -8   2  14   -0.90    6.76
  -8  -2  14   -0.08    6.66
   1   2  15  316.90   13.96
   1   2  15  292.41   12.08
  -1   2 -15  291.80   13.32
   1  -2  15  296.85   12.74
 -11  -1  13   54.40    8.64
 -11   1  13   76.02   10.26
 -11  -1  13   65.50    7.46
  -9   4  10  156.34   11.30
  -9  -4  10  141.66   11.23
 -14   0  -7    9.95    6.77
 -14   0  -7    4.50    5.32
  14   0   7   -4.44    9.44
   5   6   2   22.63    5.53
  -5   6  -2   17.40    4.49
  -1   5  10  226.95   10.81
  -1  -5  10  206.55    9.84
   1   5 -10  237.07    9.35
  -1   5  10  233.04   13.15
   3   6  -5   89.68    5.07
  -3  -6   5   82.13    6.44
  -3   6   5   67.83    9.18
  -9  -5   6   73.16    9.81
  -9   5   6   64.84    9.65
 -14  -3   6   24.29    6.36
 -14  -3   6   16.41    5.86
 -14   3   6   24.63    6.63
   6  -1  14   -5.45    9.24
   6   1  14   12.96    9.50
  -6   1 -14   11.17    7.18
  -2   5  10   76.78    8.95
  -2  -5  10   70.30    8.04
   2   5 -10   77.37    6.48
  -2   5  10   60.25    9.22
 -13  -4   2   31.90    9.18
 -13  -4   2   38.43    6.68
 -13   4   2   40.27    8.11
 -13  -4   1    1.54    4.97
 -13  -4   1   -8.48    8.65
 -13   4   1   12.75    5.63
   5   2 -15   90.43    6.54
  -5  -2  15  104.98    9.35
  -5   2  15   96.17    9.53
  -5   2  15   99.77    9.77
  -4   0  16  234.30   11.47
   0   0  16   17.14    8.37
 -14  -1  10    8.43   10.20
 -14  -1  10   25.40    7.29
 -14   1  10    9.43    9.24
 -10   5   4    2.73    7.88
 -10  -5   4   -3.36   10.57
 -11  -4   8  213.22    8.61
 -11   4   8  190.71   11.41
 -11  -4   8  183.52    9.83
   2  -6   5   26.88    7.09
  -2   6  -5   29.68    4.72
   2   6   5   19.06    4.35
  -9   5  -4   94.13    6.89
   9   5   4   99.63    6.18
 -16  -1  -2    9.22    6.06
 -16   1  -2   25.90    7.02
  16   1   2    5.60    3.88
 -10   0  14  164.54   10.13
 -10   0  14  152.73    8.83
   0   5  10   -2.54    8.57
   0  -5  10  -10.04    7.31
   0   5 -10   -6.08    5.58
  -9   4  -8   18.44    5.53
   9   4   8   13.80    4.81
   1   3  14    0.60   11.10
  -1   3 -14    9.73    8.02
   1  -3  14    3.92    7.19
  -8   0  15    3.33    6.09
  -8   0  15   15.21    8.89
 -10   2  13  265.67   11.94
 -10  -2  13  271.77   10.95
  -5   4 -11   -6.79    6.03
   5  -4  11    1.98    7.40
   5   4  11   -3.85    9.00
 -13   4   3   19.37    7.06
 -13  -4   3    6.83    8.50
 -13  -4   3   13.76    5.96
  -8   3 -11  168.72    9.20
   8  -3  11  152.86   10.15
   8   3  11  159.89   11.89
  -8   4  -9    6.88    5.86
   8   4   9   14.70    4.98
 -13   4   0   16.02    5.82
 -13   4   0   22.48    5.28
 -13  -4   0   28.74    6.22
  13   4   0   14.87    6.19
 -13  -4   0   12.69    9.62
   3   5 -10  156.61    7.92
   3   5 -10  163.52    7.75
  -3   5  10  156.56   12.30
  -3  -5  10  156.31    9.74
 -14   3  -3   94.78    7.51
 -14  -3  -3  110.66    8.38
  14   3   3  108.46    6.63
 -14   3  -3  110.93    7.19
  10   5   2  164.55    7.82
 -10   5  -2  176.93    8.02
 -10   5  -2  179.37   10.21
   6   5  -9  111.49    6.92
  -6  -5   9   71.97   10.97
  -6   5   9  100.64    9.01
 -16  -1   6   18.70    7.73
 -16  -1   6   31.16    8.90
 -16   1   6   29.00    8.71
  -6   6   1   11.83    7.30
  -6  -6   1   13.51    7.96
   6   6  -1   16.57    5.15
  -2   1  16   68.63   10.03
  -2  -1  16   69.04    9.38
 -15   1  -5   11.62    6.31
 -15   1  -5   -4.58    6.09
  15   1   5    3.03    4.02
 -15  -1  -5    8.85    5.65
 -10   4  -7   13.91    5.80
  10   4   7   17.38    4.07
   6   6   0   14.52    5.48
  -6   6   0   11.80    7.12
  -6  -6   0   12.14    7.29
 -16   0  -3   -2.17    6.63
 -15   0   9   -4.63    8.56
 -15  -2   7   68.63    6.97
 -15  -2   7   83.24    9.43
 -15   2   7   86.35   10.78
  -5   3  14  123.98   10.20
  -5   3  14  111.94   11.57
  -5  -3  14  104.75    9.34
   5   3 -14   95.50    7.31
  12   3   7   22.43    4.74
 -12   3  -7   16.33    6.15
 -14  -2   9  126.32    9.45
 -14   2   9  113.21    9.44
 -14  -2   9  122.27   10.60
   8   1  13   32.65   10.96
   8  -1  13   20.91    9.80
  -8   1 -13   22.58    8.31
  -3   1  16   81.60    9.53
  -3  -1  16   79.44    9.50
  -3   1  16   80.00    8.93
  -1  -1  16   16.22    8.03
  -1   1  16    8.21    8.87
  -1   5 -10  152.60    9.68
   1  -5  10  127.30    9.44
   1   5  10  151.29    9.75
   5   6  -4   27.25    5.84
  -5   6   4   22.82    8.33
  -5  -6   4   23.12    6.24
  -4   6  -4   14.60    3.63
   4   6   4    9.68    4.30
  -6  -6   2    8.98    8.71
  -6   6   2   10.98    7.30
   6   6  -2    2.72    5.22
  -8  -4  11   10.76    7.42
  -8   4  11   12.02    7.94
 -16   2   2   15.52    4.77
 -16  -2   2   12.90    6.89
  16   2  -2    9.47    6.56
 -16   2   2    2.35    8.11
 -16  -2   2    7.24    9.13
   4   1  15   14.90    8.81
   4  -1  15   -1.45    8.10
   4   6  -5  100.07    6.39
  -4   6   5   89.58    9.96
  -5   0  16    0.98    7.51
  -8  -3  13   73.17    8.55
  -8   3  13   71.06    9.92
   1   0  16  221.97   13.26
  -5   2 -14   28.94    8.23
   5  -2  14   27.98    9.30
   5   2  14   33.28   11.74
   2   2  15   67.01   10.10
  -2   2 -15   77.42    8.91
   2  -2  15   60.68    8.79
   4  -5   9   20.30    7.57
  -4   5  -9    8.51    5.25
   4   5   9    8.03    5.03
  -6  -4  12   51.20    7.80
  -6   4  12   57.59   10.70
   6   4 -12   50.14    6.83
  -1  -6   6   35.67    7.67
  -1   6   6   38.63    4.18
   1   6  -6   44.59    4.53
  -1   6   6   37.11    8.53
 -14   1  -7   65.78    5.85
  14   1   7   78.82    8.89
 -14   1  -7   63.65    7.12
 -14  -1  -7   55.53    6.76
 -16  -2   1   77.99    7.85
 -16   2   1   74.61    4.89
 -16   2   1   62.27    8.57
  16   2  -1   88.74    6.91
   3   4  12    2.03    9.36
   3  -4  12    5.53    7.80
  -3   4 -12   -4.16    5.31
   7   2  13   35.45   10.38
   7  -2  13   36.67    8.73
  -7   2 -13   34.17    8.87
  -5   6  -3    3.83    4.12
   5   6   3   -0.62    4.72
   6   6   1   54.34    5.24
  -6   6  -1   63.37    9.17
  -6  -6  -1   41.25    9.17
   0   6  -6    1.34    3.85
   0   6   6    4.16    3.55
   0  -6   6    1.99    7.56
 -16   0   7   11.76    6.59
 -16   2   3   12.07    7.49
 -16  -2   3   12.36    8.66
 -16  -2   3   -5.42    6.60
 -13  -4   4   63.91   10.36
 -13  -4   4   69.79    7.26
 -13   4   4   87.66    9.28
 -12   4  -4   -2.41    4.65
  12   4   4    5.89    4.06
 -13   4  -1    2.73    6.24
 -13   4  -1    0.88    4.43
 -13  -4  -1   14.17    6.23
  13   4   1    9.40    5.71
 -11  -3  11  221.18   12.69
 -11   3  11  188.78   11.04
   4   5 -10  102.74    6.94
  -4   5  10   90.50    9.47
  -4  -5  10  100.17    8.79
   4   5 -10  114.29    7.07
  11   0  11    2.62   11.75
 -11   0 -11    5.42    7.24
  -4   1  16   27.63    8.92
  -4   1  16   30.93    9.24
  -4  -1  16   34.64    7.64
   7   4  10  161.56    7.86
  -7   4 -10  154.59   10.52
   7  -4  10  126.57    9.17
   3   6   5  141.99    6.72
  -3   6  -5  134.48    6.94
  -2   6   6    1.07    8.43
  -2  -6   6    1.72    7.04
   2   6  -6   -0.83    4.24
   0   1  16  206.53   13.01
   0  -1  16  207.67   13.95
 -12   0 -10  128.45   11.00
  12   0  10  118.26   11.07
 -12   0 -10  112.01    7.34
 -12  -3  10   12.16    9.69
 -12  -3  10   13.04    6.24
 -12   3  10   14.92    8.46
  -6   2  15  295.08   12.90
  -6   2  15  310.74   12.94
  -6  -2  15  318.69   11.89
   2  -3  14   58.51    8.83
  -2   3 -14   54.75    8.63
   2   3  14   57.51   11.26
   7   5   7   18.87    4.56
  -7   5  -7   15.22    5.14
 -10   1  14   15.08    8.29
 -10  -1  14   11.44    7.04
 -10   1  14   15.77    7.15
 -10  -1  14   20.56    7.07
  -8   1  15   46.97    8.63
  -8   1  15   38.05    7.44
  -8  -1  15   37.57    8.41
 -10  -5   5   27.02    6.66
 -10   5   5   27.60    8.36
 -15  -3   2    9.11    8.87
 -15  -3   2    7.49    5.91
 -15   3   2   10.52    7.14
  -8   5  -6   -0.60    3.65
   8   5   6   -5.18    5.99
 -14   2  -6   10.31    4.91
 -14   2  -6   -0.89    5.99
 -14  -2  -6   10.87    6.49
  14   2   6    4.57    4.53
  15   3  -1  101.18    8.24
 -15   3   1   93.56    6.46
 -15  -3   1   68.50   12.72
 -15   3   1   88.88    7.68
 -15  -3   1   79.47    8.05
 -11   2 -10  -13.03    6.17
  11   2  10   -2.25    9.09
  11  -2  10    7.14    9.24
   1  -6   6   12.19    7.51
  -1   6  -6   30.68    4.27
   1   6   6   26.87    4.67
   6   6  -3   36.29    5.40
  -6  -6   3   35.62    9.54
  -6   6   3   36.45    9.54
 -16   2   0   -3.78    4.58
  16   2   0   -1.56    5.35
 -16  -2   0    7.37    5.63
 -16   2   0   -7.11    5.53
 -12  -4   7    1.16    5.15
 -12   4   7  -12.12    7.07
 -12  -4   7    8.22    9.18
   5  -3  13  129.50   10.61
  -5   3 -13  114.39    9.12
   5   3  13  135.72   13.33
  11   4   6   46.98    5.55
 -11   4  -6   62.30    6.60
 -15  -3   3   -1.31    8.48
 -15   3   3    5.22    7.21
 -15  -3   3   -2.64    6.21
   7   0  14   52.01    9.62
 -16  -2   4   -7.54    6.40
 -16   2   4   10.60    6.59
 -16  -2   4   11.13    8.79
 -15   2  -4    0.27    4.67
  15   2   4   -2.31    4.08
 -15  -2  -4    1.38    5.82
 -15   2  -4    4.30    6.20
   2   5  10   54.75    7.90
   2  -5  10   49.84    8.03
  -2   5 -10   44.65    6.29
 -13   0  12   39.30    6.51
 -13   0  12   42.33    9.25
 -10   2 -11   18.29    7.41
  10  -2  11   18.56    9.85
  10   2  11   19.70   10.14
 -14   3   7   67.42    8.87
 -14  -3   7   77.22    6.35
 -14  -3   7   65.96    7.66
  -8   5   8  132.07   10.66
   8   5  -8  144.99    8.16
  -8  -5   8  137.48    9.88
  16   1   3   12.44    4.09
 -16   1  -3    7.32    6.66
 -16  -1  -3   19.12    6.08
  -6   5  -8  133.36    8.03
   6   5   8  116.27    6.94
 -10   0 -12   15.34    7.96
  10   0  12   21.39    9.54
 -15  -1   9  101.29    8.53
 -15  -1   9   63.44    9.00
 -15   1   9   97.17    9.65
 -10  -3  12    3.78    7.14
 -10   3  12    0.95    8.57
 -17   0   2  116.27    9.13
  -3  -6   6   31.66    7.24
  -3   6   6   26.39    9.74
 -12   2  -9  219.38   10.78
  12   2   9  215.05   11.36
   7  -3  12   12.80    8.17
   7   3  12   25.89    9.16
  -7   3 -12   12.48    6.78
  -6   6  -2   27.93    5.17
   6   6   2   23.12    5.51
  10   5   3   82.35    6.65
 -10   5  -3   79.19    5.33
   5   0  15    3.54    9.10
  13   0   9   10.26   12.10
 -13   0  -9    3.05    8.84
 -13   0  -9    5.43    5.08
 -15  -3   0   56.43    7.40
 -15   3   0   68.88    5.45
 -15   3   0   73.18    8.27
  15   3   0   77.60    6.95
   6   3 -14   19.11    5.25
  -6   3  14   16.85    6.94
  -6  -3  14   15.88    7.56
  -6   3  14   16.34    8.39
  -9   5   7    7.02    8.21
  -9  -5   7    2.14    5.68
 -17   0   1  -10.24    7.61
 -17   0   3    8.83    5.67
 -12   0  13    4.22    6.02
 -12   0  13    1.88    7.37
   2   4 -13   56.66    7.01
   2   4 -13   40.13    5.27
  -2  -4  13   44.60    7.94
  -2   4  13   50.55   11.39
  -2   4  13   50.94    8.74
  -5   1  16  168.89   11.31
  -5   1  16  176.75   10.45
  -5  -1  16  175.29   10.17
  15   0   6  234.69   12.80
 -15   0  -6  209.94   10.16
   1   1  16   -1.46    8.67
   1  -1  16    3.87    8.85
   1   4 -13    4.15    6.22
  -1  -4  13    1.84    7.15
  -1   4  13    2.59    8.01
  -1   4  13  -14.77   10.02
  -9   2  14    5.48    7.74
  -9  -2  14    2.64    8.08
  -6   0  16  334.59   12.43
   2   0  16    1.21    9.93
 -13  -4   5    1.13    7.84
 -13   4   5   10.76    7.25
 -13  -4   5   15.81    6.29
 -13  -3   9   39.64    7.77
 -13  -3   9   72.29    8.42
 -13   3   9   67.20    9.58
  -9   5  -5   53.65    5.54
   9   5   5   38.18    5.29
 -14   0  11    2.59    7.99
 -16  -1   7   22.48    6.07
 -16   1   7   11.34    8.05
 -16  -1   7   25.83    8.08
 -11   5   1   -0.88    7.34
 -11  -5   1    1.14    9.39
  -5   6   5   53.90    9.47
   5   6  -5   49.31    6.55
  -5  -6   5   53.50    6.35
  13   4   2   87.17    6.89
 -13   4  -2   82.59    7.96
 -13   4  -2   89.38    5.74
 -13  -4  -2   86.26    8.89
   2   6   6   -1.04    4.44
   2  -6   6   -1.32   10.15
  -2   6  -6    5.67    4.40
 -15  -3   4   -6.00    8.77
 -15   3   4   13.89    7.37
 -15  -3   4    4.18    5.84
   5   5 -10   37.13    6.39
  -5  -5  10   36.34   10.40
  -5   5  10   29.98    8.38
 -11   5   2   91.03    9.51
 -11  -5   2   76.19    9.74
 -13   3  -6   17.89    5.63
  13   3   6   24.87    4.49
 -13  -3  -6   21.76    7.13
 -14   3  -4   21.52    6.16
 -14  -3  -4   15.37    5.82
  14   3   4   17.01    7.38
 -14   3  -4   22.97    6.84
   7   5  -9    0.62    4.67
  -7   5   9   -2.20    6.91
  -7  -5   9    4.94    9.34
  -3  -4  13   18.07    8.09
   3   4 -13    8.93    6.54
  -3   4  13   11.26    9.70
  -3   4  13    4.54    7.75
   3   4 -13   13.65    4.42
  11   1  11   -9.16    9.09
  11  -1  11    3.14    8.49
 -11   1 -11  -14.28    8.48
  16   2   1  189.58    7.39
 -16   2  -1  171.51    8.21
 -16   2  -1  199.37   11.85
 -16  -2  -1  198.79   11.11
  12   1  10   32.72   10.86
 -12   1 -10   30.66    7.42
  12  -1  10   31.54    9.18
  -9   0  15   -2.71    7.16
  -9   0  15   -2.91    7.80
   3   2  15  107.77   11.88
  -3   2 -15   90.56    9.20
   3  -2  15  111.76    9.93
   0   4  13   28.89   11.36
   0  -4  13   34.99    7.65
   0   4  13   35.38    8.75
   0   4 -13   45.23    8.66
  -6   6   4   36.20   10.26
  -6  -6   4   35.55    6.54
   6   6  -4   20.36    4.46
 -11   5   0   44.29    7.56
 -11  -5   0   16.58    9.86
  -5   6  -4   30.67    4.14
   5   6   4   17.66    4.56
 -17   0   0   17.70    7.49
 -17   0   4  251.75   14.21
 -12  -2  12   -2.57    6.82
 -12  -2  12   -2.81    6.59
 -12   2  12    0.00    7.24
 -16   0  -4  166.32    9.29
   9  -2  12   11.20   12.01
  -9   2 -12   18.21    9.31
   9   2  12    6.94    9.59
  -4   6  -5   66.34    5.95
   4   6   5   68.52    5.65
 -10  -4  10   69.62   12.80
 -10   4  10   97.21    9.52
 -16  -2   5   -2.66    8.99
 -16   2   5    6.03    6.86
 -16  -2   5    4.66    5.32
 -13   2  11   -2.63    7.82
 -13  -2  11    7.59   10.71
 -13  -2  11   -4.70    6.28
   7   4 -12  122.87    7.58
  -7  -4  12  144.63    9.06
  -7   4  12  133.68    9.50
   6  -4  11    7.35    7.89
   6   4  11    0.52    8.43
  -6   4 -11    4.69    6.76
   4  -4  12  177.87   10.27
   4   4  12  169.96   13.32
  -4   4 -12  171.94    9.14
  -7   6   1  144.66   10.39
   7   6  -1  169.78    7.59
  -7  -6   1  135.72   10.62
 -11   5   3    8.30    7.68
 -11  -5   3    9.74    8.18
  -3   3 -14   39.02    8.49
   3   3  14   41.26   12.07
   3  -3  14   37.23    8.57
  -4  -6   6    2.87    6.36
   4   6  -6    6.33    4.16
  -4   6   6    3.02    7.65
 -15   3  -1  139.63   10.05
 -15  -3  -1  160.78   10.24
  15   3   1  163.08    7.97
 -15   3  -1  155.17    7.42
 -15  -2   8    8.47    7.78
 -15   2   8   -0.31    6.93
 -15  -2   8    3.55    8.45
 -11   4   9   69.77    9.30
 -11  -4   9   65.05    9.63
  -7   1 -14  147.35   10.98
   7  -1  14  159.15   12.60
   7   1  14  166.96   13.54
 -13   2  -8  -13.96    6.53
 -13  -2  -8   -2.60    6.60
  13   2   8    8.43    4.46
  -7  -6   0   12.24    7.49
  -7   6   0   29.66    7.70
  -7   2  15    7.43   11.95
  -7   2  15    4.53    7.90
  -7  -2  15   -2.77    7.37
 -13  -1  12   48.87    8.04
 -13  -1  12   51.00    9.48
 -13   1  12   53.89    7.91
   5  -5   9    5.50    7.77
  -5   5  -9   12.10    5.72
   5   5   9    6.08    4.87
  10   1  12  128.43   12.21
  10  -1  12  138.18   13.71
 -10   1 -12  125.48   13.22
 -10   5   6   88.98    9.75
 -10  -5   6  113.91    7.43
 -10  -5   6  125.74    8.24
  -7  -6   2    8.36    7.77
  -7   6   2    4.95    7.95
   7   6  -2    7.13    4.77
 -17   1   2   12.94    6.63
 -17  -1   2    8.13    5.61
  -4   4  13    0.30    7.34
  -4   4  13   -6.99    7.56
   4   4 -13    0.21    5.07
   4   4 -13    0.06    6.74
  -4  -4  13    0.42    7.71
   3   5  10   85.19    6.25
  -3   5 -10   98.25    7.37
   3  -5  10   86.63    8.93
   9   0  13    5.18    9.45
   6   6   3  112.06    7.04
  -6   6  -3  116.74    6.58
   5  -1  15  149.76   15.03
   5   1  15  137.24   12.11
 -13   1  -9   82.75    9.26
  13   1   9   80.73   10.44
  13  -1   9   60.18   10.03
 -13  -1  -9   77.68    7.88
 -16   0   8  120.39   10.65
 -17  -1   1   10.21    6.18
 -17   1   1   13.11    8.29
 -11   0  14   42.53    7.12
 -11   0  14   40.40    6.97
 -17   1   3    8.77    8.37
 -17  -1   3   12.78    8.01
  11   5   1   46.88    6.73
 -11   5  -1   23.07    5.38
 -11   5  -1   49.00    8.56
 -14   0  -8   45.93    6.23
 -14   0  -8   60.94    9.51
  14   0   8   81.44   12.11
 -12   1  13   20.78    7.97
 -12  -1  13   34.25    7.20
 -12  -1  13   34.05    9.58
 -10   3 -10   27.77    7.51
  10   3  10    7.29    8.06
 -15  -1  -6    4.73    6.38
 -15   1  -6    6.40    5.33
 -15   1  -6    5.90    6.92
  15   1   6    6.17    4.67
   1   4  13    3.77   12.46
   1  -4  13    4.15    6.68
  -1   4 -13    0.75    6.87
  11   3   9  166.06    8.13
 -11   3  -9  144.48    9.33
  -6   1  16   -3.35    6.48
  -6   1  16   -0.33    7.77
  -6  -1  16   -0.42    6.54
 -11  -2  13   23.72    6.69
 -11   2  13   16.11    8.35
  12   4   5   10.82    7.27
 -12   4  -5    1.85    4.80
  -9   3  13  158.20   10.65
  -9  -3  13  150.98    9.53
  -9   4  11   11.01    9.50
  -9  -4  11    7.33    8.82
   2   1  16  155.98   12.95
   2  -1  16  128.28   11.21
 -15   3   5    3.88    5.47
 -15  -3   5    3.30    4.52
 -15  -3   5  -11.17   10.62
  -1  -6   7   17.28   11.33
   1   6  -7   54.17    5.47
  -1   6   7   50.96    9.19
  -7   6  -1  183.41    7.36
   3   6   6   21.13    5.61
  -3   6  -6   24.10    5.07
 -14  -1  11  -14.51    6.78
 -14   1  11   -1.06    7.93
 -14  -1  11   19.56    9.81
   6  -2  14    0.42    9.39
  -6   2 -14    6.98    9.57
   6   2  14   11.75   11.81
   0   6  -7   24.55    5.04
   0   6   7   25.37    4.38
   0  -6   7    0.47    8.77
 -17   0  -1    2.59    5.31
 -17   0   5  -12.31    8.57
 -15   0  10   11.17    9.01
  -2  -6   7   22.43    8.06
   2   6  -7   68.99    5.61
  -2   6   7   74.27   10.29
 -11  -5   4   47.40    9.60
 -11   5   4   53.28    9.15
 -11  -5   4   62.08    6.66
 -14  -2  10   -2.42    7.41
 -14  -2  10   -8.63    6.47
 -14   2  10   -6.56    7.12
  -7  -3  14  130.89   10.88
  -7   3  14  133.25   12.12
  10   5   4  101.04    6.56
 -10   5  -4  106.84    6.83
  -7   6   3   12.70    8.12
   7   6  -3    7.33    4.58
  -7  -6   3   16.70    7.72
  -9   1  15   77.19    7.85
  -9  -1  15   78.44    8.09
  -9   1  15   66.65    9.98
 -16   2  -2    4.41    5.56
  16   2   2   -7.94    4.92
 -16  -2  -2    3.24    6.01
 -16   2  -2  -10.35    6.55
 -13  -4   6  151.98    8.09
 -13  -4   6  152.68    8.52
 -13   4   6  176.27   12.88
  -7   0  16   18.57    7.02
   9   4   9   51.29    6.07
  -9   4  -9   51.87    7.33
   3   0  16   53.68   10.63
 -17   1   0   22.53    6.81
 -17  -1   0   12.69    8.31
  17   1   0   16.79    4.38
 -17   1   4   -2.98    6.47
 -17  -1   4   10.92    9.33
  -1   5  11   20.96    8.70
  -1  -5  11   17.58    7.84
   1   5 -11   20.50    5.59
  -1   5  11   27.71    9.41
  13   4   3   16.44    4.40
 -13  -4  -3   17.65    6.52
 -13   4  -3   18.63    5.14
 -13   4  -3   10.96    5.67
 -12   4   8   43.78    8.47
 -12  -4   8   52.95    6.73
 -12  -4   8   47.29    6.39
 -16   1  -4   18.21    4.92
 -16  -1  -4    8.71    6.76
  16   1   4    3.90    4.32
   6   5 -10  151.44    8.03
  -6  -5  10  121.35   12.55
  -6   5  10  155.32   10.75
   9   3  11  -14.31    8.70
   9  -3  11   19.18   12.19
  -9   3 -11    3.05    5.77
  -2   5  11   60.13   10.38
  -2  -5  11   62.39    8.88
  -2   5  11   52.40    8.24
   2   5 -11   65.08    6.14
 -10   4  -8  183.91    9.55
  10   4   8  174.85    8.37
 -14  -3   8   -5.96    6.79
 -14  -3   8    7.63    6.45
 -14   3   8   -1.38    6.50
   6   6  -5   87.25    7.07
  -6  -6   5  103.61    6.73
  -6   6   5   79.74   11.38
  -1   6  -7  127.15    6.66
   1   6   7  128.77    6.03
   1  -6   7   81.22   13.77
  12   3   8   -3.50    4.82
 -12   3  -8    0.07    5.47
 -15  -3  -2   55.56    8.46
 -15   3  -2   50.40    7.44
 -15   3  -2   53.10    5.88
  15   3   2   63.30    5.88
  -6   3 -13    1.11    7.22
   6  -3  13   23.91    8.80
   6   3  13   24.91   11.62
 -16  -2   6   -0.32    5.19
 -16  -2   6   -7.00    8.99
 -16   2   6   10.99    6.79
   5   4 -13   11.18    4.68
   5   4 -13    4.83    5.41
  -5  -4  13    2.76    7.84
  -5   4  13    2.38    7.12
  -2   2  16    8.03    9.35
  -2  -2  16   10.56    8.07
   2   2 -16    5.58    4.63
  -2   2  16    4.63    7.58
 -15  -2  -5  114.26    8.63
 -15   2  -5  102.35    7.57
  15   2   5  102.56    6.49
 -15   2  -5  115.80    9.02
   0  -5  11   42.66    8.46
   0   5  11   26.93   10.39
   0   5 -11   30.75    5.72
  -5   6   6   13.87    8.52
   5   6  -6    0.53    4.99
  -5  -6   6    1.79    8.29
  -3  -6   7    6.40    7.71
   3   6  -7   -9.94    4.00
  -3   6   7    6.58    8.56
  -2  -3  15  248.57   12.21
   2   3 -15  226.76    9.13
  -2   3  15  264.40   12.61
  -2   3  15  242.69   12.40
   2   3 -15  264.81   12.04
  -8   2 -13   47.50    8.14
   8  -2  13   39.48    9.04
   8   2  13   76.06   15.64
   3   5 -11   27.36    5.21
  -3  -5  11   14.48    7.88
   3   5 -11   18.56    5.41
  -3   5  11   21.28    8.56
  -9   1 -13    1.22    7.93
   9  -1  13   14.46    9.41
   9   1  13   32.22   12.69
  -3  -2  16    8.30    7.51
  -3   2  16   -2.92    7.82
   3   2 -16   -2.11    5.56
  -3   2  16   -0.65    8.98
   1   2 -16   19.52    5.29
  -1  -2  16   21.75    8.03
  -1   2  16   23.39    8.49
  -1   2  16   17.33    9.88
   8   5   7    4.47    4.05
  -8   5  -7    3.23    5.06
  -7   6  -2    7.47    4.77
   7   6   2    5.88    5.15
  11   5   2   33.12    5.49
 -11   5  -2   28.89    5.28
   8   4  10   14.09    4.76
  -8   4 -10   13.62    7.42
  -1   3  15   14.50    9.30
  -1   3  15    8.47    7.92
   1   3 -15   16.72    5.30
   1   3 -15    4.97    6.67
  -1  -3  15    7.91    7.33
 -16  -1   8   15.72    8.45
 -16  -1   8    6.27    5.86
 -16   1   8   -4.79    6.32
  -2   4 -13    5.63    7.41
   2   4  13   -3.60   11.62
   2  -4  13    6.86    8.13
 -11  -1  14   87.01    9.36
 -11  -1  14  104.54    8.47
 -11   1  14  112.97   11.94
   4  -2  15  144.61   11.97
   4   2  15  128.26   12.26
  -4   2 -15  140.45   10.15
  -9   5   8   -2.99    8.99
  -9  -5   8    3.02    7.19
  -3   3  15   92.45    9.82
  -3  -3  15   88.56   10.69
  -3   3  15   87.97    9.43
   3   3 -15   87.27    7.14
 -14   1  -8   14.98    5.94
  14   1   8   32.27    9.93
 -14  -1  -8   16.22    5.85
 -14   1  -8   43.89    8.26
   7   5   8   33.87    5.04
  -7   5  -8   27.19    6.00
  -5   6  -5   18.78    4.86
   5   6   5   19.51    4.54
   6   0  15   13.90    9.43
 -14  -2  -7   35.21    6.46
  14   2   7   28.37    5.09
 -14   2  -7   27.24    6.60
 -11   4  -7   14.58    5.86
  11   4   7    5.39    3.89
  -8  -5   9   48.97   13.77
  -8   5   9   94.96   10.06
   8   5  -9  109.22    7.51
 -14   4   2   88.34    7.98
 -14  -4   2   70.34    7.38
 -14  -4   2   58.80   10.10
  -4   3 -14   24.94    6.71
   4   3  14    1.20   11.29
   4  -3  14   21.81   11.88
  -7   6   4  -10.13    7.53
  -7  -6   4   -2.17    5.91
   7   6  -4    9.32    4.82
 -14   3  -5   92.42    6.96
  14   3   5   94.83    6.80
 -14  -3  -5  106.70    8.66
   6   6   4   12.81    4.55
  -6   6  -4    3.36    4.14
 -14  -4   1   -3.04   10.18
 -14   4   1   11.28    4.45
 -14   4   1    7.32    6.19
 -14  -4   1    1.93    6.24
  -9   5  -6   86.29    6.88
   9   5   6   94.68    7.44
 -12   3  11   -4.78    7.81
 -12  -3  11   11.28    9.64
 -17   1  -1   53.87    8.16
 -17  -1  -1   54.18    9.23
  17   1   1   34.48    5.72
   4   5  10  139.05    7.27
  -4   5 -10  111.51    7.96
   4  -5  10  121.95   10.50
 -17  -1   5   30.15    9.83
 -17   1   5   36.93    8.99
 -15   1  10   98.19    9.62
 -15  -1  10  106.64    9.77
 -15  -1  10   87.30    9.64
  -4   2  16   -1.75    9.37
  -4   2  16  -12.78    7.63
  -4  -2  16   -5.56    7.21
  -1   5 -11   43.79    6.39
   1   5  11   35.05    9.67
   1  -5  11   32.77    7.42
 -15  -3   6    1.47    9.30
 -15   3   6    2.73    5.57
 -15  -3   6    4.08    6.51
   0  -2  16    3.18   11.32
   0   2  16    8.01    7.96
   0   2  16   -3.07    9.64
   0   2 -16    1.14    4.60
   2  -6   7   25.63   14.73
  -2   6  -7   26.47    4.78
   2   6   7   29.43    4.21
  -8  -4  12   88.45    8.93
  -8   4  12  107.20   11.17
   0   3 -15  232.81   11.14
   0   3  15  224.09   12.62
   0   3  15  228.37   11.60
   0  -3  15  214.69   11.66
 -11  -5   5   19.60    6.53
 -11  -5   5   27.61    6.76
 -11   5   5   19.77    8.65
 -17   0  -2   11.34    8.02
 -10   2  14   -4.68    7.32
 -10  -2  14    1.78    6.79
   5   4  12   73.38   10.41
  -5   4 -12   58.61    6.76
   5  -4  12   60.51    8.96
 -17   0   6   29.79   10.14
  -8   2  15  296.41   12.22
  -8  -2  15  285.77   11.37
  -8   2  15  292.87   12.65
  -7   1  16  173.08   11.52
  -7  -1  16  162.94   10.08
  -7   1  16  162.55   10.96
   4   6   6    5.33    6.16
  -4   6  -6    9.94    4.98
   3   1  16    6.21    9.05
   3  -1  16    3.63    8.67
   8   0  14  258.38   13.58
 -14  -4   3  -13.50   10.40
 -14   4   3    4.31    6.55
 -14  -4   3   -0.37    5.36
  -4   5  11   27.76    8.21
  -4  -5  11   26.95    7.96
   4   5 -11   20.98    5.25
  -4   3  15  146.26   10.86
   4   3 -15  138.48    8.20
  -4  -3  15  143.85    9.59
  -4   3  15  155.60   10.46
 -11  -3  12  113.54    9.61
 -11   3  12  121.99   10.28
 -10  -5   7   29.01    7.53
 -10   5   7   24.82    8.09
 -16   0  -5    4.09    5.58
   8  -3  12   19.28    8.59
   8   3  12   13.76    9.14
  -8   3 -12   16.60    6.89
   4   6  -7  115.50    6.59
  -4  -6   7  141.84    9.95
  -4   6   7  133.63   10.58
 -14  -4   0  110.57    8.85
 -14   4   0   97.55    6.85
  14   4   0  105.91    7.86
 -14   4   0   80.26    8.53
 -10   0  15    4.35    6.76
 -10   0  15    1.76    6.56
 -15   0  -7    4.50    5.52
  15   0   7    1.28    9.83
 -13  -3  10   44.06    9.39
 -13   3  10   47.08    9.80
 -13  -3  10   55.04    8.25
  -6   5  -9   43.97    6.46
   6   5   9   41.77    6.04
 -16  -2  -3   57.86    6.89
 -16   2  -3   57.73    6.30
 -16   2  -3   62.62    7.47
  16   2   3   68.72    6.20
  -8  -6   1   11.92    8.23
  -8   6   1   13.30    7.79
 -15   2   9   10.33    6.24
 -15  -2   9    3.69    7.98
 -15  -2   9   -0.52    6.53
  13   3   7   37.73    5.85
 -13   3  -7   40.43    7.41
  -6   4  13   -1.94    8.83
   6   4 -13    5.37    5.58
  -6  -4  13    6.85    6.96
  -2   0  17    6.85    8.56
   7  -4  11   17.90    8.13
  -7   4 -11    6.49    6.13
   7   4  11    9.10    8.67
   7   6   3   30.78    5.68
  -7   6  -3   41.37    5.04
  -8   6   0    4.63    7.05
  -8  -6   0   -3.72    8.58
  -8   6   2   13.71    9.09
  -8  -6   2   12.70   10.31
 -13   4   7    8.98    8.64
 -13  -4   7    3.32    5.49
 -13  -4   7    5.96    5.17
  -3   0  17    5.38    8.17
  -5   2  16    0.80    8.66
  -5  -2  16    2.33    7.65
  -5   2  16    1.25    8.29
 -15   3  -3   41.32    5.33
  15   3   3   43.59    5.49
 -15  -3  -3   42.46    7.72
 -15   3  -3   51.55    7.46
  -8   0  16  125.11    9.05
   1   2  16   24.18    9.74
   1  -2  16   13.11    8.68
   1   2  16   22.96    8.62
 -14  -4   4   11.29    6.03
 -14   4   4   11.70    7.29
 -14  -4   4    5.73    9.22
  -7  -5  10    3.85    9.99
  -7   5  10   -3.27    7.05
   7   5 -10   -0.94    5.15
  -8  -3  14   -4.56    7.53
  -8   3  14    0.90    9.04
   1   3  15   24.83    8.60
  -1   3 -15    5.20    7.45
   1   3  15   19.12   11.37
   1  -3  15   15.74    7.60
  13   4   4  144.10    7.41
 -13   4  -4  165.39    8.61
   6  -1  15   13.74   10.30
  -6   1 -15   14.34    7.59
   6   1  15    5.74    9.71
   4   0  16   75.20   11.33
 -16   0   9   -4.91    8.69
  -1   0  17   11.39    9.29
  11   5   3    7.07    4.83
 -11   5  -3   -7.38    4.21
  12   0  11    0.54   11.96
 -12   0 -11   -2.72    7.40
  -2   5 -11    7.67    6.15
   2  -5  11    2.75    7.88
   2   5  11   -4.46    9.13
 -10   5  -5   20.47    5.06
  10   5   5   14.02    4.72
  -6  -6   6   26.63    8.93
  -6   6   6   20.38    8.60
   6   6  -6   16.44    4.43
 -16  -2   7  115.78    7.97
 -16  -2   7  110.57    9.67
 -16   2   7  108.32    9.96
   3  -4  13    5.56    8.36
  -3   4 -13    4.29    6.89
   3   4  13   10.94   11.51
 -13   0  13    4.13    7.35
 -13   0  13    6.22    7.99
  -5   3  15  107.91   10.42
  -5  -3  15   99.10    9.34
  -5   3  15  115.48   10.19
   5   3 -15   87.02    6.85
 -14   4  -1   11.39    7.19
  14   4   1   11.22    5.38
 -14  -4  -1   15.27    6.59
 -14   4  -1   14.51    4.51
 -11   2 -11   54.64    9.95
  11   2  11   65.62   10.83
  11  -2  11   56.82   10.31
 -11  -4  10   40.24   11.79
 -11   4  10   34.96    9.02
 -12   4  -6   39.68    6.54
  12   4   6   49.23    5.56
 -14   0  12   42.06    8.75
  12   2  10   11.45    9.83
 -12   2 -10    5.65    6.78
  12  -2  10   -2.18    9.54
   3   6   7  120.15    6.54
  -3   6  -7  119.78    7.48
  17   1   2   50.21    5.01
 -17  -1  -2   64.17    7.62
 -17   1  -2   47.18    8.75
  11   0  12  166.85   12.93
 -11   0 -12  148.88   11.05
  -7   6   5    4.45    7.22
   7   6  -5   -1.34    4.56
  -7  -6   5    4.45    6.22
 -17   1   6  103.55   10.52
 -17  -1   6   88.01    8.92
  -8   6  -1    5.23    4.10
   8   6   1    0.64    6.21
  -8  -6  -1    2.58    7.33
  -5   5  11    4.14    8.22
  -5  -5  11    7.98    8.50
   5   5 -11    4.15    5.04
  -4   0  17    2.89    7.57
 -13   0 -10  -15.98    8.29
 -13   0 -10    4.57    5.66
  13   0  10   10.97   11.01
 -10   3  13    0.81    8.76
 -10  -3  13    3.49    7.27
   8   1  14   92.74   13.11
  -8   1 -14  101.70    9.97
   8  -1  14  102.13   11.19
  -8  -6   3   98.89   11.65
  -8   6   3   90.87   10.63
   1   6  -8   16.41    5.04
  -1   6   8   16.69    8.43
  -1  -6   8   -3.50   10.96
 -10   4  11    7.30    7.92
 -10  -4  11    1.10    8.81
  16   1   5   30.22    4.65
 -16  -1  -5   44.15    7.72
 -16   1  -5   40.42    8.08
 -12   5   1   -3.01    7.19
 -12  -5   1   -8.30    8.23
   0   0  17  -10.48    9.10
 -12   5   2    1.34    8.54
 -12  -5   2    0.86    8.81
  -2   6   8    7.80    7.85
   2   6  -8   18.21    5.20
  -2  -6   8    6.33    9.91
   0  -6   8    9.64    9.59
   0   6  -8   12.14    4.05
   0   6   8    7.68    4.93
 -10   1  15   47.73    9.55
 -10   1  15   44.15    7.90
 -10  -1  15   38.59    7.44
  -5   6   7    8.16    9.27
  -5  -6   7   18.29    7.75
   5   6  -7   10.05    4.77
 -15  -1  -7  -13.06    6.21
 -15   1  -7   -2.35    5.22
  15   1   7    2.63    9.17
 -15   1  -7   -3.39    6.88
   7   2  14   -2.29   10.83
   7  -2  14    6.57    8.63
  -7   2 -14  -11.04    8.60
 -11  -5   6   24.16    7.19
 -11  -5   6   21.61    6.89
 -11   5   6   17.56    7.73
 -13  -2  12    2.46    6.99
 -13  -2  12    2.74    9.95
 -13   2  12   12.02   10.40
 -12   4   9    2.36    8.55
 -12  -4   9    4.45    7.42
  10  -2  12    4.00   10.15
 -10   2 -12    4.69   10.03
  10   2  12    5.53   11.06
 -17   0  -3   -1.61    7.65
 -15  -3   7   62.94    6.85
 -15   3   7   74.27    8.65
 -15  -3   7   67.38    8.89
 -17  -2   2   -2.10    6.35
  17   2  -2   -1.34    5.65
 -17   2   2    9.43    6.60
 -14  -3   9    9.62    7.47
 -14   3   9   27.92   10.34
 -14  -3   9    9.94    6.69
 -17   0   7    7.52    7.52
 -12  -5   0   20.08    8.15
 -12   5   0   37.60    7.31
 -12   5   0   49.18    5.46
   6   6   5   46.98    5.23
  -6   6  -5   58.52    5.88
 -12   0  14  104.90   10.30
 -12   0  14  105.70    9.47
  -5   2 -15   40.79    9.30
   5   2  15   51.27   14.00
   5  -2  15   37.63   10.27
  13   2   9   11.87    8.38
 -13   2  -9   29.78    6.94
  -2   1  17   16.58    9.30
  -2  -1  17   20.02    8.71
 -12  -5   3   -0.60    8.57
 -12   5   3    4.64    8.76
 -12  -5   3   -0.85    6.35
 -14  -4   5   -5.75    8.51
 -14   4   5    3.30    7.43
 -14  -4   5    1.26    5.75
  -5   5 -10   15.60    5.88
   5   5  10   19.20    4.63
   5  -5  10   29.38    8.49
 -17  -2   1  222.28   11.50
  17   2  -1  204.16    8.69
 -17   2   1  222.98   11.84
 -16  -3   2   17.34   10.42
 -16   3   2   67.30    8.14
 -16  -3   2   47.19    7.66
 -16   3   2   53.87    5.72
 -17  -2   3   95.85   11.63
 -17  -2   3   93.19    9.49
 -17   2   3  115.26   10.43
  -5   6  -6   21.88    5.51
   5   6   6   21.19    7.33
  -3   1  17  120.56   11.08
  -3  -1  17  113.19   11.85
 -12   2  13  135.63   11.43
 -12  -2  13  158.10    9.68
  15   2   6   11.59    4.38
 -15   2  -6   23.35    5.30
 -15   2  -6   10.83    5.70
 -15  -2  -6   19.16    6.85
  -8   1  16    7.16    8.48
  -8   1  16   12.83    7.56
  -8  -1  16   14.65    8.73
   5   3  14   77.13   12.35
   5  -3  14   75.46   10.24
  -5   3 -14   61.21    9.00
   3   6  -8   13.86    4.85
  -3   6   8    9.56    9.16
  -3  -6   8    6.23   12.38
   2   3  15   98.73   13.46
  -2   3 -15   96.57    9.93
   2  -3  15  104.38   10.21
  -6   2  16    7.09    9.33
  -6   2  16   -0.42    8.80
  -6  -2  16   14.29    9.08
   1   6   8   28.38    5.17
  -1   6  -8   26.86    5.19
   1  -6   8   18.84   11.93
 -15   0  11  -14.45    7.44
   4  -1  16   56.90    9.87
   4   1  16   57.18   10.61
 -16   1   9   20.51    6.59
 -16  -1   9   21.64    8.73
  -1  -1  17   43.40    9.03
  -1   1  17   56.10   12.84
  16   3  -1   84.66    7.30
 -16   3   1   81.10    9.41
 -16  -3   1   83.24    8.25
 -16   3   1   79.03    6.35
   2   2  16   14.60    8.53
  -2   2 -16   -0.22    7.29
   2   2  16    9.44    9.69
   2  -2  16   11.43    8.71
   7   3  13  117.92   12.21
   7  -3  13   91.04   10.45
  -7   3 -13  117.09   10.18
  -5   0  17    3.81    7.94
 -12   1 -11   52.77   11.56
  12  -1  11   39.68    9.75
  12   1  11   39.18   11.72
  10   0  13   -3.56    9.40
 -14  -2  11  191.44   12.41
 -14   2  11  193.59   11.19
 -14  -2  11  182.34   10.92
  -8   6  -2    8.93    4.89
   8   6   2    3.71    5.47
 -16   3   3   85.24    8.93
 -16  -3   3   56.74    8.22
 -16  -3   3   56.53    9.93
 -13  -1  13   17.57    8.49
 -13  -1  13   28.07    8.30
 -13   1  13   26.44    6.53
  14   0   9    1.38   12.49
 -14   0  -9    5.96    9.19
 -14   0  -9    7.24    5.37
  -2   4  14   -3.04    9.04
  -2  -4  14    2.86    7.75
   2   4 -14   13.18    5.45
   2   4 -14   12.62    8.43
  -2   4  14   12.42   10.03
 -14  -4  -2   81.07    9.54
  14   4   2   71.71    6.71
 -14   4  -2   75.74    6.68
 -14   4  -2   58.25    7.45
  -8   6   4   24.43    9.70
   8   6  -4   22.94    4.60
  -8  -6   4   14.58    8.70
  -7   4  13   12.14    7.71
  -7  -4  13   11.08    7.74
   7   4 -13   12.32    5.41
   7   6   4    5.01    4.14
  -7   6  -4    5.25    4.16
   3  -5  11   66.64    8.26
  -3   5 -11   77.91    7.68
   3   5  11   76.38   10.00
 -14   1  12   24.68    8.29
 -14  -1  12   14.13    8.59
 -14  -1  12   31.24   10.80
   1   4 -14  229.98   11.80
  -1  -4  14  202.06   11.41
  -1   4  14  190.90   11.45
  -1   4  14  206.71   14.15
   6   3 -15   -1.65    4.42
  -6   3  15    6.43    7.94
  -6   3  15   -2.94    8.89
  -6  -3  15    1.96    7.56
   1   0  17    9.43    8.75
  -9   2  15   65.60    9.51
  -9  -2  15   70.87    9.19
 -11   1 -12    9.77   10.84
  11  -1  12    5.99    8.39
  11   1  12    6.59   12.25
  -9  -5   9    0.07    8.33
  -9   5   9    5.24    9.68
  -4  -1  17   12.80    7.91
  -4   1  17   14.61    9.54
 -13   1 -10   36.93    8.48
  13   1  10   56.88   11.63
  13  -1  10   52.78    9.88
  -9  -4  12   28.79    8.12
  -9   4  12   32.36   10.04
 -17  -2   0   -2.31    6.77
 -17   2   0    0.07    8.05
  17   2   0   -4.97    4.77
  12   5   1   16.38    5.11
 -12   5  -1   16.51    6.91
 -12   5  -1    8.56    5.47
 -17   2   4   23.12    8.97
 -17  -2   4   19.57    7.72
 -17  -2   4   23.14    8.94
  -6   4 -12   98.02    8.72
   6  -4  12  114.35   10.03
   6   4  12  117.55   11.80
  16   2   4    2.66    4.12
 -16   2  -4   -1.32    5.86
 -16   2  -4   11.02    7.00
 -16  -2  -4    0.76    6.91
  -3   4  14  144.11   10.98
  -3  -4  14  151.71   10.22
   3   4 -14  136.64    8.52
   3   4 -14  151.99    9.77
  -3   4  14  153.81   11.10
  14   3   6   11.05    4.50
 -14  -3  -6    8.65    6.18
 -14   3  -6   16.78    6.03
  11   3  10   12.55    8.16
 -11   3 -10   12.14    7.37
 -10   5   8  189.13   12.23
 -10  -5   8  197.57    9.77
 -16  -3   0    7.89    5.65
  16   3   0   14.06    6.32
 -16   3   0   12.79    4.17
 -16   3   0   14.34    8.19
  -8   5  -8   31.48    5.87
   8   5   8   20.70    4.93
   0   1  17   79.75   11.25
   0  -1  17   84.41   12.45
   7   0  15    3.69   13.11
  10   4   9   16.85    5.33
 -10   4  -9   23.14    6.92
 -12  -5   4   87.97   11.73
 -12  -5   4   87.57    7.94
 -12   5   4   88.10   10.51
  -6   5  11   35.94    8.65
   6   5 -11   42.87    6.03
  -6  -5  11   27.66    9.23
  11   5   4   12.88    4.38
 -11   5  -4    5.76    5.41
  -9   5  -7   12.67    6.11
   9   5   7   16.42    4.58
  -4   6  -7    4.89    5.18
   4   6   7    3.37    3.93
 -16   3   4   17.46    7.27
 -16  -3   4   25.91    7.68
 -16  -3   4   31.71   11.73
   0   4  14   -7.35    8.92
   0  -4  14    1.48    7.42
   0   4 -14   -5.81    5.94
   0   4  14    9.42   11.46
  15   3   4    8.22    5.47
 -15  -3  -4    5.92    6.18
 -15   3  -4    0.44    5.59
 -15   3  -4   -0.80    8.01
   4   4  13    0.75   10.26
  -4   4 -13   11.29    6.68
   4  -4  13    0.92    8.23
 -10   3 -11   77.71    7.98
  10  -3  11   65.37   10.09
  10   3  11   91.36   11.07
  17   1   3   24.72    4.74
 -17   1  -3   11.93    6.86
 -17  -1  -3   18.63    6.31
   9   4  10  141.31    7.62
  -9   4 -10  140.29   10.38
   4   6  -8   24.28    4.61
  -4  -6   8   14.90    8.05
  -4   6   8   42.28    9.84
  -2   6  -8    1.09    4.91
   2  -6   8   -3.54   10.01
   2   6   8   -8.52    4.34
 -17  -1   7   86.41    9.26
 -17   1   7   78.81   10.32
 -12   3  -9    2.55    6.38
  12   3   9    0.75    4.23
   9   2  13   88.28   16.07
   9  -2  13   77.81   11.14
  -9   2 -13   71.33    8.40
 -16   0  -6   16.11    6.96
  -7   6   6   14.85    9.23
  -7  -6   6   13.15    5.79
   7   6  -6   11.18    5.25
 -12   1  14   40.82    8.94
 -12  -1  14   43.37    7.36
 -12  -1  14   66.59   10.38
 -13  -4   8   65.39    7.96
 -13  -4   8   63.29    7.66
 -13   4   8   52.25   10.45
  -8   5  10  164.50   11.10
  -8  -5  10  103.30   13.53
   8   5 -10  170.72    9.16
 -11   4  -8   -2.38    5.78
  11   4   8    3.97    4.76
 -18   0   2    5.70    8.06
 -16  -2   8    2.99    6.73
 -16  -2   8   -3.92    6.46
 -16   2   8   -5.87    7.07
 -11   2  14   -3.62    8.42
 -11  -2  14    6.05    6.95
  -9   0  16  132.31   10.00
   7   5   9    5.06    5.19
  -7   5  -9    1.18    5.65
  13   4   5   24.40    5.82
 -13   4  -5   26.09    6.15
   4   4 -14   32.25    6.62
   4   4 -14   30.29    5.42
  -4   4  14   26.64    8.30
  -4  -4  14   35.88   10.97
  -4   4  14   23.62    8.59
  14   2   8   16.08    5.61
 -14  -2  -8   12.07    6.85
 -14   2  -8    8.46    6.85
   6   6  -7  140.12    8.29
  -6  -6   7  131.00    8.92
  -6   6   7  154.30   11.40
   5   0  16   56.08   10.99
  -9   3  14   81.05    9.14
  -9  -3  14   78.05    7.97
 -15  -1  11   21.86    7.36
 -15   1  11   27.47    8.58
 -15  -1  11   28.80   12.25
 -18   0   3   -5.97    6.97
  -2   5  12  120.60   10.76
  -2  -5  12  130.11    9.58
   2   5 -12  133.86    8.68
  -2   5  12  140.37   14.75
   1   5 -12   50.16    6.59
  -1  -5  12   48.57    9.77
  -1   5  12   49.04   11.86
  -1   5  12   47.09   10.60
  -5   1  17   68.95   13.00
  -5  -1  17   97.39    8.87
  -6   0  17   -3.32    7.59
 -18   0   1   -1.69    7.43
  10   1  13   42.56   12.63
 -10   1 -13   75.67   10.54
  10  -1  13   42.33   10.88
 -11   0  15   -0.95    7.03
 -11   0  15    1.29    7.31
 -14  -4   6   12.12    6.04
 -14   4   6    9.71    8.37
 -14  -4   6    3.78    6.63
 -17   2  -1   29.49    8.26
 -17  -2  -1   23.88    8.41
  17   2   1   30.94    5.24
  14  -1   9    4.29    9.91
 -14  -1  -9    8.02    5.73
  14   1   9    1.69   10.10
 -14   1  -9    3.44    8.96
 -17  -2   5   32.19    7.62
 -17   2   5   44.14    9.03
 -17  -2   5   35.21   10.40
   8   6   3   59.17    6.57
  -8   6  -3   68.50    5.33
 -15   2  10    5.39    7.15
 -15  -2  10    6.54    9.14
 -15  -2  10   -3.50    8.15
  -9   6   1   74.27    9.99
  -9  -6   1   51.74   10.90
 -16   3  -1   -5.05    6.10
  16   3   1   -6.30    4.84
 -16   3  -1   -0.24    5.34
 -16  -3  -1    4.99    7.18
 -10   5  -6    9.00    5.54
  10   5   6   27.39    6.29
   1  -1  17   11.04    9.59
   1   1  17   16.81   10.48
 -11   5   7   -3.61    8.25
 -11  -5   7    1.64    6.26
   3   3  15  110.97   14.94
   3  -3  15  100.51    9.91
  -3   3 -15  113.70   11.71
 -12   5  -2   91.21    6.09
  12   5   2   99.68    7.25
  -1   4 -14   95.37    9.11
   1   4  14  104.10   12.52
   1  -4  14   95.46    9.31
  -3   5  12   14.12    8.65
   3   5 -12   12.67    6.45
  -3  -5  12   13.86    7.83
   3   5 -12   15.23    4.62
   0  -5  12   52.21    8.08
   0   5 -12   57.99    6.75
   0   5  12   49.85   10.12
   0   5  12   41.14    8.00
  -7  -2  16    7.27    7.91
  -7   2  16   10.04   13.10
  -7   2  16    1.93    7.86
  -8   6   5   75.92   10.59
  -8  -6   5   91.96    7.66
   8   6  -5   91.94    7.04
  -9  -6   2   -7.07    9.08
  -9   6   2   -7.26    7.96
   3   2  16    5.51    9.69
   3  -2  16   -5.46    8.38
  -3   2 -16   -4.04    7.05
   2   0  17    0.39   12.03
  -9  -6   0   -2.82    8.14
  -9   6   0    9.27    7.73
 -12  -3  12   24.61    9.87
 -12   3  12   23.08   10.13
   9   0  14  273.66   14.00
  -9   3 -12   12.29    6.62
   9   3  12   18.54   12.37
   9  -3  12   20.11   12.90
 -16   0  10   83.08   10.42
 -18   0   4   57.66    8.43
 -16  -3   5   44.18   10.02
 -16  -3   5   39.10    7.18
 -16   3   5   50.40    8.70
 -17   0  -4   72.69    8.25
 -13  -3  11  193.81   13.70
 -13   3  11  166.14   12.34
 -13  -3  11  141.61   10.10
   8   4  11   15.05    8.48
  -8   4 -11   29.31    7.87
   7  -1  15   85.21   11.79
   7   1  15   80.98   10.99
  -7   1 -15   81.92   10.29
 -17   0   8   19.91    7.75
 -12  -5   5   20.69    8.67
 -12   5   5   31.73    9.24
 -12  -5   5   44.56    7.86
  14   4   3    3.51    3.86
 -14  -4  -3    7.07    6.58
 -14   4  -3    0.01    5.54
 -14   4  -3    9.39    7.34
 -15   0  -8   74.52    7.53
  15   0   8   73.82   12.70
 -15   3   8   63.67   10.12
 -15  -3   8   45.95    6.45
 -15  -3   8   34.48    8.27
 -18   0   0   13.12    7.73
 -13   3  -8   42.70    7.12
  13   3   8   44.75    5.49
  -7  -3  15  117.19    9.74
  -7   3  15  127.89   12.10
   4   5  11   21.73    8.83
  -4   5 -11   28.02    7.00
   4  -5  11   27.86    8.17
   5   4 -14   34.72    5.85
  -5   4  14   29.83    9.30
   5   4 -14   37.14    7.08
  -5  -4  14   32.77    8.72
  12   4   7   18.02    4.02
 -12   4  -7    6.88    4.95
  -5   6   8   -1.27    7.73
  -5  -6   8   -5.81    8.11
   5   6  -8    4.85    5.91
  -6   6  -6    9.01    5.27
   6   6   6   21.68    7.31
   3  -6   8   21.25   10.61
  -3   6  -8   18.62    5.41
   3   6   8   28.38    5.05
 -16   1  -6  118.42    8.05
  16   1   6  144.49    8.16
 -16  -1  -6  115.13    9.26
  -9  -6   3   -2.66    8.62
  -9   6   3    3.74    7.67
 -18  -1   2   53.60    7.99
 -18   1   2   61.76    9.86
   9   6   1   78.80    8.03
  -9   6  -1   75.22    6.12
  -9   1  16  112.03    8.97
  -9  -1  16  120.15    9.78
  -9   1  16  133.22   11.77
  -6   5 -10   85.61    7.96
   6   5  10   92.95    6.64
  -4  -5  12   88.20    9.24
  -4   5  12   79.34    9.27
   4   5 -12   98.90    8.40
  -7   6  -5    2.34    4.87
   7   6   5   -2.18    4.27
  -1   5 -12  157.82    8.48
   1   5  12  149.62   12.45
   1  -5  12  144.15   10.16
   5  -1  16   46.78   10.77
   5   1  16   34.33   10.72
  -8   4  13    1.16   10.21
  -8  -4  13    6.10    8.76
 -11  -3  13   99.42    9.80
 -11   3  13   85.03    9.93
 -18  -1   3   24.66    7.56
 -18   1   3   21.57    7.87
   6   2  15  199.63   15.21
   6  -2  15  199.64   13.60
  -6   2 -15  191.31   12.33
  -6  -1  17   69.49    8.85
  -6   1  17   82.61    9.58
 -18   1   1   49.22    7.97
 -18  -1   1   43.29    8.26
   7   5 -11   16.34    5.53
  -7  -5  11   14.50    9.95
  -7   5  11   17.27    8.26
  -1   6   9   -2.89    8.82
   1   6  -9   19.35    5.91
  -1  -6   9   -0.13    9.99
 -11  -1  15    4.24    8.39
 -11   1  15   20.17   10.49
  -6   3 -14    6.44    7.23
   6   3  14   19.69   16.79
   6  -3  14    6.18    8.21
 -11  -4  11   24.76   13.84
 -11   4  11   24.14   10.04
  -5   6  -7   27.57    6.21
   5   6   7   43.42    4.94
  -2   6   9  203.90   12.23
   2   6  -9  213.47    8.72
 -18   0   5    0.25    8.40
 -14  -3  10    6.05    7.16
 -14  -3  10    0.64    8.29
 -14   3  10   17.97    7.90
 -12  -4  10   88.32   11.10
 -12   4  10  108.11   10.97
   0   6  -9  160.57    9.20
   0   6   9  170.85    7.45
   2  -4  14   77.49    9.83
   2   4  14  113.63   12.81
  -2   4 -14  105.13    9.59
  17   2   2   36.78    8.72
 -17   2  -2   23.35    6.48
 -17  -2  -2   20.19    6.59
 -17   2  -2    7.78    5.84
  16   3   2   -0.62    4.46
 -16   3  -2   -3.14    6.03
 -16   3  -2    1.95    5.73
 -16  -3  -2    7.10    7.46
 -17  -2   6    0.88   11.32
 -17   2   6   16.59    7.94
 -17  -2   6   12.48    6.03
   0   7   0  -10.38    8.92
  -7   0  17   -2.04    7.29
 -15  -4   2   55.93   12.50
 -15   4   2   51.60    8.28
 -15  -4   2   69.24    8.83
   8  -2  14    0.17    9.86
   8   2  14   -5.24   12.86
  -8   2 -14  -17.14    7.89
   2  -1  17   87.49   11.68
   2   1  17   78.11   11.17
  11   5   5   20.03    5.50
 -11   5  -5   35.43    6.08
 -18   0  -1    7.09    6.37
   9   1  14  129.82   12.89
   9  -1  14  115.56   12.07
  -9   1 -14   81.81    9.89
  15   4  -1   -0.14    7.26
 -15  -4   1   14.36    6.76
 -15   4   1    4.40    5.44
 -15  -4   1   -7.67    9.10
 -15   4   1    7.63    7.61
 -16   2  -5   10.87    6.45
 -16   2  -5    2.42    6.54
  16   2   5    4.48    4.87
 -16  -2  -5    9.78    6.31
 -16  -1  10    9.96    8.43
 -16   1  10   -2.44    7.59
 -18  -1   4   69.66    8.82
 -18   1   4   64.71    9.55
  -1  -7   0    2.64    8.47
  -1   7   0   -5.35    8.57
 -17  -1  -4   79.82    8.55
 -17   1  -4   93.57    8.55
  17   1   4   77.36    6.22
   5  -4  13    6.45    7.87
  -5   4 -13    4.64    6.54
   5   4  13    2.32   11.92
   0   7   1   23.83    8.55
 -17   1   8   16.33    9.27
 -17  -1   8   19.51    7.25
 -15   1  -8   48.99    8.92
  15   1   8   54.79   10.59
 -15   1  -8   57.21    6.98
 -15  -1  -8   39.89    7.46
 -10   2  15  163.56   11.41
 -10  -2  15  139.75    9.70
  12   5   3   55.97    5.78
 -12   5  -3   51.88    6.21
 -18  -1   0   35.45    9.80
 -18   1   0   30.53    7.14
 -15  -4   3    8.07    7.25
 -15   4   3   -0.99    6.61
 -15  -4   3    0.66    8.82
  -1   7   1   60.48   10.11
  -1  -7   1   57.56    9.80
   3   6  -9   16.96    5.00
  -3  -6   9    0.29   15.17
  -3   6   9    2.54    8.95
 -15   2  -7   47.26    8.05
  15   2   7   36.63    5.46
 -15  -2  -7   38.75    7.21
  -9   6   4   -3.94    8.02
  -9  -6   4    1.99    7.89
   8   6   4    9.61    4.60
  -8   6  -4   10.48    4.55
 -16   3   6    9.07    7.56
 -16  -3   6   14.44    9.99
 -16  -3   6   10.44    5.85
   7   6  -7   37.50    6.41
  -7   6   7   47.24   10.08
  -7  -6   7   40.62    7.93
   2   3 -16   57.24    6.57
  -2   3  16   70.14    9.87
  -2   3  16   56.65   12.93
  -2  -3  16   55.32    9.51
  15   3   5    1.16    4.67
 -15   3  -5   -2.88    5.17
 -15  -3  -5  -12.99    6.92
   1   7   1   75.79    7.43
  -1  -7  -1   76.46   12.63
 -14   4   7   11.62    8.31
 -14  -4   7   22.80    6.68
 -14  -4   7   28.27    7.51
  -9   6  -2    2.36    5.21
   9   6   2    5.45    5.24
 -14   0  13   -7.45    7.59
 -10   4  12  124.37   10.27
 -10  -4  12   88.88   12.07
   3   0  17   -3.05   11.52
   1   6   9   23.55    4.83
   1  -6   9   24.91   11.41
  -1   6  -9   20.44    5.92
  -8   3 -13   68.09   10.23
   8  -3  13   47.73    9.31
   8   3  13   60.63   12.13
  -3   3  16  106.02   11.88
   3   3 -16   91.12    7.05
  -3  -3  16  102.87   11.13
  -3   3  16  112.09   10.74
  -7   4 -12   86.61    8.15
   7  -4  12   86.55   10.15
   7   4  12  105.76   11.73
   1   3 -16   33.69    5.33
   1   3 -16   29.12    8.02
  -1  -3  16   34.95    8.18
  -1   3  16   30.72    9.77
  -1   3  16   38.52   10.39
 -10  -5   9    8.41    8.28
 -10   5   9    7.07    9.06
  -5   5  12    4.44    7.48
   5   5 -12   -5.51    4.90
  -5  -5  12    0.85    7.88
   8   6  -6   33.95    5.74
  -8   6   6   20.80    9.60
  -8  -6   6   37.56    6.16
  -2  -2  17  226.32   12.43
   2   2 -17  213.73    9.01
  -2   2  17  222.34   13.32
  -2   2  17  226.59   12.26
   2  -5  12    5.64    8.40
  -2   5 -12    1.52    5.48
   2   5  12   17.79   11.69
 -12  -5   6  119.90    9.09
 -12  -5   6  109.89    8.04
 -12   5   6  127.40   11.40
 -15  -4   0    7.83    5.30
 -15   4   0   11.27    5.36
 -15   4   0    3.72    7.48
  15   4   0   18.51    6.34
   6   4 -14  152.23    8.65
  -6  -4  14  142.18   11.39
  -6   4  14  143.40   11.55
   4   3  15   38.45   12.65
   4  -3  15   39.04   11.27
  -4   3 -15   11.91    8.39
  -2   7   0   -5.50    8.75
  -2  -7   0   -1.93    8.42
   3   2 -17   12.53    5.38
  -3   2  17    9.15    9.26
  -3   2  17   19.48   11.00
  -3  -2  17   13.22    8.08
   0   7   2    2.98    8.71
   0   7  -2   -0.61    4.47
  -8   2  16   15.13    8.72
  -8  -2  16   16.24    8.47
  -8   2  16    7.03    8.09
  -9   5  10   22.09   10.09
  -9  -5  10   21.80   12.80
 -13   0  14   67.67    9.72
  -2   7   1   69.41   11.02
  -2  -7   1   52.33    9.66
  -4   2 -16   12.67    7.74
   4  -2  16   23.09   14.07
   4   2  16   -1.34    9.34
 -16  -2   9   89.94    9.69
 -16   2   9  140.56   12.86
 -16  -2   9  111.84   11.19
  -1   2  17   91.01   10.03
  -1  -2  17   90.25   10.15
   1   2 -17   80.65    7.14
  -1   2  17   94.81   11.53
  14   3   7   39.72    6.35
 -14   3  -7   39.11    6.83
  -1  -7   2   21.44    9.28
  -1   7   2    1.78    9.56
   1   7  -2    4.28    4.41
 -12   2 -11  109.84   11.19
  12   2  11  116.93   12.31
  12  -2  11  107.01   11.65
 -13  -4   9   13.04    6.61
 -13   4   9    5.59    9.46
 -13  -4   9   16.41    7.19
 -15   0  12   50.94    9.66
  -6   6   8   12.10    8.77
  -6  -6   8    9.40    8.26
   6   6  -8   11.23    4.94
  -4   6  -8    9.60    4.87
   4   6   8    9.59    4.81
 -10   0  16   10.20    7.28
 -15   4   4   77.74    8.32
 -15  -4   4   69.77   12.49
 -15  -4   4   79.40    9.03
   2   7   1   11.84    6.73
  -2  -7  -1   15.47   10.25
 -13   5   2   74.07   10.82
 -13  -5   2   46.51   10.99
 -13  -5   2   52.40    9.07
 -13   4  -6  111.43    8.44
  13   4   6  118.75    7.17
 -12   0 -12   31.21    8.47
  12   0  12   47.96   12.99
 -13  -5   1    7.02    9.83
 -13   5   1   19.71    7.22
 -14   4  -4    8.22    4.62
  14   4   4    8.54    5.55
 -13   2  13  126.79   12.88
 -13  -2  13  135.77    9.80
   6   0  16  120.84   12.91
 -13   0 -11   -9.03    8.14
  13   0  11  -15.79   11.83
  -1   7  -2    1.89    4.25
   1   7   2   11.15    5.44
 -18   1   5    6.24    7.37
 -18  -1   5    1.51    8.14
  -4  -3  16   21.58    8.08
  -4   3  16   16.05    8.88
   4   3 -16   11.18    5.10
  -4   3  16    7.24    9.38
   0   3  16   78.39    9.59
   0   3 -16   62.74    6.38
   0   3  16   70.25   10.99
   0  -3  16   80.72    9.78
   0   3 -16   76.30    9.22
 -14   2  12    8.51    8.82
 -14  -2  12  -19.42   13.72
 -14  -2  12    7.28    6.74
 -11  -5   8   19.95    6.16
 -11   5   8   14.88    9.75
  11   2  12  -13.14   11.43
  11  -2  12   -1.77   10.61
 -11   2 -12    1.41   10.90
 -10   3  14    9.03    8.82
 -10  -3  14    8.50    7.66
 -18   0   6  264.57   14.60
   8   0  15    3.57   10.73
   4   6  -9   65.85    6.15
  -4   6   9   61.55    9.31
  -4  -6   9   44.51   12.34
   9   5   8   60.10    5.76
  -9   5  -8   70.30    6.93
  -8   3  15   36.50    9.68
  -8  -3  15   25.92    8.19
  -4   2  17  231.33   12.62
  -4  -2  17  220.73   11.68
   4   2 -17  195.86    8.80
  -4   2  17  224.28   11.98
  13   2  10    5.80   10.61
 -13   2 -10   20.99    7.76
  -7   1  17    2.66    8.79
  -7  -1  17   -1.35    7.44
  -2   7   2   15.05    8.83
  -2  -7   2   16.70    9.38
 -18   1  -1    2.59    8.20
 -18  -1  -1   -3.69    7.31
   5   5  11   54.30    9.16
   5  -5  11   39.00    8.65
  -5   5 -11   47.97    7.20
 -13  -5   3   15.61    7.53
 -13  -5   3    1.03    8.98
 -13   5   3    2.87    7.56
 -16   0  -7    6.40    6.11
  -8   5  -9    7.64    6.13
   8   5   9    6.60    5.22
  13   5   0   60.55    8.14
 -13   5   0   66.48    8.51
 -13   5   0   70.62    6.34
   0   2  17  114.08   10.43
   0  -2  17  109.86   16.25
   0   2  17  139.54   13.46
   2  -6   9   67.76   10.38
  -2   6  -9   72.44    6.59
   2   6   9   80.26    6.40
 -17   0  -5   -0.84    6.43
   3  -4  14   42.14    8.87
  -3   4 -14   28.13    8.49
   3   4  14   36.40   15.23
 -15   4  -1   21.17    4.22
 -15  -4  -1   23.19    7.51
 -15   4  -1   28.52    7.03
  15   4   1   22.49    6.22
 -18   0  -2  133.14   10.28
 -17   0   9    3.96    7.92
   3   7   0   25.30    4.38
  -3  -7   0   16.85   10.27
  -3   7   0   25.85    8.80
  10   5   7    3.35    4.11
 -10   5  -7    5.53    5.92
 -16  -3  -3   54.33    7.86
  16   3   3   48.47    6.62
 -16   3  -3   52.33    8.09
 -16   3  -3   56.57    7.08
  -9  -6   5   33.50    7.16
  -9   6   5   48.16   11.69
  11   0  13    8.04   10.72
  -2   7  -2    0.24    4.36
   2   7   2    1.60    5.54
  -3  -7   1   30.89    9.45
   3   7  -1   36.32    5.12
  -3   7   1   24.62    8.88
 -14  -1  13   95.83   10.79
 -14   1  13   73.58    9.70
 -14  -1  13  101.89    9.61
 -17   2  -3   -0.27    7.19
 -17  -2  -3   12.34    6.78
  17   2   3    3.35    4.35
 -17   2  -3  -12.24    5.30
 -15   3   9   97.54   10.54
 -15  -3   9   69.41    9.77
 -15  -3   9  113.63   10.10
 -14   0 -10   30.78    6.96
 -14   0 -10   36.21    9.79
  14   0  10   44.59   12.02
   3   1  17   10.52   11.23
   3  -1  17    3.44    9.61
 -17  -2   7    6.02   11.18
 -17  -2   7    8.01    7.87
 -17   2   7   21.65    8.66
   0   7  -3  117.92    6.20
   1   7  -3    6.37    3.65
  -1   7   3   -9.49   10.46
  -1  -7   3   -3.74   10.32
 -12  -2  14   15.72    6.93
 -12   2  14   15.75   10.09
   9   6   3  110.33    7.46
  -9   6  -3  122.19    6.30
  -8   5  11   26.41    8.66
  -8  -5  11   16.56   10.68
   8   5 -11   31.94    5.75
   3   7   1   43.80    7.40
  -3  -7  -1   44.50   12.63
 -10   4 -10   92.46   10.86
  10   4  10   88.70    6.71
  -8   0  17   -7.15    7.31
  -7   6  -6   -1.61    5.23
   7   6   6    4.10    7.20
   5   3 -16   62.04    6.85
  -5   3  16   76.72   10.77
  -5   3  16   77.53    9.61
  -5  -3  16   73.50    9.35
   1   3  16   -6.99   10.14
  -1   3 -16    2.46    7.55
   1   3  16   10.19    9.71
   1  -3  16   -3.45    7.58
 -12   0  15   -7.06    7.30
 -12   0  15    1.18    9.39
  11   4   9    7.22    4.93
 -11   4  -9    9.94    6.47
 -15  -2  11   64.27    9.35
 -15   2  11   76.97    9.59
 -15  -2  11   84.72   10.64
  -6   5  12   53.16    9.21
   6   5 -12   70.56    6.84
  -6  -5  12   61.31    9.25
 -13  -1  14   87.95   12.45
 -13   1  14   87.92    9.20
 -13  -1  14   97.42    9.12
 -10   6   1   52.68    9.87
 -10  -6   1   26.82    9.22
  -9   4  13   18.19    9.42
  -9  -4  13   10.80    8.37
   3  -5  12  251.06   12.30
  -3   5 -12  235.69   10.52
   3   5  12  278.06   13.09
   1   7   3   24.74    5.52
  -1   7  -3   30.40    4.66
 -15  -4   5   -6.59   11.28
 -15  -4   5    3.37    5.63
 -15   4   5   -8.62    6.42
  -5   2  17   16.11    9.74
  -5   2  17    1.74    9.89
  -5  -2  17    3.67    8.07
  -3   7   2    4.00    8.11
  -3  -7   2    6.45    8.77
   3   7  -2    9.17    4.88
 -10   2 -13   19.51    8.40
  10   2  13   -2.44   12.08
  10  -2  13   13.19   12.54
   6   6   7   43.14    5.73
  -6   6  -7   53.74    6.76
 -16  -3   7   20.70    7.60
 -16  -3   7   28.69    6.95
 -16   3   7   12.50    6.25
 -13  -5   4    9.91    7.73
 -13  -5   4   34.40    9.84
 -13   5   4   13.97    9.05
 -10  -6   2    1.16    9.17
 -10   6   2   16.40    8.49
 -15  -1  12   32.01    8.47
 -15   1  12   23.95    8.80
 -15  -1  12   12.20   12.30
  12   5   4  170.81    7.95
 -12   5  -4  166.05    8.75
  -2   7   3  147.26   12.31
 -10   1  16   62.46    9.91
 -10  -1  16   66.82    9.22
 -10   1  16   70.34    8.59
  13   5   1   26.16    6.75
 -13   5  -1   13.17    5.41
 -13   5  -1   23.89    7.07
  12   1  12   33.41   12.89
  12  -1  12   36.04   10.33
 -12   1 -12   54.58   12.24
 -14   2  -9  145.17    9.85
  14   2   9  159.44   13.29
   6  -1  16   49.95   13.65
   6   1  16   46.43   10.97
  13   1  11   20.95   12.16
 -13   1 -11   21.50   10.09
  13  -1  11   37.85   10.43
 -16   0  11   -4.85    9.07
 -11   3 -11   10.91    6.67
  11   3  11   -0.54    9.74
 -10  -6   0    8.21   10.78
 -10   6   0   11.82    7.97
  -7   5 -10   12.47    6.58
   7   5  10    2.45    5.11
 -12   3 -10   20.34    7.90
  12   3  10   -4.56    8.45
   7   4 -14   12.49    5.02
  -7   4  14    9.70    7.48
  -7  -4  14   13.61    8.62
   1  -2  17  289.44   14.45
   1   2  17  311.42   16.04
 -18  -1   6   15.20   10.05
 -18   1   6   -4.69    7.62
  -8   1 -15   13.88    9.05
   8   1  15   21.95   10.76
   8  -1  15   20.37   10.34
   5   6  -9   78.86    7.16
  -5   6   9   77.67    9.06
  -5  -6   9   53.84   12.36
  -2   0  18  267.10   14.35
  -8   6  -5  120.20    7.47
   8   6   5  111.11    6.88
  -3   0  18    4.99    8.77
   9   4  11   11.58    8.58
  -9   4 -11    5.45    6.88
   4   0  17   -4.23    9.85
 -12  -5   7   84.96    7.72
 -12  -5   7   86.68    8.64
 -12   5   7   81.83   10.00
  16   1   7   39.98   11.29
 -16   1  -7   36.73    8.70
 -16   1  -7   32.80    6.77
 -16  -1  -7   42.74    7.28
   7   2  15   -6.30   13.35
   7  -2  15    3.99   10.28
  -7   2 -15    4.29    8.71
  -3   7  -2    0.23    4.66
   3   7   2    1.31    5.75
 -10   6   3  118.38   12.02
 -17   1  -5   51.32    8.64
  17   1   5   55.50    5.31
 -17  -1  -5   43.63    7.02
 -14  -4   8   75.56    8.02
 -14   4   8   84.01    9.61
 -14  -4   8   93.54    7.29
  -1   0  18   10.76    9.91
  11   5   6   68.09    7.33
 -11   5  -6   81.09    7.78
 -18  -1  -2    7.49    6.82
 -18   1  -2    3.88    7.09
   2   7   3   27.69    5.95
  -2   7  -3   30.17    4.82
 -17  -1   9   66.08    9.22
 -17   1   9   86.03    9.99
   8   6  -7   51.18    6.27
  -8  -6   7   58.58   10.95
  -8   6   7   57.67   10.16
 -12   4  -8  131.47    8.89
  12   4   8  124.00    8.03
 -15   4  -2    9.85    5.91
  15   4   2   12.99    5.30
 -15  -4  -2    3.54    7.37
 -15   4  -2   13.80    7.92
  -7   3 -14   32.30    7.18
   7   3  14   52.09   12.62
   7  -3  14   39.22   10.03
   6  -4  13   34.86    9.28
  -6   4 -13   29.24    7.29
   6   4  13   64.89   12.62
   3  -6   9   65.90    9.29
  -3   6  -9   71.18    6.92
   3   6   9   60.70    6.76
 -13  -3  12  106.88   15.99
 -13   3  12   80.04   10.91
 -18   0   7    4.73   10.33
 -11   1 -13   -2.59   10.25
  11   1  13  -11.60   11.59
  11  -1  13   -0.98    9.37
  -4  -7   0   -1.44    9.96
  -4  -7   1   43.34    9.07
  -4   7   1   49.25    9.63
   4   7  -1   45.96    5.97
 -10   3 -12   14.42    7.18
  10   3  12   22.13   12.94
  10  -3  12   33.61   14.92
 -14  -1 -10    6.19    6.42
 -14   1 -10    1.29    9.64
  14   1  10    4.98   11.31
  14  -1  10  -15.44    9.60
 -17  -3   2   -5.82    7.77
 -17   3   2   -1.66    6.80
 -17   3   2   -7.58    5.26
  17   3  -2    7.84    7.45
   2   4 -15    1.78    4.34
  -2   4  15   -3.61    9.27
  -2   4  15    4.53    8.57
  -2  -4  15   -2.45    7.92
   2   4 -15   -5.23    7.50
  -7   6   8    7.79    9.71
  -7  -6   8   12.88    7.43
   7   6  -8    0.70    5.35
 -10   6  -1   19.14    5.64
  10   6   1   22.95    6.22
   3   7  -3    9.76    4.48
  -3   7   3    4.56    8.97
  -3  -7   3   -3.01   10.94
   5   6   8   22.08    5.15
  -5   6  -8   26.09    5.85
  10   0  14  138.65   12.69
  -4   0  18  147.67   12.01
 -16   2  -6   12.11    9.24
 -16  -2  -6    5.15    6.65
 -16   2  -6    9.71    6.87
  16   2   6    8.29    4.86
   5   3  15   97.80   12.97
  -5   3 -15   76.85   10.96
   5  -3  15  101.93   10.73
  13   3   9  117.09    7.38
 -13   3  -9  114.52    9.45
 -15   0  -9   -7.48    5.69
  15   0   9   -7.77   12.83
   1   4 -15   -2.96    7.93
   1   4 -15   12.52    4.65
  -1  -4  15   13.17    8.53
  -1   4  15    9.02    9.46
  -1   4  15    9.62   11.30
 -18  -2   2    0.08    6.95
 -18   2   2   18.84    7.11
  18   2  -2    9.08    6.17
  -1  -7   4   10.41    6.94
   1   7  -4    9.42    4.85
  -1   7   4   -5.46    9.75
   0   7  -4   15.55    4.59
   0  -7   4   24.91    6.97
 -17  -3   1    7.05    6.77
  17   3  -1   23.43    6.76
 -17   3   1   11.54    4.45
 -17   3   1   21.87    8.93
 -17   3   3   10.00    4.69
 -17   3   3   -2.94    6.48
 -17  -3   3   -4.45    6.79
 -17  -3   3    3.49   10.69
  -9   2  16   -1.89    9.26
  -9  -2  16   15.21    8.18
  -3   4  15    7.48    9.26
   3   4 -15   -0.34    5.25
   3   4 -15   13.06    6.76
  -3   4  15   14.34    9.07
  -3  -4  15    9.88    7.68
 -12   3  13   48.44    9.64
 -12  -3  13   54.24   10.82
  -8  -1  17   23.92    9.08
  -8   1  17   26.40    8.28
  -8   1  17   29.13   10.46
  -5   2 -16    5.23    8.00
   5  -2  16   12.88    9.94
   5   2  16    3.29   11.40
  -2  -5  13   52.93   10.09
   2   5 -13   42.13    9.26
   2   5 -13   45.47    6.02
  -2   5  13   45.71    9.27
  -2   5  13   60.74   12.17
  15   3   6   -0.65    4.60
 -15  -3  -6  -11.62    6.45
 -15   3  -6  -12.94    6.44
 -12   1  15   63.11   10.73
 -12  -1  15   64.07    8.83
   1   5 -13    0.89    7.43
  -1  -5  13   11.05    8.42
  -1   5  13   17.40   12.90
  -1   5  13   -4.42    8.07
  -6   3  16   -1.65    8.96
  -6  -3  16    5.14    7.92
  -6   3  16   -5.97    8.40
 -18  -2   3   10.37    8.17
 -18   2   3   40.38    9.38
  18   2  -3   32.80    8.34
   4   7   1   31.97    7.29
  -4   7  -1   26.38    4.71
  -4  -7  -1   10.84    9.22
   2  -3  16   92.01   10.81
  -2   3 -16   83.71    9.56
   2   3  16   93.37   12.51
  -6  -2  17  153.76   12.52
  -6   2  17  177.10   12.41
  -6   2  17  155.54   12.93
 -18   0  -3    8.40    8.17
  -4  -7   2   51.89   11.26
  -4   7   2   40.06    9.09
   4   7  -2   46.16    6.50
 -13  -5   5   -7.42    9.51
 -13  -5   5    3.05    7.02
 -13   5   5   -7.14    9.52
  18   2  -1   13.44    6.41
 -18   2   1   20.41    9.21
 -18  -2   1    7.99    6.31
  -1   6  10   12.59   10.59
  -1  -6  10    2.71   11.39
   1   6 -10    1.85    6.08
 -14   3  11    2.03    8.46
 -14  -3  11   -1.44    7.96
 -14  -3  11   10.46    8.40
   0   0  18   92.39   11.88
 -13   5  -2   20.24    4.60
  13   5   2   31.30    6.10
   4  -4  14  133.50   10.81
   4   4  14  146.67   12.85
  -4   4 -14  133.70   10.42
  -9   6   6    8.20    9.77
  -9  -6   6    4.64    6.90
 -11  -2  15  114.23    9.11
 -11   2  15  120.34   13.05
  14   4   5    5.05    5.50
 -14   4  -5   -2.28    5.75
   2   6 -10   25.03    6.38
  -2  -6  10   27.17   11.19
  -2   6  10   28.72    8.82
 -12   4  11   18.65    8.79
 -12  -4  11   35.12   13.40
  -2  -7   4   19.81    7.20
  -2   7   4   16.85   10.13
   1   7   4    0.70    3.65
  -1   7  -4    7.64    4.26
 -16  -1  11   52.71   11.01
 -16   1  11   50.39   10.04
  -3  -5  13    0.91    8.73
   3   5 -13   11.07    6.41
   3   5 -13    3.95    4.59
  -3   5  13    3.60    9.29
 -15  -4   6   83.61   12.37
 -15   4   6  102.55   10.14
 -15  -4   6   60.80    6.96
   0   4  15    3.77   12.61
   0   4 -15   -5.92    7.46
   0   4  15    4.86    9.55
   0  -4  15   -1.73    7.73
 -10  -6   4   16.65   11.32
 -10   6   4   21.40    9.45
  -9   3  15  168.35   12.34
  -9  -3  15  162.40   11.10
   9   6   4    6.18    4.54
  -9   6  -4   12.09    5.76
   0  -6  10    7.36    9.36
   0   6  10    0.43    9.09
   0   6  10    7.58    8.50
   0   6 -10   17.04    6.00
   0   5 -13    0.39    7.04
   0  -5  13   -4.07    8.42
   0   5  13    1.28    9.21
   0   5  13    1.60   10.71
  -2   1  18   28.36   10.08
  -2  -1  18   36.68    9.83
   2   2  17   10.70   10.97
   2  -2  17    3.37    8.94
 -17   3   0   36.64    5.95
  17   3   0   39.68    6.94
 -17  -3   0   23.65    6.84
 -17   3   0   21.27    8.27
 -17   3   4    7.52    6.48
 -17  -3   4  -11.25   12.13
 -17  -3   4    6.52    7.52
 -16   3  -4   14.46    5.95
 -16   3  -4   -3.90    6.33
 -16  -3  -4    7.85    6.91
  16   3   4    2.62    5.51
  -3  -1  18  104.45   16.06
  -3   1  18  120.88   11.56
  -4   4  15   -5.54    8.86
  -4   4  15    3.03   10.56
   4   4 -15    5.29    5.17
   4   4 -15    3.48    6.87
  -4  -4  15   12.89    9.32
 -11  -4  12   -6.50   11.42
 -11   4  12   -1.37    8.78
   9   2  14    2.55   13.53
  -9   2 -14   -8.68    8.31
   9  -2  14   -5.79    9.66
   4   1  17   53.13   11.08
   4  -1  17   62.58   10.62
   3   7   3  118.34    7.60
  -3   7  -3  123.70    6.76
  -5   0  18   10.02    8.63
 -16  -2  10    0.42    7.49
 -16   2  10   -5.63    8.68
 -16  -2  10    7.57    8.80
 -18   2   4    1.24    8.20
 -18  -2   4   -2.82    8.84
 -18  -2   4    3.50   10.26
 -10  -5  10   36.50    9.88
 -10   5  10   55.03   10.46
   8   4  12   22.09   11.24
  -8   4 -12   44.13    7.65
 -17   2  -4    0.32    6.23
  17   2   4    8.45    4.26
 -17   2  -4    6.83    7.34
 -17  -2  -4    2.33    7.60
  -7  -5  12   49.85   11.20
  -7   5  12   49.05    9.42
   7   5 -12   37.39    6.37
  -6   5 -11   51.38    7.17
   6   5  11   39.19    7.62
 -17  -2   8   13.04    7.33
 -17   2   8   10.80   10.16
 -17  -2   8   19.60    7.70
  -4   5 -12   15.15    6.91
   4  -5  12    7.96    8.09
   4   5  12   10.94   10.77
  -3  -6  10    3.20   10.61
   3   6 -10   11.06    5.07
  -3   6  10   -2.63    8.51
 -15   2  -8   14.50    7.18
  15   2   8    3.74    7.10
 -15  -2  -8   -4.62    8.76
  -1  -1  18   95.20   11.52
  -1   1  18   91.25   10.68
 -11   5   9   33.33    9.57
 -11  -5   9   31.09    7.29
  18   2   0   -6.29    4.27
 -18   2   0    2.15    8.71
 -18  -2   0    6.36    7.06
 -10   6  -2   -3.03    4.71
  10   6   2    1.33    5.09
  -6  -6   9    8.54   10.07
   6   6  -9   15.70    4.64
  -6   6   9    7.90    8.20
 -13   4  10   -5.12    9.29
 -13  -4  10    8.83    8.38
   4   7   2   -4.08    5.76
  -4   7  -2   -0.45    4.98
 -11   0  16  199.07   10.85
  -4   7   3  105.71   11.05
   4   7  -3  108.44    7.66
 -18   1   7    8.18    7.86
 -18  -1   7    3.41    7.26
   7   0  16    4.36   10.37
 -13   4  -7   11.28    6.37
  13   4   7    4.52    4.40
   4   5 -13   40.15    6.28
  -4  -5  13   42.01    8.94
  -4   5  13   45.50    9.44
   9   3  13    5.11   12.57
  -9   3 -13    8.22    8.70
   9  -3  13   -0.72    8.96
  -3  -7   4    4.01    6.76
   3   7  -4    2.43    4.07
  -3   7   4    1.82    9.91
 -10   1 -14   47.32    9.26
  10  -1  14   50.74   11.09
  10   1  14   54.83   12.43
  -2   7  -4    7.38    4.18
   2   7   4    3.13    4.07
  -4   1  18   -0.20    9.18
  -4  -1  18    0.42    8.53
   1   6  10    6.54    6.71
  -1   6 -10   12.40    5.93
   1  -6  10   -4.34    8.67
  15   1   9   23.66   11.27
 -15  -1  -9   19.01    6.37
 -15   1  -9   48.42   11.71
  -9   0  17   -2.08    8.03
 -16  -3   8    1.03    7.21
 -16   3   8    7.33    6.63
 -16  -3   8   -5.40    7.45
 -11  -3  14   48.29    8.60
 -11   3  14   42.37    9.27
   1   0  18   76.13   11.65
  14   3   8   15.48    5.33
 -14   3  -8   12.32    8.25
 -17   0  -6  138.11    9.55
   1  -5  13   55.32   11.11
  -1   5 -13   65.29    7.37
   1   5  13   63.30   12.68
 -15   4  -3   31.14    5.96
  15   4   3   21.89    5.23
 -15  -4  -3    4.51    8.62
  -8   4  14  161.87   13.29
  -8  -4  14  142.07   11.01
   1   4  15   -2.64   12.49
   1  -4  15    8.11    9.78
  -1   4 -15    3.97    8.87
   1   4  15    1.10    8.91
 -17   0  10   17.33    9.52
   4   6   9   15.77    5.52
  -4   6  -9    7.78    5.57
  12   5   5   31.74    6.00
 -12   5  -5   28.86    5.11
  -9   5  11    2.90   10.66
  -9  -5  11    2.66   14.13
  -5  -7   1    4.30   10.52
   5   7  -1    1.65    4.19
  -5   7   1   -9.83   10.30
 -18  -1  -3   -4.03    7.48
 -18   1  -3    9.17    6.39
  -5  -7   0    4.85    9.38
   0  -1  18   70.28   10.92
   0   1  18   72.68   13.04
 -17  -3  -1  114.74   10.27
 -17   3  -1  117.61    9.74
  17   3   1  112.46    7.62
 -17   3  -1  111.96    7.48
 -17   3   5    1.28    7.56
 -17  -3   5   -3.03   11.12
 -17  -3   5    5.80    5.27
  -4   6  10    4.48    9.66
   4   6 -10    1.22    4.51
  -4  -6  10    4.53   16.72
  -5  -4  15    6.69    8.71
  -5   4  15    2.76    8.88
   5   4 -15   -9.28    4.63
 -15   3  10   32.30    8.90
 -15  -3  10   25.48    7.52
 -15  -3  10   17.78    7.93
 -18  -2   5   29.09    9.06
 -18  -2   5   41.39   12.96
 -18   2   5   20.47    9.83
  -1   7   5    4.69    9.82
   1   7  -5    8.73    4.42
  -1  -7   5    9.15    5.61
  -7   6  -7   46.46    6.71
   7   6   7   45.67    5.69
  -5  -7   2   -5.59   11.27
   5   7  -2    2.79    4.74
  -5   7   2  -17.30    8.78
 -19   0   2   56.15    9.79
   0  -7   5  113.38    7.92
   0   7   5  121.79   11.78
   0   7  -5  136.90    6.93
 -13  -5   6    2.94    7.46
 -13  -5   6   -8.16    7.62
 -13   5   6    4.56    7.97
  -7   3  16   56.17   10.86
  -7  -3  16   58.07    9.32
 -10   6   5   48.25    8.92
 -10  -6   5   59.70   11.55
  -7  -2  17   70.65    9.06
  -7   2  17   77.83    9.77
  -7   2  17   73.03    9.94
 -10   4  13    1.84    8.50
 -10  -4  13    3.21    8.82
   9   5   9    7.60    5.46
  -9   5  -9   -0.39    6.17
   3   3  16   20.45   11.74
  -3   3 -16   22.70    9.58
   3  -3  16   17.62    9.25
   9   0  15   24.43   10.29
   5   7   1   21.02    7.39
  -5   7  -1   25.20    4.58
  13   5   3    7.14    4.59
 -13   5  -3   10.81    6.16
 -19   0   3   -5.90    8.11
   5   0  17    4.48   11.23
   8   6   6   34.05    8.43
  -8   6  -6   27.41    5.98
 -12   5   8   90.41   11.82
 -12  -5   8  100.83    8.01
  -6   0  18  105.45   10.00
 -18   2  -1   59.55    7.98
 -18  -2  -1   80.37    9.67
  18   2   1   66.02    6.81
 -18   0   8  108.57   11.76
 -10   5  -8    0.04    5.81
  10   5   8    6.38    4.84
  -5  -1  18   94.15    9.62
  -5   1  18  120.78   11.25
 -16   0  -8   17.18    6.78
 -14   0  14    8.50    7.89
  -2   7   5  113.42   12.34
  -2  -7   5  122.67    8.69
 -15   0  13   12.69    8.58
 -19   0   1  -12.02    8.08
   4   7   3   13.52    5.79
  -4   7  -3   18.99    4.83
  -5  -5  13    7.65    7.69
   5   5 -13   -4.09    4.61
  -5   5  13   -4.99    7.87
   2  -6  10   -4.04    8.73
  -2   6 -10   -5.99    5.52
   2   6  10   -4.12    4.97
   1   7   5    8.72    5.36
  -1   7  -5    4.40    4.83
  -4   7   4    9.52    8.86
   4   7  -4   20.00    5.16
  -4  -7   4   25.81   12.38
 -11  -1  16    1.18    8.07
 -11   1  16   10.87   11.41
  -3   7  -4    7.04    4.29
   3   7   4    4.72    4.78
  -8  -6   8   13.42    7.59
   8   6  -8   13.32    5.27
  -8   6   8    7.37    9.70
  -6   6  -8   10.52    5.68
   6   6   8   11.76    4.45
 -14  -2  13   61.90   12.23
 -14  -2  13   46.54    8.63
 -14   2  13   37.42    9.74
   7  -1  16   62.73   12.80
   7   1  16   91.15   12.93
 -15   4   7   12.04    8.07
 -15  -4   7   18.40    7.59
 -15  -4   7   20.87    7.23
 -14  -4   9    4.61    6.77
 -14   4   9    6.24    9.35
 -14  -4   9   -4.65    6.79
   3   2  17  277.24   14.69
   3  -2  17  280.25   13.76
 -10   6  -3    2.34    4.04
  10   6   3    9.26    5.61
 -19   0   4   93.30   11.07
  -8   5 -10   82.14    8.20
   8   5  10   84.01    6.94
 -18   0  -4  136.41    9.48
  -9   1  17   23.06   11.28
  -9   1  17    1.70    7.52
  -9  -1  17    9.54    7.42
  -9   6   7   56.30   10.90
  -9  -6   7   76.52    7.81
   2  -5  13    8.52    8.29
   2   5  13   16.44   11.67
  -2   5 -13    3.00    6.47
 -16   4   2    6.32    6.75
 -16  -4   2    1.95    6.71
 -16   4   2   -0.13    4.60
 -16  -4   2    8.60   12.53
   1   1  18   32.06   11.63
   1  -1  18   33.35   11.91
  -5  -7   3   21.26   11.19
  -5   7   3    9.72    9.91
   5   7  -3   14.77    4.81
 -17   1  -6   10.16    6.52
 -17  -1  -6    3.63    5.47
  17   1   6   -1.45    8.13
  -5   4 -14    0.14    8.56
   5   4  14   19.20   15.17
   5  -4  14   -3.02    8.66
 -17  -1  10    5.15    9.37
 -17   1  10   11.38    8.24
   2  -4  15   18.80   10.16
  -2   4 -15   11.30    7.14
   2   4  15    7.53   13.12
 -13  -2  14   13.92    8.74
 -13   2  14    7.53    9.83
  -6   3 -15   23.98    9.37
   6  -3  15    9.61    9.11
   6   3  15   13.51   13.00
 -16   4   1   12.93    5.74
 -16   4   1   12.44    7.68
 -16  -4   1    4.36    7.42
  16   4  -1    7.94    7.10
   7   4  13   -8.38   11.69
   7  -4  13    4.44    8.64
  -7   4 -13    7.24    7.08
   2   0  18   -0.68    9.59
 -11   5  -7   10.66    6.19
  11   5   7   16.73    4.69
   5   7   2   -3.10    5.31
  -5   7  -2    2.69    4.94
   9   6   5   27.93    5.37
  -9   6  -5   31.46    5.92
 -11  -6   1    2.20    8.90
 -11   6   1   -5.85    8.84
  -3  -7   5   76.21    8.51
   3   7  -5   77.45    6.26
  -3   7   5   90.98   11.90
 -19   0   0   59.88    7.63
 -16   4   3   -4.05    8.95
 -16  -4   3    7.54    6.80
 -16  -4   3   19.88   11.19
 -14   5   2   14.02    7.95
 -14  -5   2   12.18    7.72
 -14  -5   2    3.76    9.27
 -15   2  12   -3.64    7.66
 -15  -2  12   14.74    7.91
 -15  -2  12    8.10   11.91
 -10  -2  16    1.56    8.15
 -10   2  16   20.41    9.14
 -13   0  15  -19.68    8.25
  -5  -6  10    1.29   11.21
   5   6 -10   19.87    5.94
  -5   6  10   15.10    8.46
 -14  -5   1   14.53    6.69
 -14   5   1  -11.89    6.84
 -14  -5   1    5.41   12.02
 -14   5   1   13.75    5.29
 -11   6   2   -1.70    8.08
 -11  -6   2   -8.54    9.45
  12   2  12   -2.18   10.75
 -12   2 -12    0.58    9.11
  12  -2  12    9.27   10.77
  -6   2 -16   12.60    8.34
   6   2  16   12.89   12.48
   6  -2  16   12.81   11.44
 -13   2 -11   18.90    9.29
  13   2  11   16.89   11.55
  -7  -6   9  176.16   11.57
   7   6  -9  171.51    9.46
  -7   6   9  167.16   12.35
  -6   4  15   -2.98    8.40
   6   4 -15   -3.21    5.44
  -6  -4  15  -10.51    8.02
  -8  -5  12   25.88   10.68
  -8   5  12   34.67    9.13
   8   5 -12   41.09    5.83
 -16   0  12   11.02   10.25
 -17   3  -2   24.95    4.99
  17   3   2   34.13    5.96
 -17   3  -2   31.46    8.35
 -17  -3  -2   24.51    7.70
   2   7   5  127.46    7.50
  -2   7  -5  118.61    7.32
 -18  -2   6   14.30    6.66
 -18  -2   6   26.99   11.49
 -18   2   6   13.74    9.59
   8  -2  15   83.27   11.24
  -8   2 -15   82.66   11.15
   8   2  15   92.82   15.63
   5   5  12  119.22   12.58
  -5   5 -12  110.03    8.85
   5  -5  12  103.06   10.83
 -17   3   6   12.44    8.80
 -17  -3   6   -4.26   13.28
 -17  -3   6    6.24    6.78
 -19   1   2    0.02    8.16
 -19  -1   2   -1.85    7.48
 -13   0 -12   23.61    9.30
  13   0  12   38.45   12.44
 -11  -6   0  -10.44    7.67
  11   6   0   -1.38    6.87
 -11   6   0   -1.77    4.47
  -8   3 -14    8.98    7.47
   8   3  14  -15.10   13.64
   8  -3  14    3.05    8.46
 -14  -5   3   22.07    8.24
 -14   5   3   16.58    7.91
 -14  -5   3    1.59    8.37
   9   1  15   13.78   10.89
   9  -1  15    9.22   11.12
  -9   1 -15   27.01    9.33
 -19  -1   3   43.83    7.18
 -19   1   3   25.73    9.08
   5   1  17   44.43   15.42
   5  -1  17   26.23   10.92
  -6   1  18   44.03   10.08
  -6  -1  18   44.38    8.96
  14   4   6    5.51    4.89
 -14   4  -6    9.01    6.19
 -18  -1   8   50.34    8.11
 -18   1   8   55.34   10.70
 -11   4 -10   64.41    8.88
  11   4  10   54.83    6.07
  16   3   5   25.49    5.00
 -16   3  -5   21.53    6.66
 -16  -3  -5   28.49    8.32
 -16  -4   0   92.57    9.90
  16   4   0  100.08    7.38
 -16   4   0   98.38    9.29
 -16   4   0   89.23    6.36
 -16   1  -8   22.89    9.84
 -16  -1  -8   21.51    6.16
  16   1   8   23.33    9.99
  16   2   7    2.38    4.36
 -16   2  -7  -13.31    7.73
 -16  -2  -7    6.06    7.65
 -14  -1  14   65.29    9.17
 -14   1  14   62.25    9.14
 -14  -1  14   69.49   10.79
 -14   5   0    9.42    5.57
  14   5   0   -7.62    6.21
 -14   5   0   -3.26    6.33
 -19   0   5   -3.36    7.42
 -15  -1  13    3.86    8.68
 -15  -1  13    7.96   11.94
 -15   1  13   -4.91    8.18
 -19   1   1   -7.69    7.79
 -19  -1   1   -9.80    9.08
  17   2   5   30.88    6.08
 -17   2  -5   23.63    5.99
 -17  -2  -5   34.82    8.27
 -17   2  -5   26.54    7.20
 -11   6   3    9.05    9.68
 -11  -6   3    2.70   11.44
 -10   3  15   70.23   10.44
 -10  -3  15   55.13    9.20
 -18  -2  -2   -6.50    6.53
  18   2   2    6.82    5.93
 -18   2  -2   25.11    6.49
 -17  -2   9   42.41    8.06
 -17   2   9   24.27    7.98
 -17  -2   9   39.13    9.23
  15   3   7    1.61    4.88
 -15   3  -7   -7.21    6.81
  12   0  13   -7.74   11.08
 -14   0 -11   16.29    9.73
  14   0  11   -1.88   12.89
 -16  -4   4    9.77   10.97
 -16   4   4    3.98    7.33
 -16  -4   4   11.01    7.60
  -6  -7   1   60.89   11.58
   6   7  -1   81.33    6.53
  -6   7   1   97.86   10.15
 -15   4  -4   78.01    7.18
  15   4   4   66.60    6.81
 -10   4 -11   26.69    7.87
  10   4  11   24.68    9.65
  -5   6  -9  114.59    8.26
   5   6   9  111.96    7.66
  -7   0  18  254.80   12.03
  -6  -7   0   -3.64    9.08
  11  -2  13  119.31   15.04
  11   2  13  108.50   12.65
 -11   2 -13   99.05   10.58
 -10   6   6   34.83    9.17
 -10  -6   6    8.59    7.04
  14   2  10   -8.05   10.83
 -14   2 -10    5.66    8.00
 -12   4  -9   -6.00    6.41
  12   4   9   -2.02    4.68
  -3   6 -10    5.22    6.35
   3   6  10   14.24    4.72
   3  -6  10    9.47    9.80
   6   5 -13    2.23    5.56
  -6  -5  13   -2.77    8.80
  -6   5  13   18.17   10.92
 -19   1   4   33.24   10.27
 -19  -1   4   16.50    7.63
   2   3 -17   -6.64    5.03
  -2  -3  17    5.57    8.30
  -2   3  17    4.46   10.77
  -2   3  17   -9.53    8.61
  -7   5 -11    5.96    7.38
   7   5  11    6.49    6.27
 -18  -1  -4   13.02    6.33
 -18   1  -4   18.28    7.11
  -5   7   4   15.37    9.60
   5   7  -4   19.50    4.91
  -5  -7   4   29.96   11.43
  -4   7  -4    3.35    4.39
   4   7   4    2.15    4.64
  -6  -7   2   10.99    9.60
  -6   7   2   18.77    9.39
   6   7  -2    6.63    5.28
  11   6   1   42.65    6.10
 -11   6  -1   36.79    6.43
 -13   5   7   20.70   10.70
 -13  -5   7   15.09    7.27
 -13  -5   7   14.72    6.46
  -3  -3  17  186.04   12.87
  -3   3  17  202.61   13.28
  -3   3  17  174.88   12.51
   3   3 -17  185.93    8.83
  -8   2  17   56.32   11.38
  -8  -2  17   51.94    9.52
  -8   2  17   49.26    8.99
  -4   7   5   44.01    9.90
  -4  -7   5   63.56    7.99
   4   7  -5   51.98    5.95
 -19   0  -1    1.45    6.79
  -8  -3  16   24.59    8.46
  -8   3  16   13.80    8.94
 -14   5   4   66.28    9.34
 -14  -5   4   86.44    9.21
 -14  -5   4   57.08   13.42
 -12   2  15   21.40   10.92
 -12  -2  15   12.88    8.47
  -9   4  14    1.80   10.04
  -9  -4  14    3.24    8.09
  -1   7   6   14.26   11.38
  -1  -7   6   15.75    9.04
   1   7  -6   18.04    5.27
 -13   5  -4   -8.08    5.33
  13   5   4    0.79    4.63
   4  -3  16   69.58   10.14
   4   3  16   68.07   15.65
  -4   3 -16   71.75   10.30
 -16  -3   9   -2.91    6.20
 -16   3   9   16.85    7.88
 -16  -3   9  -12.36    8.41
  -1   3  17   81.15   11.00
  -1   3  17  104.43   16.28
  -1  -3  17   95.77    9.83
   1   3 -17   88.70    7.51
 -10   0  17    7.22    8.04
   2  -1  18   43.01   11.68
   2   1  18   34.23   11.54
 -12   3 -11   33.11    7.19
  12   3  11   41.27   11.05
  -5   7  -3  142.40    7.16
   5   7   3  134.25    8.12
   6   7   1   64.28    8.25
  -6   7  -1   64.18    5.84
   0   7  -6   28.56    5.14
   0   7   6    6.92    8.94
   0  -7   6   19.94    6.72
 -19  -1   0   14.08    7.23
 -19   1   0    9.11    8.92
   3   5  13   50.58   12.04
  -3   5 -13   49.66    7.10
   3  -5  13   49.79    9.62
 -13   1  15    3.16    7.79
 -13  -1  15    9.40    8.13
 -13   3  13   48.65   10.29
 -13  -3  13   46.60   12.68
  14   5   1    4.63    5.69
 -14   5  -1   13.35    8.96
 -14   5  -1    7.56    4.95
 -16   2  11   54.74    9.36
 -16  -2  11   75.45   11.73
 -16  -2  11   75.10    9.75
 -11   5  10   44.87    9.35
 -11  -5  10   35.34    9.17
  16   4   1   39.48    6.88
 -16   4  -1   24.29    5.36
 -16  -4  -1   31.58    8.16
 -16   4  -1   20.15    8.11
  -3   7  -5   36.64    5.74
   3   7   5   24.86    5.56
  12   5   6   61.17    6.52
 -12   5  -6   54.97    6.75
  -2  -7   6   26.77    8.64
  -2   7   6   15.92    8.83
 -14   3  12   28.18    9.57
 -14  -3  12   32.39   15.03
 -11   6   4   -1.51    9.40
 -11  -6   4   -8.94   11.22
 -10   6  -4   16.01    5.99
  10   6   4   14.31    4.23
 -16   1  12   56.82   10.34
 -16  -1  12   63.18   11.54
  11   3  12   18.67   12.23
 -11   3 -12   21.04    7.54
   3   4  15   12.36   12.61
   3  -4  15   -1.89    8.81
  -3   4 -15    3.53    8.18
  -4   3  17    2.68   10.03
  -4   3  17   -1.26   11.56
   4   3 -17    1.64    5.80
  -4  -3  17    3.73    7.94
  -2   2  18    9.65   11.21
  -2  -2  18   12.49    8.78
  13   3  10   50.06   10.34
 -13   3 -10   38.20    8.40
 -13   1 -12   28.96   11.57
  13  -1  12   28.68    9.93
  13   1  12   50.17   13.53
 -12  -4  12   86.60   14.50
 -12   4  12   98.17   12.25
  -1   6  11   41.67    9.57
   1   6 -11   67.43    7.37
  -1  -6  11   49.83   10.50
  -3  -2  18   28.97    9.54
  -3   2  18   29.45   10.92
   6   6 -10   -0.22    4.53
  -6   6  10   -0.48    8.78
  -6  -6  10  -17.08   14.84
  11   0  14  163.44   12.77
  -4   2 -17    4.98    8.29
   4  -2  17    9.78    9.61
   4   2  17    9.21   11.26
  -2  -6  11   60.75   11.23
  -2   6  11   47.28    9.81
   2   6 -11   62.03    6.73
  15   0  10    7.82   12.11
 -10   5  11   11.26    8.20
 -10  -5  11    0.94   12.50
   9   4  12   90.54   12.15
  -9   4 -12   95.64    8.45
  -1   7  -6    9.83    4.39
  -6   7   3   41.76    9.33
  -6  -7   3   61.09   11.49
   6   7  -3   38.23    6.18
   3   0  18   89.44   15.19
 -16  -4   5   -1.15   10.03
 -16  -4   5   -2.04    6.65
 -16   4   5   11.53    7.01
 -18   0   9    1.05    7.87
 -13   4  11  -11.72    9.89
 -13  -4  11   -2.08   10.73
 -12   0  16    0.40    7.85
 -12   0  16    1.22   10.21
   0   3 -17   68.03    7.10
   0   3  17   61.02   12.27
   0   3 -17   54.49    9.02
   0   3  17   58.72   10.32
   0  -3  17   59.20    9.53
 -19  -1   5   52.89    9.34
 -19   1   5   43.59    9.75
   8   0  16  136.74   12.56
  -1   2  18    5.62   10.36
  -1  -2  18   17.05    9.43
 -15   4   8    8.10    9.46
 -15  -4   8   -0.71    7.26
 -15  -4   8    4.49    6.56
 -19   0   6   -5.81    8.32
  12   1  13   46.29   13.42
 -12   1 -13   58.84   11.38
  12  -1  13   43.61   13.15
  13   4   8    9.42    5.95
 -13   4  -8   -0.25    7.99
  14  -1  11    9.10   10.66
  14   1  11    5.98   12.54
 -14   1 -11   14.15   10.72
  -7  -4  15    3.98    7.71
   7   4 -15   10.51    5.29
  -7   4  15    5.97    7.97
 -17   0  -7   -7.51    5.45
   0   6  11   95.93   11.51
   0   6  11  103.08   11.96
   0  -6  11  111.25   11.34
   0   6 -11  105.96    8.13
 -12  -5   9    2.60    9.34
 -12   5   9    1.58    8.88
  -7   1  18   35.07   10.74
  -7  -1  18   24.87    8.89
   6   0  17    1.10   10.67
 -18  -2   7   97.44   13.69
 -18   2   7   93.71    9.87
 -18  -2   7   89.25    9.05
 -17   0  11   -3.68    9.61
 -17   3  -3   26.01    8.60
 -17   3  -3   20.95    6.37
 -17  -3  -3   37.90    7.12
  17   3   3   46.10    9.09
  -3   7   6    6.91    9.02
   3   7  -6   11.33    4.30
  -3  -7   6   11.08    6.68
 -17   3   7   37.28    8.58
 -17  -3   7   40.85   13.51
 -17  -3   7   39.56    8.50
  -3   6  11   77.32   10.46
  -3  -6  11   72.90   13.28
   3   6 -11   85.64    7.19
   6   7   2   -1.34    5.52
  -6   7  -2    1.29    4.96
  10  -2  14    7.69   10.32
 -10   2 -14   20.79   10.03
  10   2  14    6.33   12.61
  -4   2  18   -1.49   10.11
  -4  -2  18   -0.33    8.39
  -8   6  -7   85.48    7.18
   8   6   7   81.02    6.70
 -12   3  14   37.27    9.60
 -12  -3  14   35.00    9.37
  11   6   2   14.66    6.09
 -11   6  -2   21.75    5.55
 -15   2  -9   49.13    8.09
  15   2   9   70.85   12.86
 -14  -5   5   -1.98   10.47
 -14   5   5   25.08    8.13
 -14  -5   5    7.41    7.89
  -9  -6   8   11.87    6.34
  -9   6   8    5.88   10.93
   7   6   8   12.09    4.57
  -7   6  -8   15.17    5.96
 -18   0  -5   -4.91    6.37
 -19   1  -1   30.84   10.37
 -19  -1  -1   39.32    8.53
 -15  -3  11   63.82    8.87
 -15  -3  11   67.31    9.78
 -15   3  11   74.73    9.71
 -11   4  13    5.05    9.59
 -11  -4  13    1.09   10.67
 -10   1  17   68.24    9.31
 -10   1  17   81.32   10.61
 -10  -1  17   76.56    9.48
  -5   3  17  154.30   11.95
   5   3 -17  144.13    8.63
  -5   3  17  151.53   15.20
  -5  -3  17  153.72   11.45
 -18  -2  -3   78.96    7.98
 -18   2  -3   92.80   10.11
  18   2   3  111.84    7.16
  10  -3  13   37.78   16.10
  10   3  13   37.45   13.23
 -10   3 -13   31.08    9.35
   0   2  18   -9.55   10.58
   0  -2  18   -7.11   10.92
   8   6  -9   -5.15    4.89
  -8   6   9    2.63    9.48
  -8  -6   9    6.10    8.37
   5   7  -5   59.30    6.74
  -5   7   5   87.11   11.59
  -5  -7   5   80.17    8.34
   2   7   6    2.70    4.91
  -2   7  -6   11.36    4.83
   6  -4  14  140.05   12.02
   6   4  14  185.12   15.47
  -6   4 -14  152.89   11.08
 -19   0  -2   10.46    8.42
  -9   6  -6   -3.66    4.83
   9   6   6   -1.80    7.24
 -14   3  -9   14.15    8.37
  14   3   9   31.36    5.74
   4   6  10    2.36    4.88
  -4   6 -10    1.42    6.26
  -2  -5  14   86.94   11.10
   2   5 -14   88.81    8.51
  -2   5  14   95.26   11.31
   2   5 -14   95.91    7.67
  14   5   2   30.45    6.43
 -14   5  -2   31.68    5.87
   1  -6  11    0.48    9.33
   1   6  11    0.10   10.50
  -1   6 -11    7.57    6.43
   7   5 -13    1.42    5.76
  -7   5  13    4.59    8.58
  -7  -5  13   13.71    9.98
  -8   0  18   50.09    8.97
 -14  -4  10   73.86    8.74
 -14   4  10   70.48   11.13
  -1   5  14   -9.50    8.04
  -1   5  14    5.49   12.40
  -1  -5  14   -6.45    9.73
   1   5 -14    4.24    6.76
 -11   6   5   77.24   11.21
 -11  -6   5   27.37   10.21
   1  -3  17   19.09    8.69
   1   3  17   -1.47   10.09
  -1   3 -17    2.12    8.04
   1   3  17   13.31   11.26
 -16   4  -2   98.89    7.91
 -16   4  -2   97.36    9.98
 -16  -4  -2  116.37   10.94
  16   4   2  110.94    7.84
  -6  -7   4    0.65   11.29
  -6   7   4   -4.38   10.85
   6   7  -4    7.90    4.95
  -5   7  -4   18.07    5.01
   5   7   4    9.84    5.17
  -9   5  12   54.23   11.04
  -9  -5  12   39.62   12.09
  -6   5 -12   68.96    8.18
   6   5  12   62.71   11.85
   4   6 -11    1.76    5.00
  -4  -6  11   19.21   12.38
  -4   6  11   -3.85    8.69
  -3  -5  14    4.58    8.81
   3   5 -14   -2.06    8.08
  -3   5  14   -8.27    8.97
   3   5 -14  -12.99    4.61
  11  -1  14   15.74   11.07
 -11   1 -14   19.08    8.86
  11   1  14    8.26   14.15
 -10  -6   7    0.63    7.01
 -10   6   7    0.36    9.83
 -15   1 -10   47.07   10.13
  15   1  10   32.47   11.42
 -15  -1 -10   39.62    6.85
  -5   2  18    6.63   10.38
  -5  -2  18    1.14    8.90
  -5   2  18   -0.21   10.98
   4   7   5   69.72    6.13
  -4   7  -5   71.32    6.51
   3   1  18  -10.93   10.22
   3  -1  18   -3.43   10.78
 -18   1   9   14.45    9.90
 -18  -1   9   14.67    7.68
 -12   1  16   94.68   10.84
 -12  -1  16   99.88    9.24
   7  -3  15   72.74   11.57
  -7   3 -15   87.63   10.90
   7   3  15   78.20   14.36
  -7  -7   1    6.01    8.69
  -7   7   1   34.15   10.91
  10   5   9    7.33    5.65
 -10   5  -9   15.24    6.97
   8   1  16    7.28   10.45
   8  -1  16   11.09   10.76
  -4   7   6   -2.00    8.85
  -4  -7   6    3.22    5.80
   4   7  -6    3.27    4.14
 -19  -1   6   96.23   10.55
 -19   1   6  109.15   11.42
 -16  -4   6   54.22    7.65
 -16   4   6   48.13    8.35
 -16  -4   6   34.97   13.46
  -7  -7   0   -1.83   10.57
  -2   4  16   39.76   10.90
  -2   4  16   42.66   10.72
   2   4 -16   47.25    8.23
  -2  -4  16   53.40    9.93
   2   4 -16   37.72    6.57
   0   5  14  113.67   12.84
   0   5 -14  109.82   10.01
   0  -5  14  123.41   14.04
   0   5  14  104.13   13.79
 -15   4  -5   14.03    7.03
  15   4   5   -2.76    5.31
   6   6   9    3.32    5.69
  -6   6  -9   -1.03    6.12
   4   5  13   11.90   11.08
  -4   5 -13   22.28    6.27
   4  -5  13   19.29    9.73
  17   1   7   -3.10   10.58
 -17   1  -7    2.36    6.94
 -17  -1  -7    1.09    7.32
 -11  -2  16    0.73    9.08
 -11   2  16   10.87   10.73
   6   1  17   40.63   11.19
   6  -1  17   38.79   11.51
 -17  -1  11    1.78    9.81
 -17   1  11    7.55    8.19
  -7   2 -16  -12.98    7.85
   7   2  16    2.54   12.08
   7  -2  16  -11.63   10.82
   9   5  10    7.16    5.30
  -9   5 -10   12.45    6.76
  -7  -7   2   -5.15    9.75
   7   7  -2   13.21    5.02
  -7   7   2   -0.34    9.95
  -8   4 -13   10.51    6.36
   8   4  13   20.82   14.31
  -3  -4  16   40.95    8.77
   3   4 -16   36.32    7.84
  -3   4  16   56.61   10.90
  -3   4  16   54.30   10.28
   3   4 -16   53.87    7.15
   1   4 -16  117.19   10.67
  -1   4  16  111.04   12.70
  -1   4  16  110.10   12.29
  -1  -4  16  105.09   10.89
   1   4 -16  109.00    8.02
  10   0  15   -0.82   11.34
 -16   0  -9  -12.07    6.02
  16   0   9    1.06   12.49
   6   7   3    0.28    5.77
  -6   7  -3    2.74    4.24
 -16  -3  -6   12.68    7.48
 -16   3  -6   36.43    8.48
  16   3   6   16.90    5.02
 -13   5   8   27.04    9.10
 -13  -5   8   30.14    6.86
  -9   2  17  102.06   11.55
  -9  -2  17  100.39   10.02
  11   5   8   68.64    6.50
 -11   5  -8   72.35    7.39
 -18   3   2   35.62    9.45
  18   3  -2   29.00    6.43
 -18   3   2   40.70    6.05
 -18  -3   2   28.27    7.63
   4  -4  15   39.20    9.47
  -4   4 -15   42.98    8.06
   4   4  15   38.37   14.38
  -9  -3  16   43.39    9.05
  -9   3  16   41.51   10.11
   1  -2  18   10.24   10.52
   1   2  18   -5.34   11.92
 -13   5  -5    3.49    5.57
  13   5   5   -6.85    6.36
  -4   5  14   47.96    9.76
   4   5 -14   39.55    6.46
  -4  -5  14   44.05    9.76
 -17   2  -6    4.83    7.90
 -17  -2  -6   16.85    6.94
  17   2   6    9.87    5.45
  -5   3 -16   19.98   10.00
   5  -3  16   15.89   13.87
   5   3  16   36.39   15.17
 -18  -1  -5    9.59    6.59
 -18   1  -5   15.83    7.88
 -19   0   7    4.07    8.57
   7   6 -10   26.38    6.23
  -7   6  10    9.25    8.46
  -7  -6  10    5.58    8.94
 -17  -2  10   10.64   10.87
 -17  -2  10   -8.29    7.06
 -17   2  10    3.89    8.50
  18   3  -3   45.11    8.39
 -18   3   3   50.56    9.54
 -18  -3   3   16.42   11.62
 -18  -3   3   30.48    8.29
 -14   4  -7   -1.21    6.75
  14   4   7   -1.78    4.81
 -11   6  -3  164.65    8.03
  11   6   3  169.45    8.34
   1   7  -7   22.35    5.55
  -1   7   7   39.52   11.26
  -1  -7   7   31.69    8.20
   7   7   1   20.53    6.61
  -7   7  -1   13.85    5.24
  -6   3  17   -4.56    9.91
  -6  -3  17    8.26    9.40
 -18   3   1   82.60   11.07
 -18  -3   1   80.56    9.55
  18   3  -1   77.95    8.04
 -18   3   1   77.97    6.24
   2   6  11  152.82   11.35
   2  -6  11  139.06   11.44
  -2   6 -11  139.79    9.00
 -10   6  -5   76.47    6.73
  10   6   5   86.40    6.79
  -3   7  -6    6.35    4.60
   3   7   6   -1.17    5.28
 -11  -3  15   25.27    8.25
 -11   3  15   26.31   10.19
 -14   5   6   83.12   12.62
 -14  -5   6  104.35    9.56
 -14  -5   6   78.24   12.39
   0  -7   7   68.71    9.35
   0   7  -7   86.04    7.08
   0   7   7   90.02   10.98
 -19  -1  -2   25.55    6.77
 -19   1  -2   26.97    8.71
   4   0  18   -0.47   11.93
  -2   0  19    6.24   16.12
  -3   0  19    1.78    8.87
  -4  -4  16   77.53   10.22
  -4   4  16   88.54   11.40
   4   4 -16   78.11    6.80
   4   4 -16   86.55    8.92
  -2   7   7   11.31    9.04
  -2  -7   7   14.76    8.15
   0   4  16    4.34    9.89
   0  -4  16   15.64    8.56
   0   4  16   11.58   12.01
   0   4 -16   13.32    8.43
  -8   1  18   89.52   10.20
  -8  -1  18   94.52    9.90
   7   7  -3   79.95    7.11
  -7   7   3   78.20   10.87
 -10   4  14   91.87   10.59
 -10  -4  14   79.74   10.03
 -15   0  14   67.21    9.92
   1   5  14   25.97    9.79
   1  -5  14   24.92   10.18
  -1   5 -14   12.80    8.28
   1   5  14   34.24   15.15
 -19   2   2    7.68    8.42
 -19  -2   2    1.49    7.95
  -8  -4  15   10.42    9.09
  -8   4  15    8.49   10.42
  -5   6  11   73.39   10.04
  -5  -6  11   26.10   12.54
   5   6 -11   79.10    7.13
   2  -3  17  189.93   12.54
   2   3  17  181.46   12.92
   2   3  17  182.82   13.51
  -2   3 -17  187.33   13.52
   9   2  15   -2.35   14.95
  -9   2 -15   11.75    9.88
   9  -2  15   13.09   10.23
 -19  -2   3   50.21    9.53
 -19   2   3   63.88    9.71
   5  -2  17  173.24   15.77
  -5   2 -17  145.29   12.40
   5   2  17  178.88   13.96
  -6   2  18   11.79    9.34
  -6  -2  18    6.30    9.85
  -6   2  18   -0.56    9.99
  -9   3 -14   -8.80    7.50
   9   3  14    0.07   14.00
   9  -3  14    1.11    9.19
 -18  -2   8   17.78    8.40
 -18  -2   8    4.78   12.36
 -18   2   8   -4.69    8.60
  -1   0  19   -7.83   10.01
 -16   3  10   28.93    8.24
 -16  -3  10   26.33    6.84
 -16  -3  10   25.63    8.97
 -18  -3   4    4.89    7.41
 -18  -3   4   26.60   13.48
 -18   3   4    6.46    8.08
  16   2   8   23.86    9.09
 -16   2  -8   19.43    7.76
 -16  -2  -8   23.83    8.84
  17   3   4   -2.43    5.13
 -17  -3  -4   20.18    7.26
 -17   3  -4    7.10    6.02
  -8   5 -11   16.82    8.67
   8   5  11   13.01    5.92
 -12  -6   1   35.29   10.70
 -12   6   1   68.32   11.19
 -14  -2  14    7.94   11.56
 -14   2  14   17.49    8.42
 -17  -3   8   23.35    8.82
 -17  -3   8   24.96    8.16
 -17   3   8   15.82    7.57
 -12   6   2    5.67   10.10
 -12  -6   2    2.32    9.12
 -11   0  17    6.65    8.39
 -14   5  -3    3.27    6.19
  14   5   3    0.88    4.47
  -4   0  19    6.46    9.66
 -15  -2  13  100.40   10.31
 -15   2  13  110.74   10.62
 -15  -2  13  142.89   15.71
 -19  -2   1  116.73    9.66
 -19   2   1   98.21   10.06
 -15   3  -8   -4.62    6.65
  15   3   8    5.52    5.40
  -6  -7   5   35.59    8.17
  -6   7   5   17.72   11.49
   6   7  -5    7.44    5.37
  -1   7  -7   10.73    5.13
  18   3   0   25.25    6.24
 -18   3   0   26.24    6.46
 -18  -3   0   40.15    7.89
 -18   3   0   21.88    7.50
 -14   0  15   -9.53    7.77
 -11   6   6   10.48   10.12
 -11  -6   6   22.05    7.70
 -19   0  -3   -2.79    8.15
 -16   0  13   -3.85   10.53
  -5  -7   6    4.85    7.58
  -5   7   6    1.64    9.86
   5   7  -6    9.32    5.49
 -16   4  -3   -5.42    4.90
 -16  -4  -3    5.04    9.16
  16   4   3    0.04    5.28
   3   7  -7   68.07    6.63
  -3   7   7   77.02   12.19
  -3  -7   7   66.01    7.95
 -15   4   9    8.62    8.25
 -15  -4   9    6.50    7.07
 -15  -4   9    4.14    6.98
   5   5 -14   19.87    5.33
  -5  -5  14   19.21    9.71
  -5   5  14   25.98    9.58
 -12   5  -7    6.09    6.00
  12   5   7   -0.63    4.76
  12   6   0   15.06    7.61
 -12   6   0   17.04    5.68
 -10   1 -15   15.65    9.69
  10  -1  15   23.30   11.11
  10   1  15   33.67   12.18
  -7   7  -2    4.72    5.43
   7   7   2    2.14    5.25
 -16   1  -9   -1.99    9.14
 -16  -1  -9   15.36    7.88
  16   1   9   12.74   11.12
 -19   2   4   27.69    9.24
 -19  -2   4   12.90    9.72
 -18   0  10   30.20    8.91
  18   2   4   -5.56    4.95
 -18   2  -4   -0.51    7.40
 -18  -2  -4    1.46    7.27
 -12   6   3   32.25   10.81
 -12  -6   3   15.67   11.04
  -5   6 -10   43.91    7.98
   5   6  10   32.05    6.06
 -19  -1   7   63.24   12.08
 -19   1   7   50.24    9.56
   5   4 -16    1.43    6.18
  -5   4  16   -6.02   11.69
  -5  -4  16   -0.25   10.83
   8   5 -13    1.76    5.28
  -8  -5  13    3.39   10.74
  -8   5  13   -1.26    8.43
   1   4  16  122.56   15.76
  -1   4 -16  140.68   11.60
   1   4  16  105.12   12.34
   1  -4  16  134.23   13.17
  -5   7  -5   46.57    6.07
   5   7   5   41.50    5.59
   0   0  19   -3.49   10.76
   2  -2  18   -3.23    9.00
   2   2  18    0.72   10.80
  -9   0  18  267.64   12.65
 -16  -4   7    3.95    7.63
 -16   4   7   13.64    7.49
 -16  -4   7   11.48   11.58
  19   2   0   -1.05    5.36
 -19  -2   0   11.33    8.88
 -19   2   0   -3.29    8.24
  -7  -7   4   33.97   13.38
   7   7  -4   24.81    5.50
  -7   7   4   25.10    9.81
   6   7   4   16.54    5.00
  -6   7  -4    9.03    4.83
 -13  -2  15  124.25   10.72
 -13   2  15  125.25   13.51
 -11   5  11   16.52   10.48
 -11  -5  11   -1.40   10.45
   4   1  18   68.44   13.08
   4  -1  18   61.01   12.45
  -5   0  19    6.67   13.04
  -2   1  19    1.15   10.17
  -2  -1  19    0.93    9.64
 -11   4 -11   -6.43    7.30
  11   4  11   -4.59    9.06
  -3   1  19   75.73   11.93
  -3  -1  19   69.49   11.00
 -18  -3   5   12.97    7.15
 -18   3   5   14.08    7.13
 -18  -3   5    3.61   11.66
   3   6  11   31.61    9.27
   3  -6  11   16.99    9.69
  -3   6 -11   42.35    7.80
  12   4  10   86.45    6.97
 -12   4 -10  103.01    9.85
   7   0  17  -11.31   11.54
 -12  -5  10    9.05    8.75
 -12   5  10   18.52    9.92
  -2   7  -7  128.09    8.12
   2   7   7  111.53    6.66
 -16  -2  12    5.82    9.91
 -16  -2  12   -0.43    9.07
 -16   2  12   10.82    7.13
   2  -5  14   38.18    9.21
   2   5  14   48.05   14.16
  -2   5 -14   45.67    8.44
 -15   1  14  -11.06    8.52
 -15  -1  14    4.18    8.34
  -9  -6   9   64.28    8.90
  -9   6   9   82.24   12.73
 -13   2 -12    8.92    8.62
  13   2  12   -7.87   12.20
  -7   3  17   26.89   10.34
  -7  -3  17   23.27    9.22
 -15  -5   2   20.04    9.22
 -15  -5   2    9.53   11.20
 -15   5   2   19.80    7.48
  -4   7  -6   13.63    5.66
   4   7   6   14.11    6.42
 -18   0  -6   33.91    6.76
 -12   6  -1   51.96    6.95
  12   6   1   56.64    7.20
  18   3   1   20.85    5.09
 -18  -3  -1   33.29    8.13
 -18   3  -1   22.98    6.78
 -18   3  -1   34.82    9.58
 -15   5   1   17.80    5.84
  15   5  -1   13.39    7.94
 -15   5   1   20.03    7.38
 -15  -5   1    1.06   11.83
 -15  -5   1   17.83    6.96
  -1   1  19  129.42   12.30
  -1  -1  19  113.63   12.51
 -10   6   8   -6.38    9.51
 -10  -6   8    1.05    6.88
   8   6   8   -3.56    4.15
  -8   6  -8    2.60    6.01
  -5   5 -13   44.96    7.24
   5  -5  13   54.66   10.43
   5   5  13   66.57   13.31
   4   7  -7   -1.95    4.85
  -4   7   7   -4.52    9.18
  -4  -7   7    2.88   10.17
 -11   1  17    3.72   10.56
 -11  -1  17   -0.80    8.61
 -12  -6   4   29.12   10.28
 -12   6   4   27.53   10.23
 -19   2   5    6.87    9.14
 -19  -2   5   15.80    9.67
  -4   1  19   70.12   11.09
  -4  -1  19   76.31   11.18
   6   6 -11    2.27    5.17
  -6  -6  11   13.39   16.13
  -6   6  11   -8.42    9.53
 -11   6  -4   23.01    6.28
  11   6   4   17.93    4.44
  -9   6  -7   17.32    6.07
   9   6   7   13.56    5.30
 -15   5   3    3.64    7.21
 -15  -5   3    7.48   11.56
 -15  -5   3   -6.68    8.14
  -7   4 -14   16.94    8.53
   7   4  14    8.44   13.62
   7  -4  14    8.74    9.20
 -14  -1  15   76.23   10.30
 -14   1  15   62.88    9.44
  12  -2  13  -17.08   11.89
  12   2  13    6.81   13.48
 -12   2 -13  -12.67    9.14
  14   2  11  163.77   14.33
 -14   2 -11  167.22   12.90
 -13   0  16  225.05   13.11
 -19   0   8   79.86   10.42
 -13   4  12    1.53   10.95
 -13  -4  12    0.95   11.05
 -19  -1  -3   37.70    9.06
 -19   1  -3   33.14    7.81
  -7   2  18    0.55    9.57
  -7  -2  18   -0.94    8.17
  -7   2  18    3.92    9.01
 -16   1  13   35.40    9.57
 -16  -1  13   49.59    9.85
   9   0  16   -8.10   12.94
 -14  -5   7   15.21    8.19
 -14  -5   7   32.50    7.97
 -14   5   7   17.17   10.33
 -17   0  -8   53.41    7.47
 -14  -3  13   78.12   17.53
 -14   3  13   96.64   10.94
  -8  -7   1   35.25    9.85
 -10   4 -12   17.53    7.16
  10   4  12    0.98   12.20
 -10  -5  12   -1.30   11.74
 -10   5  12   -4.26    8.83
 -17   4   2   60.59    8.72
 -17   4   2   78.14    6.89
 -17  -4   2   44.65   12.82
  17   4  -2   93.91   10.02
 -17  -4   2   81.48    9.88
 -17   0  12  112.89   12.18
   3  -3  17   -1.16    9.33
  -3   3 -17   -6.25    8.25
   3   3  17   -4.13   10.95
   7   5  12   34.52   11.59
  -7   5 -12   35.44    8.38
   5  -4  15    3.41    8.30
  -5   4 -15   -3.47    7.35
   5   4  15   12.18   17.45
  14   0  12   37.46   14.53
 -14   0 -12   36.59   10.28
  13   4   9   -2.02    5.26
 -13   4  -9    2.51    6.54
  13   0  13    1.43   11.50
 -18  -1  10   33.82    9.68
 -18   1  10   20.70    9.61
 -15   5   0   64.28    7.00
  15   5   0   63.71    8.31
 -15   5   0   71.89   10.75
  -8   6  10    0.54    9.91
  -8  -6  10    7.99    8.83
   8   6 -10    6.83    5.02
   7   7   3   63.95    7.20
  -7   7  -3   57.35    5.64
  -8  -7   0    4.03    9.38
  -6  -5  14    8.27   10.32
  -6   5  14   24.27   11.32
   6   5 -14   10.65    6.55
   1   0  19   -6.69   10.47
 -17  -4   1   29.50    8.20
 -17   4   1   24.03    5.65
  17   4  -1   18.24    6.73
 -17   4   1   12.99    8.56
  -8  -7   2  -11.79    7.98
  -8   7   2   -7.36   10.72
 -17   4   3   -6.55    7.33
 -17  -4   3    5.69    7.81
 -17   4   3    8.67    5.33
 -17  -4   3   -0.84   11.37
  -7   6  -9   98.92    8.35
   7   6   9   85.81    7.89
 -12  -4  13    1.03   13.16
 -12   4  13    9.39    9.21
  15   4   6   74.02    6.83
 -15   4  -6   84.04    8.06
 -19  -2  -1   57.05    8.66
 -19   2  -1   62.43    9.07
  19   2   1   71.95   10.42
  -6   4  16  123.16   11.78
   6   4 -16  112.10    8.07
  -6  -4  16  119.20   11.60
   0  -1  19    8.59    9.33
   0   1  19    9.69   11.73
 -13  -3  14   16.44   12.20
 -13   3  14   24.65   12.19
  -2   4 -16    7.82    8.62
   2  -4  16    3.81    9.65
   2   4  16    2.12   14.49
   2   6 -12    8.16    5.59
   2   6 -12    4.27    5.83
  -2   6  12    2.83    9.43
  -2  -6  12    4.70   10.37
   1   6 -12   13.72    6.07
  -1  -6  12   22.21   10.06
  -1   6  12   19.03    9.61
 -10   2  17    7.33   10.01
 -10  -2  17    0.04   10.49
 -20   0   2   31.79    9.96
 -13   5   9   72.24   11.19
 -13  -5   9  117.78   13.20
 -14   4  11   11.13   12.05
 -14  -4  11    8.36    8.79
  -6   7   6   28.23   12.82
  -6  -7   6    9.41    7.84
   6   7  -6   -0.47    4.81
  -9  -1  18   22.40    8.12
  -9   1  18   23.03    8.59
  -6   0  19    2.91    8.86
 -20   0   3   16.60    8.95
 -15  -3  12   19.66   10.53
 -15   3  12   20.06    8.18
 -10   3  16   48.34    9.89
 -10  -3  16   47.32    8.68
 -15   5   4  -12.21    8.70
 -15  -5   4    8.29    8.35
 -15  -5   4   -1.11   10.15
  13   5   6   26.27    5.88
 -13   5  -6   14.09    6.70
 -12   3 -12   11.26    8.33
  12   3  12   20.64   12.79
 -14   5  -4  104.49    8.42
  14   5   4   96.80    7.42
  -5  -1  19   25.50    8.83
  -5   1  19   31.62    9.63
   6   3  16   23.59   15.97
  -6   3 -16    8.69   10.86
   6  -3  16   11.22   10.41
  13   3  11  108.30   12.94
 -13   3 -11   97.65    9.62
   5   0  18  106.03   13.45
 -10   6  -6   32.15    6.41
  10   6   6   19.65    6.39
   7   1  17   96.47   12.72
   7  -1  17   99.81   15.25
  -3   7  -7   10.06    5.89
   3   7   7   -0.07    4.43
  -9   4  15   11.81    9.43
  -9  -4  15   15.47    8.65
 -11  -6   7   97.58    8.88
 -11   6   7   85.68   11.81
 -18  -3   6   13.79   13.70
 -18   3   6  -10.91    8.47
 -18  -3   6   -5.47    6.25
  -8   3 -15   -4.75    7.22
   8   3  15   -1.24   13.83
   8  -3  15    1.11    9.69
  -7   7   5   88.47   11.48
   7   7  -5   70.02    6.88
  -7  -7   5   67.24   12.89
 -12   6  -2    7.68    4.60
  12   6   2    9.12    6.01
  -8   7  -1   53.65    6.07
   8   7   1   43.36    6.64
 -20   0   1    3.12    7.86
   3   6 -12   26.46    5.41
  -3   6  12   28.63   10.11
  -3  -6  12    9.11   10.71
   0   6  12   -6.82   11.90
   0  -6  12    6.16   10.05
   0   6  12   14.41    9.59
   0   6 -12    3.54    5.94
  15   0  11    8.27   13.22
 -17   4   0   48.17    9.00
  17   4   0   39.27    7.24
 -17  -4   0   44.40    7.32
 -17   4   0   40.85    5.30
  12   0  14   -6.30   11.01
 -18   1  -6   41.67    7.14
 -18  -1  -6   50.29    8.53
 -17  -4   4   54.95   12.67
 -17  -4   4   51.95    9.44
 -17   4   4   58.28    9.60
  -8   7   3    8.56   11.04
  -8  -7   3   17.40   13.10
  -1   7   8   10.58    9.11
  -1  -7   8   18.22   10.03
 -16  -4  -4   37.83    8.19
  16   4   4   66.25   10.43
 -16   4  -4   58.80    7.60
 -11   2 -14  -11.28   10.12
  11  -2  14    0.47   11.85
  11   2  14    0.43   12.31
  15   2  10   10.20   11.56
 -15   2 -10  -10.89    8.63
   3  -2  18    5.59    9.71
   3   2  18    3.90   14.58
 -18  -2   9   76.95    8.91
 -18   2   9  107.82   11.22
 -18  -2   9   75.97   10.25
 -20   0   4   86.27   11.62
  16   3   7   41.79    6.84
 -16   3  -7   43.36    7.53
 -12  -2  16    2.40    8.97
 -12   2  16   -7.19   10.19
 -19   0  -4   -4.23    6.60
 -12  -6   5   25.15   12.63
 -12   6   5   33.14   10.85
  -2   7   8    4.79    9.81
  -2  -7   8   11.20    9.63
  17   3   5   26.98    5.13
 -17   3  -5    9.68    6.40
 -17  -3  -5    1.70    9.62
   0   7  -8   12.56    5.23
   0   7   8   -5.92    9.61
   0  -7   8   11.18    9.84
  -8   2 -16   -1.93    7.89
   8  -2  16   -4.69   11.07
   8   2  16    5.80   16.31
   3   5  14   67.64   13.93
   3  -5  14   43.46   10.24
  -3   5 -14   42.24    8.28
  15   5   1   -8.10    5.85
 -15   5  -1    1.40    4.51
   5   7  -7   90.10    7.52
  -5   7   7  117.17   12.70
  -5  -7   7  126.56    9.59
 -18  -3  -2   -3.11    7.24
 -18   3  -2   15.75    8.91
 -18   3  -2    2.20    6.80
  18   3   2    1.99    6.22
 -19   2   6   -1.98    9.65
 -19  -2   6    2.13    8.53
 -17   3   9  119.14   11.63
 -17  -3   9   86.51    9.49
 -17  -3   9   85.77   10.75
 -13  -1  16   -1.02    8.37
 -13   1  16  -10.60    7.81
 -19   1   8   28.23    9.67
 -19  -1   8   22.20    9.13
 -17  -2  -7   96.93    9.40
 -17   2  -7   88.24    9.52
  17   2   7   91.00    6.88
   6  -2  17  100.23   12.85
   6   2  17   91.85   12.63
  -6   2 -17   99.32   11.59
  -9   1 -16   75.11   10.89
   9   1  16   74.90   13.23
   9  -1  16   80.50   13.20
  -4   6 -11   80.09    7.86
   4   6  11   98.89    9.29
  17   1   8   -1.26   12.14
 -17  -1  -8   21.25    6.98
  11   3  13   -5.02   12.44
 -11   3 -13   -6.52    8.61
 -17   2  11  176.71   13.64
 -17  -2  11  148.45   12.81
 -17  -2  11  190.82   13.59
  14   3  10    6.56   10.43
 -14   3 -10   15.49    7.55
 -17   1  12   13.97    8.31
 -17  -1  12   -1.78    9.44
   9   4  13    5.78   14.07
  -9   4 -13   18.54    6.61
   6   7   5   19.78    5.25
  -6   7  -5    3.64    5.57
  14   1  12    3.29   13.74
 -14   1 -12   30.53   11.01
  14  -1  12   12.19   10.65
  13  -1  13   12.79   14.30
 -13   1 -13    6.46   10.65
  13   1  13   17.29   12.53
   1   1  19   83.98   12.81
   1  -1  19   92.11   13.66
 -16  -4   8  151.50    9.94
 -16   4   8  169.83   13.10
 -16  -4   8  134.36   10.40
 -11   4  14   33.13   11.32
 -11  -4  14   20.79   11.92
 -20   0   0   -0.64    7.35
   6   6  10   -0.33    5.08
  -6   6 -10    6.74    7.89
   4   6 -12   13.40    6.26
  -4   6  12   12.98    9.19
  -4  -6  12    1.87   12.39
   5   7   6   13.63    6.56
  -5   7  -6   31.84    6.41
   1   6  12    3.04   12.06
   1  -6  12    4.46    9.20
  -1   6 -12    7.19    6.64
  14   4   8   66.48    7.39
 -14   4  -8   43.46    8.15
 -10   5 -10   55.77    7.88
  10   5  10   41.09    6.26
  -8   3  17   32.64   10.44
  -8  -3  17   48.81   11.96
  18   2   5   37.66    5.67
 -18   2  -5   50.79    6.96
 -18  -2  -5   53.63    8.62
 -12  -3  15   37.80    9.11
 -12   3  15   65.83   11.97
  -3  -7   8   31.56    9.75
  -3   7   8   16.14   10.50
   3   7  -8   22.88    5.53
  11   5   9   -3.03    5.33
 -11   5  -9    5.78    7.18
  -1   7  -8    9.27    5.84
  -9   5  13    2.45   11.05
  -9  -5  13   19.91   12.29
   2   0  19    9.14   10.67
 -15   5   5   21.76    9.00
 -15  -5   5    7.24    7.54
 -15  -5   5   20.90   11.43
 -20   1   2   49.94    9.25
 -20  -1   2   55.04   10.52
  -7   6  11   45.06   10.21
  -7  -6  11   27.10   16.26
   7   6 -11   68.36    7.39
   8   7   2    4.61    6.39
  -8   7  -2  -11.11    5.09
  -6   1  19   41.26    9.48
  -6  -1  19   50.77    9.85
 -20  -1   3   14.96    8.13
 -20   1   3   13.68    8.26
 -19  -2  -2   10.92    7.32
 -19   2  -2   -2.90    8.65
  19   2   2   -6.96    5.60
 -20   0   5   -2.12    7.79
  17   4   1    3.32    5.66
 -17   4  -1    2.36    8.80
 -17  -4  -1    0.98    9.46
 -17   4  -1   -5.87    6.10
   5  -1  18   16.54   11.52
   5   1  18    7.92   12.87
 -17  -4   5   -3.72   13.30
 -17  -4   5   -5.80    6.55
 -17   4   5   -2.36    8.31
 -15  -4  10    2.78    8.01
 -15   4  10    5.11   11.43
 -16  -3  11   43.78    8.72
 -16  -3  11   30.42    9.09
 -16   3  11   48.06   10.49
  -8  -7   4    6.92   10.67
   8   7  -4   10.25    5.09
  -8   7   4   -0.12   11.54
   7   7   4   -2.83    4.89
  -7   7  -4   -4.60    5.50
  -8  -2  18    8.36    9.30
  -8   2  18    1.28   10.00
 -10   0  18   -2.20    9.84
  -7  -5  14   59.33   10.21
  -7   5  14   75.93   10.50
   7   5 -14   72.94    7.42
 -12   0  17  -10.68    8.70
 -20  -1   1   17.07   10.56
 -20   1   1   25.10    8.55
  -7   0  19   -4.55    7.92
  -7   4  16   29.50   10.28
  -7  -4  16   20.84   10.10
  -2   3  18   10.47    9.05
  -2   3  18    3.93   11.24
   2   3 -18   -3.95    5.44
  -2  -3  18    9.29    9.55
 -15   1 -11   41.46   10.07
  15   1  11   54.41   14.40
   3   4  16  105.86   15.12
   3  -4  16  110.24   11.45
  -3   4 -16   92.15   10.93
  12  -1  14   54.67   13.49
 -12   1 -14   65.13   10.49
  12   1  14   61.50   15.20
 -11   6  -5   43.52    7.31
  11   6   5   42.53    6.46
  -3   3  18   52.22   10.67
  -3  -3  18   56.23   10.86
   3   3 -18   36.97    7.09
  -3   3  18   55.48   11.96
  16   0  10   38.75   13.42
  -9   5 -11  -10.72    8.64
   9   5  11   -2.75    5.71
   4  -3  17  181.65   13.00
  -4   3 -17  161.06   11.71
   4   3  17  163.83   15.63
 -20   1   4   -0.51   10.08
 -20  -1   4    2.58    7.64
  11   0  15   -0.36   10.81
 -19   1  -4   60.86    9.64
 -19  -1  -4   39.60    8.79
 -18   0  11    4.19    8.32
 -14   5   8   45.25   11.44
 -14  -5   8   43.05    8.91
 -12   6  -3   11.16    5.85
  12   6   3    5.92    4.97
  -1  -3  18   47.41    9.80
   1   3 -18   41.45    6.86
  -1   3  18   38.76   13.65
  -1   3  18   41.35   10.69
   4   7   7   73.27    6.25
  -4   7  -7   74.97    7.76
 -15   5  -2   66.27    7.92
  15   5   2   50.63    6.43
   6   5  13   11.30   12.31
  -6   5 -13    4.20    6.80
 -19   0   9  -17.38   10.25
 -18  -3   7    4.76   13.73
 -18   3   7   -2.33    8.59
 -18  -3   7    8.80    7.08
  -4   7   8    2.77    9.37
   4   7  -8    1.00    5.27
  -4  -7   8   -0.69    7.70
   2   7   8   24.43    6.06
  -2   7  -8   15.59    5.87
   2   5 -15    5.33    5.52
  -2  -5  15   -1.61    9.60
  -2   5  15    8.85    9.67
   2   5 -15    8.33    8.26
 -10   3 -14   32.31    8.22
  10   3  14   23.95   14.63
  10  -3  14   20.53   10.40
  -4   3  18   -2.30   11.58
   4   3 -18    2.41    6.39
  -4  -3  18   -0.12    8.79
  -4   3  18   -0.96   10.41
 -10   2 -15   52.67   11.36
  10  -2  15   36.82   11.76
  10   2  15   66.11   16.22
 -16   2  -9   36.29    9.10
  16   2   9   56.64   13.41
 -10   6   9   -3.56   10.12
 -10  -6   9    2.17    6.80
   7   7  -6    7.61    5.47
  -7  -7   6   13.69    7.81
  -7   7   6   10.71   10.54
  -5   6  12   -2.54    9.17
  -5  -6  12    2.85   12.54
   5   6 -12   -2.49    4.99
 -20   0  -1   -9.23    7.98
   2   6  12   34.46   11.69
  -2   6 -12   21.30    7.37
   2  -6  12   27.22   10.55
 -12  -6   6    0.64   11.65
 -12   6   6    9.94    9.98
 -15   3  -9   37.53    8.50
  15   3   9   63.16    6.66
   1   5 -15   35.70    9.16
  -1   5  15    5.92   10.32
  -1  -5  15   -3.78   10.01
   1   5 -15   18.10    5.26
  -1   5  15  -14.85   14.43
 -20   1   0   40.34   10.05
 -20  -1   0   41.30   10.79
  -3  -5  15   14.65   10.58
   3   5 -15   11.51    8.33
   3   5 -15    3.47    5.67
  -3   5  15   17.15    8.90
  -6  -7   7    2.24    6.56
  -6   7   7   -7.68   10.85
   6   7  -7   -7.30    4.43
 -19  -2   7   -0.12    8.21
 -19   2   7   -9.35   10.91
  -9   6  10   -0.57   10.44
  -9  -6  10    6.55    9.05
   6  -4  15    9.33   10.16
   6   4  15   -3.86   15.68
  -6   4 -15    1.45    9.63
   2  -1  19   14.20   11.80
   2   1  19    5.77   12.04
 -18   3  -3   -7.26    7.49
 -18  -3  -3   -2.75    7.30
 -18   3  -3    8.24    6.70
  18   3   3    1.41    6.52
   0   3  18   25.12   11.04
   0  -3  18   34.93    9.59
   0   3  18   30.04   15.52
   0   3 -18   22.90    5.97
   4   5  14    0.62   12.30
  -4   5 -14   18.67    7.03
   4  -5  14   11.50    9.99
   8   0  17    2.79   12.39
 -18   0  -7   -4.51    6.51
 -14   5  -5   22.64    6.59
  14   5   5   78.10   10.14
 -20  -1   5   -0.31    8.45
 -20   1   5   -2.43   10.06
 -13  -6   2    0.66   10.41
 -13   6   2    1.44    9.29
 -12   5  11    2.79    9.91
 -12  -5  11   -7.26    9.69
 -20   0   6  150.61   13.26
   4  -2  18    0.10    9.06
   4   2  18    6.30   11.21
 -13  -6   1   -4.13   12.20
 -13   6   1    3.60    4.67
 -13   6   1   -1.43   10.15
  -2  -2  19  114.54   11.32
  -2   2  19  120.23   17.67
   8   7   3   21.44    5.72
  -8   7  -3   29.52    4.78
  -3   2  19   16.84   10.98
  -3  -2  19   34.35    9.83
  -9  -7   1   32.53   12.01
 -15   5   6   30.70   10.83
 -15  -5   6   37.35    8.33
 -15  -5   6   16.91   13.37
 -10   1  18   67.66    9.90
 -10  -1  18   77.22   10.43
   0   5  15   10.01   13.37
   0  -5  15    8.64   10.27
   0   5 -15   21.04    8.19
   0   5  15   13.37   10.47
 -11  -6   8   12.50    6.47
 -11   6   8    4.67   10.39
 -17   4  -2   -5.49    6.05
 -17   4  -2   -0.61    7.41
 -17  -4  -2    3.84    7.50
  17   4   2    3.41    4.78
 -15  -2  14   -6.50   10.53
 -15   2  14   -2.93    7.99
 -17  -4   6   27.46    7.73
 -17  -4   6   24.45   12.87
 -17   4   6   29.19    8.42
  -9   6  -8   -3.01    6.18
   9   6   8    7.80    4.83
 -12   1  17   82.81   11.92
 -12  -1  17   72.50   10.35
  -7  -1  19   20.47    9.57
  -7   1  19   27.58   14.85
  -8  -7   5    4.94   12.32
  -8   7   5  -12.65   11.70
   8   7  -5    3.55    5.33
  -9  -7   2    8.34   12.18
  -9   7   2   12.96    9.46
  -8   4 -14   91.34   10.37
   8   4  14   90.96   15.44
   8  -4  14   88.85   10.43
 -15   0  15  -13.85    9.71
  -9  -7   0   -7.19    8.43
   9   7   0    2.98    7.59
  -9   7   0    5.77    4.78
 -16   0  14    5.65   10.07
   4   5 -15    1.12    5.81
  -4  -5  15    9.71   10.13
  -4   5  15   -1.91    9.58
 -11  -5  12   31.66   16.57
 -11   5  12   29.79   10.02
 -16   1 -10   13.20    9.81
 -16  -1 -10   17.37    7.77
  16   1  10   18.33   13.85
   5   6  11   70.02    7.40
  -5   6 -11   54.00    7.17
  -1  -2  19   21.53   10.39
  -1   2  19   -3.64   11.70
  16   4   5    1.58    5.81
 -16   4  -5    7.93    7.07
  -5   3  18   66.38   11.68
   5   3 -18   50.39    6.60
  -5  -3  18   51.69   10.69
  -5   3  18   69.33   11.58
   8   5  12  106.64   12.65
  -8   5 -12   84.84    9.67
  11  -1  15    7.60   11.63
  11   1  15   11.93   12.84
 -11   1 -15   13.40    9.46
 -13  -6   3   12.97   12.57
 -13   6   3   27.64   11.33
   3   0  19   -3.38   10.91
   8   6   9   -3.67    5.81
  -8   6  -9    2.05    5.93
   6   0  18    9.51   11.97
  13   6   0   -3.20    6.44
 -13   6   0    5.87    6.46
 -18  -1  11   58.03   11.42
 -18   1  11   44.97   11.39
 -11  -2  17   92.71    9.84
 -11   2  17   86.29   13.08
  -4  -2  19   59.35   10.43
  -4   2  19   55.49   11.86
 -10   4  15    2.63   10.04
 -10  -4  15   -2.86    8.80
 -15   4  -7   -1.29    7.17
  15   4   7   -3.13    5.67
 -13  -5  10   60.72   11.80
 -13   5  10   59.52   12.09
 -14   2  15   -6.06    9.33
 -14  -2  15    6.52    9.41
 -19   1   9   19.63   12.22
 -19  -1   9   36.51    8.79
 -19   0  -5   -5.56    8.02
 -11   3  16    0.93   10.21
 -11  -3  16   14.98    9.51
 -10   6  -7   42.87    7.20
  10   6   7   50.82    5.80
  19   2   3    5.84    5.06
 -19  -2  -3    9.88    6.77
 -19   2  -3    8.37    8.92
 -16  -2  13    6.45   11.80
 -16  -2  13    6.76    8.39
 -16   2  13   20.11    8.48
   7  -3  16   31.61   10.61
   7   3  16   34.65   14.49
  -7   3 -16   25.69   11.34
 -13   5  -7   13.38    7.39
  13   5   7   21.51    5.05
  -5   7   8    6.14   10.44
   5   7  -8   -7.88    5.58
  -5  -7   8    2.06    9.25
  -6   7  -6    8.32    5.88
   6   7   6    3.76    6.25
  -3   7  -8    0.07    5.53
   3   7   8   11.29    5.29
 -20  -1  -1   17.77    7.80
 -20   1  -1   12.53    8.04
  -9   7   3  119.01   12.46
  -2   4  17   19.24    9.63
   2   4 -17   21.79    6.03
   2   4 -17   23.33    8.42
  -2  -4  17   18.35    9.56
  -2   4  17   32.17   11.63
 -18  -2  10  -12.84    9.12
 -18   2  10  -12.28    9.71
  -9   3  17   -6.03    8.83
  -9  -3  17   -2.86    8.91
  -8   0  19   -2.08    8.89
   9   7   1    6.22    6.44
  -9   7  -1   11.97    5.72
   8   6 -11    5.11    5.89
  -8  -6  11    2.11    9.59
  -8   6  11   33.44   10.43
   1   3  18   -3.19   11.38
   1   3  18    3.44   10.77
  -1   3 -18   -2.83    6.00
   1  -3  18   -0.40    9.25
  -1   3 -18    1.58    8.21
  -7   7  -5   64.13    6.86
   7   7   5   65.25    6.38
  -3   4  17   11.57   11.25
  -3  -4  17   15.28    9.60
   3   4 -17    5.06    7.21
   3   4 -17   15.03    6.13
  -3   4  17   22.76   10.58
  17   3   6   13.13    6.41
 -17   3  -6  -22.17    7.54
 -17  -3  -6   -6.04    8.42
  15   5   3   34.07    5.42
 -15   5  -3   36.79    6.59
  -8   4  16   67.94   12.24
  -8  -4  16   57.33   10.18
  -8   5  14    1.65   10.03
  -8  -5  14   -5.13   10.74
   8   5 -14  -15.12    5.42
  -1   5 -15   25.54    8.15
   1   5  15    6.16   10.40
   1   5  15    3.04   13.78
   1  -5  15    8.60    9.78
 -17   3  10   11.56    7.81
 -17  -3  10   15.50    6.52
 -17  -3  10    4.65   10.00
  -6  -6  12    3.55   12.41
   6   6 -12    5.68    5.45
  -6   6  12    6.41    9.97
   0   2  19  135.16   14.51
   0  -2  19  123.68   12.15
   4  -4  16   36.81    9.56
   4   4  16   49.16   14.65
  -4   4 -16   42.74   10.60
 -16  -4   9   12.88    8.39
 -16   4   9   18.21    9.00
 -16  -4   9    6.78    7.37
  -1  -4  17   -1.39    9.55
   1   4 -17   -7.73    7.89
  -1   4  17   -9.30   10.11
   1   4 -17    8.25    5.52
  -1   4  17   -0.66   11.31
   3   6  12    7.65   10.88
   3  -6  12    4.12   10.05
  -3   6 -12   -3.34    7.14
 -17   0  -9   -8.84    6.72
 -14   0  16   27.00   10.27
 -20   0  -2   32.68    9.82
 -12   4 -11    1.30    7.88
  12   4  11   -0.54    9.87
  -1   7   9   88.27   12.82
  -1  -7   9   31.05   11.08
  -9   2  18    4.96   10.29
  -9  -2  18   -1.75    8.94
 -17   0  13    9.88   11.83
 -13  -6   4    3.19   11.06
 -13   6   4    9.40   11.15
  10   0  16  166.00   17.91
   8  -1  17   -5.96   14.22
   8   1  17    1.14   11.20
 -12   6  -4    2.57    6.24
  12   6   4    4.38    4.56
 -18   1  -7   21.58    7.90
 -18  -1  -7   18.77    7.57
 -13   6  -1   22.24    6.40
  13   6   1   14.84    5.83
 -20   1   6   -2.71    9.94
 -20  -1   6   19.22   10.72
  -5  -2  19   58.92   10.29
  -5   2  19   70.93   12.39
 -13  -4  13    6.16   12.61
 -13   4  13   11.69   10.02
  -5   7  -7   35.97    7.14
   5   7   7   51.01    5.70
  -2  -7   9    5.34   10.64
  -2   7   9   -8.26    9.69
   5   5 -15   12.67    5.20
  -5   5  15   10.32   10.10
  -5  -5  15   15.76    9.82
   7   6  10   12.19    5.95
  -7   6 -10    9.37    8.20
 -14  -4  12   71.39   11.35
 -14   4  12   71.17   12.09
   7  -2  17   27.45   13.13
   7   2  17   38.81   12.27
  -7   2 -17   16.08    9.33
   0   7  -9   32.49    6.64
   0  -7   9    8.24   11.58
   0   7   9   18.96   11.14
  11   4  12   78.05   13.46
 -11   4 -12   82.95    8.66
  19   3  -2    4.14    6.62
 -19  -3   2    9.40    9.13
 -19   3   2    9.69    9.26
  -4   4  17   18.29   11.03
  -4  -4  17   17.64    9.97
   4   4 -17   18.44    5.90
 -13   4 -10    4.38    7.53
  13   4  10  -10.42    5.28
 -10  -5  13    0.36   17.15
 -10   5  13   -9.49   10.57
 -15   1  15   28.84   11.89
 -18  -2  -6   -1.30    7.19
  18   2   6    2.37    5.67
   9   3  15   41.97   14.87
   9  -3  15   45.20   10.25
  -9   3 -15   53.53    9.61
 -16  -1  14   64.33   10.76
 -16   1  14   68.78   10.96
 -19   3   3   19.96   11.68
 -19  -3   3    4.06    7.39
  19   3  -3   14.06    8.31
   5  -3  17   35.65   16.11
  -5   3 -17   21.87   10.11
   5   3  17   41.03   16.19
  -6   3  18    7.61   11.64
  -6  -3  18    9.56    9.96
 -18  -3   8   14.23    9.20
 -18  -3   8    6.68   12.19
 -18   3   8   -2.43    9.52
 -12  -6   7    1.89    7.97
 -12   6   7    9.17   10.15
 -16   3  -8   41.46    8.83
  16   3   8   22.20    5.43
   3   1  19   30.55   12.09
   3  -1  19   33.12   12.61
   6   1  18   58.93   12.44
   6  -1  18   70.81   12.82
 -20   0   7    1.02    8.70
   0   4  17   -5.17   10.47
   0  -4  17    9.32    8.78
   0   4  17   -0.80   11.73
   0   4 -17   -4.26    7.43
   0   4 -17   11.93    5.81
 -14   3  14   64.30   10.20
 -14  -3  14   84.64   15.43
 -15   3  13   16.09    9.66
 -15  -3  13   12.70   10.85
 -19  -3   1    9.12    7.44
 -19   3   1    8.77    7.55
  19   3  -1    3.14    7.27
 -11   6  -6    2.86    5.32
  11   6   6   -7.51    5.87
  -3   7   9   50.14   12.49
   3   7  -9   45.40    6.44
  -3  -7   9   40.41   11.35
  -9  -7   4   22.28   11.43
  -9   7   4   15.67   10.47
  -8   7  -4   -7.25    5.77
   8   7   4   -3.34    4.75
 -13  -2  16    7.12    9.28
 -13   2  16   17.75   12.07
  -7   7   7   83.34   11.72
   7   7  -7   74.61    7.52
  -7  -7   7   84.00    9.21
 -19  -2   8  -13.28    6.30
 -19   2   8   11.09    9.93
 -19  -1  -5   45.29    7.22
 -19   1  -5   43.10    8.74
  -9   2 -16   30.45    9.76
   9   2  16   -2.63   15.65
   9  -2  16   10.72   11.30
  17   2   8   -0.86    9.40
 -17  -2  -8   -1.90    8.67
 -17   2  -8    1.21    7.82
  -9   7  -2    0.78    5.02
   9   7   2   -2.52    6.38
 -11   0  18  146.77   11.35
 -17  -4  -3   14.61    9.35
 -17   4  -3   15.43    6.38
  17   4   3   11.15    6.52
 -15  -5   7   25.46   12.65
 -15  -5   7   17.70    7.34
 -15   5   7   15.25   10.15
 -14  -5   9    4.23    6.61
 -14   5   9   -8.54    9.97
 -17  -2  12   -4.49    8.29
 -17   2  12   -3.56   10.15
 -17  -2  12   13.40    9.05
 -17   4   7   16.69    8.49
 -17  -4   7   22.91    8.81
 -17  -4   7    3.19   14.49
  -1   7  -9   50.04    7.07
 -12   4  14   33.15   10.65
 -12  -4  14   34.56   14.55
 -19  -3   4   12.10    9.09
 -19  -3   4   20.97   14.85
 -19   3   4    4.26   10.70
  -8   7   6    4.63   11.25
  -8  -7   6   13.67    8.56
   8   7  -6    2.99    5.64
 -14   2 -12    6.06    8.86
  14   2  12   -9.55   13.28
 -13   2 -13   82.73   10.90
  13   2  13   65.55   15.24
  18   3   4   -5.34    5.44
 -18  -3  -4  -16.60    8.54
 -18   3  -4   14.21    6.38
  -8  -1  19   66.05   10.11
  -8   1  19   68.00   10.73
   1  -2  19   49.33   14.95
   1   2  19   42.51   12.25
 -16  -5   2   48.24    9.97
 -16  -5   2   22.20   11.26
 -16   5   2   22.13    8.13
 -16   5   2   23.13    6.05
  -2  -6  13   -6.52    9.30
   2   6 -13    0.46    5.34
  -2   6  13    4.36   10.69
 -19   0  10   55.36   11.07
  -5   5 -14  125.79    9.75
   5   5  14  142.08   15.14
   5  -5  14  130.65   12.53
  -1   6  13   61.75   10.74
   1   6 -13   59.43    8.01
  -1  -6  13   60.93   12.49
   2  -5  15   35.74   10.35
   2   5  15   56.86   13.45
  -2   5 -15   43.59   11.11
 -15  -4  11    3.71    7.89
 -15   4  11   -6.46    8.07
  16   5  -1    7.38    7.13
 -16   5   1    2.40    5.96
 -16  -5   1   -4.15    7.72
 -16   5   1  -20.55    7.63
  -7   5 -13    5.31    6.78
   7   5  13    8.72   12.84
   2  -3  18   62.91   10.89
  -2   3 -18   59.73    9.97
   2   3  18   47.11   12.63
   2   3  18   55.48   12.23
  17   1   9  -16.24   13.08
 -17  -1  -9   13.68    8.31
 -14  -1  16   88.92   10.02
 -14   1  16   78.65   10.19
  -5   4  17   -3.93   10.44
  -5  -4  17    0.79   11.41
   5   4 -17    1.56    6.08
 -20  -1  -2   26.46    8.44
 -20   1  -2    8.20    6.66
 -20  -2   2    0.46    6.51
 -20   2   2   -2.17    9.26
 -13   6   5   70.73   12.96
 -13  -6   5   57.99   12.23
 -10   4 -13   10.74    6.82
  10   4  13   10.25   14.09
 -19   3   0    4.33    8.66
  19   3   0    7.85    5.89
 -19  -3   0   -7.54    7.44
 -16   5   3   24.91    8.25
 -16  -5   3   -1.84   12.18
 -16  -5   3   41.52    9.57
  -6  -2  19   79.68   12.18
  -6   2  19   66.60   16.68
 -20   2   3   18.51   10.95
 -20  -2   3   31.60    9.41
 -17  -1  13   13.44   11.64
 -17   1  13    4.95    8.97
  13   6   2    4.17    5.88
 -13   6  -2    4.14    4.69
  10   1  16    2.63   11.79
  10  -1  16   -8.55   10.87
 -10   1 -16    4.24    9.70
   6   7  -8   -2.59    4.45
  -6   7   8   -0.94   12.60
  -6  -7   8    8.46   11.23
  -4   7  -8   26.13    6.38
   4   7   8   24.41    5.77
 -13  -3  15   -2.65   10.48
 -13   3  15   -4.13   10.13
 -14   4  -9    6.98    7.95
  14   4   9    0.36    5.63
   5   2  18    6.03   12.69
   5  -2  18   16.02   12.46
  -3  -6  13   95.41   11.93
  -3   6  13   79.21   11.87
   3   6 -13  103.53    7.27
   4   0  19   12.35   13.70
  -6   5  15    1.80    9.99
  -6  -5  15    8.29    8.67
   6   5 -15    7.06    6.23
 -16  -3  12   43.86   10.33
 -16   3  12   32.01    8.55
  -1   4 -17   22.15    9.53
   1   4  17   15.15    9.76
   1  -4  17   10.70   10.86
   1   4  17    4.34   12.82
  -4  -7   9    9.74    9.67
  -4   7   9   12.70   10.56
   4   7  -9    3.00    5.13
 -20   2   1    0.37   10.33
 -20  -2   1    7.20    8.22
   0   6 -13   22.08    6.79
   0   6  13   37.14   12.27
   0  -6  13   26.08   10.62
  -3   0  20  120.51   12.67
  14   0  13  -10.01   12.18
  -2   0  20  219.17   14.63
  13   3  12    7.18   14.15
 -13   3 -12   18.72    8.59
 -15   2 -11    8.81    9.84
  15   2  11   -7.31   12.60
  12   2  14  -10.65   15.05
  12  -2  14   22.44   14.12
 -12   2 -14    5.90    9.73
  14   5   6   76.87    7.31
 -14   5  -6   77.08    8.69
  11   5  10   41.64    6.81
 -11   5 -10   50.42    8.54
 -10  -6  10   13.36    8.45
 -10   6  10    4.64   11.92
  16   5   0    6.96    5.92
 -16  -5   0   -6.76    8.81
 -16   5   0   14.33    8.24
 -16   5   0   10.01    5.54
 -20  -2   4    9.15   10.38
 -20   2   4    0.73    9.16
   7   6 -12    2.30    5.11
  -7  -6  12   10.01   16.03
  -7   6  12    8.32    9.34
  -6   6 -11   48.70    7.86
   6   6  11   55.19    7.13
 -20   1   7   -2.67    9.14
 -20  -1   7    3.31   10.22
 -19   2  -4    1.52    6.40
 -19  -2  -4   19.05    8.61
  19   2   4   -7.27    5.60
  -7   4 -15   -9.91    9.24
   7   4  15    3.88   13.00
   7  -4  15    5.36    8.94
   4   6  12   20.58   11.95
  -4   6 -12   16.64    7.62
 -18   0  12  -22.65    9.22
   2   7   9   37.87    6.54
  -2   7  -9   46.14    6.57
 -19  -3   5   22.33    7.27
 -19  -3   5   28.42   12.12
 -19   3   5   36.33    8.67
  15   0  12   -7.98   14.80
 -11  -6   9   45.36   12.66
 -11   6   9   35.80   11.60
 -20   0  -3   -0.37    8.06
 -12   3 -13   70.79   11.66
  12   3  13   47.17   15.27
  14   3  11   13.09   12.54
 -14   3 -11    7.56    7.73
 -16  -5   4   66.01   10.68
 -16  -5   4   44.09   14.26
 -16   5   4   63.28    8.62
  -4   0  20  127.62   12.16
  13   0  14  101.57   12.26
  -1   0  20   29.52   11.42
  15   5   4   37.98    6.70
 -15   5  -4   29.23    6.20
  10   5  11   10.39    5.81
 -10   5 -11    7.04    7.60
  -9   0  19    3.79    9.55
  -7   3  18   36.30   12.55
  -7  -3  18   25.96   10.37
  -9  -7   5   44.83   12.74
  -9   7   5   52.64   13.42
 -11  -1  18   -3.17    9.63
 -12   5  -9    8.66    8.39
  12   5   9   13.30    5.68
  -4   6  13    4.20    8.44
  -4  -6  13    8.27   11.34
   4   6 -13   -0.91    5.62
  16   4   6   15.43    5.24
 -16   4  -6    5.27    6.85
  -9   7  -3   13.21    4.77
   9   7   3    5.96    5.39
 -18   4   2   -4.48    6.61
 -18  -4   2    2.30    9.44
 -18   4   2    1.45    8.02
  18   4  -2  -10.03    6.64
  -9  -4  16   55.47   10.60
  -9   4  16   58.58   11.47
 -20  -2   0   17.36    9.40
 -20   2   0    9.49    7.12
   5   4  16   49.80   16.16
  -5   4 -16   37.74    9.77
   5  -4  16   32.61    9.65
  -7   7  -6   16.33    5.93
   7   7   6   17.17    6.83
   1   6  13   24.17    9.86
  -1   6 -13   27.76    6.65
   1   6  13   25.88   13.69
   1  -6  13   11.04   10.69
 -19   1  10   -0.18   10.90
 -19  -1  10    7.92    7.61
 -19   3  -1   29.17    9.21
  19   3   1   18.83    6.34
 -19  -3  -1   20.10    8.96
  -9   5  14   56.53   12.98
  -9  -5  14   26.36   12.74
 -18  -4   3   19.86   13.16
 -18  -4   3   13.16    8.54
 -18   4   3   15.95    8.57
 -18   4   3   24.49    6.77
 -10  -7   1   11.29   10.50
 -12   6  -5   19.36    6.39
  12   6   5   22.18    6.05
  -9  -6  11   36.71   11.02
  -9   6  11   44.32   12.84
   2  -2  19  102.98   12.70
   2   2  19   97.01   14.76
 -10  -3  17   66.43   10.00
 -10   3  17   82.53   11.63
   6   4 -17   -5.87    5.26
  -6   4  17   13.57    9.64
  -6  -4  17   -3.20    9.51
 -18   4   1  -17.51    7.72
  18   4  -1    0.34    6.44
 -18   4   1    3.36    5.36
 -18  -4   1    2.30    7.80
   6   7   7   26.39    5.61
  -6   7  -7   30.78    7.27
   7   0  18   38.69   13.19
 -10   7   2    1.28   10.81
 -10  -7   2    3.39   10.87
 -19   0  -6   57.99    8.91
 -11  -4  15    0.66    9.74
 -11   4  15   -8.51    9.43
 -20   0   8   53.04   12.14
 -20   2   5   60.78   10.04
 -20  -2   5   71.94   12.11
 -18   0  -8    7.73    7.58
  16   5   1   -2.17    6.37
 -16   5  -1    1.08    5.16
  -5   0  20  143.69   15.07
  10   7   0    3.00    8.48
 -10   7   0    2.96    5.37
   4  -1  19   26.36   12.94
   4   1  19   25.31   13.48
   0   0  20  205.42   16.14
 -10   2  18   -3.61   11.37
 -10  -2  18    7.09   10.00
   9   0  17   10.31   12.15
   3  -5  15   10.60   10.64
   3   5  15   -7.60   16.71
  -3   5 -15    5.49    8.76
   5   7  -9   17.35    5.52
  -5  -7   9   10.70    9.98
  -5   7   9   11.26   10.55
 -12  -2  17   -8.13    8.90
 -12   2  17   -9.76   10.53
  -7   2  19   58.19   10.80
  -7  -2  19   51.05    9.87
  -3   1  20  114.82   13.38
  -3  -1  20  114.37   11.85
 -13   6   6   10.40   11.01
 -13  -6   6   24.91   11.74
  14   1  13   35.48   13.94
  14  -1  13   44.32   15.17
 -14   1 -13   41.13   11.67
  -2   1  20   36.83   12.64
  -2  -1  20   27.67   12.38
  -8   7  -5    0.48    5.67
   8   7   5    7.17    5.35
   9   6   9   30.07    6.59
  -9   6  -9   18.12    6.69
   2  -4  17   -0.68   10.54
  -2   4 -17   -7.44    9.91
   2   4  17   -7.75   14.16
   2   4  17    0.99   11.23
  16   0  11   12.05   15.09
 -12  -5  12   -4.60   11.75
 -12   5  12    8.52    9.41
  13   6   3   54.36    6.38
 -13   6  -3   67.46    7.29
 -13   1  17   31.63    9.03
 -13  -1  17   13.20    8.93
 -12  -6   8    1.36    8.12
 -12   6   8   13.38   10.73
   9   4  14   44.14   13.39
  -9   4 -14   38.05    8.97
  16   2  10   -1.77   12.20
 -16   2 -10   -1.12    9.84
  11   3  14   10.80   15.09
 -11   3 -14  -19.43   10.04
 -15   3 -10   41.40    7.94
  15   3  10   47.23   10.97
  -9   5 -12    4.89    8.56
   9   5  12   -5.09    9.93
 -10   6  -8    2.73    6.77
  10   6   8   23.22    5.25
 -16  -4  10   46.57    8.35
 -16   4  10   59.08    9.66
 -18  -4   4   30.61    8.83
 -18  -4   4   13.02   12.69
 -18   4   4   42.64   10.46
  -3   3 -18   -2.63    9.08
   3   3  18    1.15   11.40
   3  -3  18   16.43   10.58
 -16  -5   5   19.61   12.36
 -16   5   5   16.69    8.27
 -16  -5   5   36.53    9.27
  12   0  15    4.90   12.01
 -18  -3   9   18.11    8.84
 -18   3   9   11.15   10.46
 -18  -3   9   20.68    9.54
  11  -2  15   51.57   12.08
 -11   2 -15   55.96   12.46
  11   2  15   79.11   15.84
  17   4   4    9.67    7.50
 -17  -4  -4   15.18    8.70
 -17   4  -4    5.07    6.50
 -13  -5  11   16.94    9.02
 -13   5  11   11.07   10.63
   0   8  -1   10.87    5.36
 -12   3  16   25.14   11.00
 -12  -3  16   21.76    8.94
 -17  -4   8   14.98    8.24
 -17  -4   8    3.60   11.03
 -17   4   8    1.80    7.46
 -18  -2  11   -3.53    9.25
 -18   2  11   -6.19   10.50
 -18   1  12   48.52   10.43
 -18  -1  12   70.17   12.05
 -10   7   3   16.74   10.92
 -10  -7   3   -4.45   10.80
   8   3  16    9.23   16.59
  -8   3 -16   -9.64    9.61
   8  -3  16   -7.54   10.12
 -15   4  -8   55.48    8.37
  15   4   8   49.84    7.40
 -15  -5   8   57.66    8.74
 -15   5   8   50.73   10.14
 -15   1 -12   38.30   11.86
  15   1  12   40.76   13.72
 -19  -3   6   -4.67    6.80
 -19  -3   6   12.93   13.24
 -19   3   6   16.44    8.99
 -18  -4   0   23.02    9.06
 -18   4   0   29.83    7.05
  18   4   0   34.85    7.57
 -18   4   0   41.29   10.75
   8   7  -7   19.54    5.95
  -8  -7   7   24.03    8.89
  -8   7   7   18.27   11.21
 -20   1  -3    2.19    9.43
 -20  -1  -3   -5.30    7.85
 -13   5  -8   40.98    7.47
  13   5   8   48.52    6.35
  -3   7  -9   25.21    6.61
   3   7   9   18.77    6.67
  -5  -6  13   35.58   14.13
  -5   6  13   68.48   11.37
   5   6 -13   75.91    7.22
  -4  -1  20   56.56   11.70
  -4   1  20   80.32   13.88
 -13   1 -14   29.60    9.91
  13  -1  14   20.05   13.05
  13   1  14   14.00   16.35
  -1   1  20   87.07   12.78
  -1  -1  20   92.61   11.94
 -19  -2   9   37.99    9.73
 -19   2   9   26.59    9.25
  -7   5  15    5.26    9.58
  -7  -5  15   11.20   10.36
   7   5 -15    8.73    5.52
  17   3   7    5.72    6.40
 -17   3  -7   12.91    8.99
 -17  -3  -7    4.53    8.78
  -1   8  -1    0.96    5.08
  -9   1  19   -5.37    8.58
  -9  -1  19    0.61    9.37
   6  -3  17   40.19   11.83
   6   3  17   58.59   17.93
  -6   3 -17   39.51    9.99
 -17   3  11   32.97    9.31
 -17  -3  11   28.34   12.30
 -17  -3  11   23.31    9.52
   7   7  -8    2.91    5.53
  -7   7   8    2.56    9.76
  -7  -7   8    0.72    7.92
 -10   7  -1   33.21    5.97
  10   7   1   29.39    7.11
  -5   7  -8    9.67    6.26
   5   7   8   -4.49    5.22
 -20   2  -1    9.83    8.50
 -20  -2  -1    6.07    8.07
   8   6  10   -5.48    5.88
  -8   6 -10    7.53    8.45
   2   6  13  153.06   14.24
  -2   6 -13  125.42    9.37
   2  -6  13  134.13   13.06
  18   3   5   23.02    6.15
 -18  -3  -5   22.59    9.61
 -18   3  -5   20.41    7.76
   0   8   2   27.30   10.67
 -11  -5  13   21.06   11.83
 -11   5  13   19.16   10.47
  -1   8   2   11.70   10.62
 -11   6  -7    5.57    6.52
  11   6   7   -7.70    5.32
  -1  -7  10    0.17   17.36
  -1   7  10   -0.52   10.56
 -21   0   2   27.88    9.66
 -21   0   3   -5.16   10.37
   7   1  18    4.56   16.71
   7  -1  18    7.54   11.45
  -6   0  20   17.49   10.22
 -14  -6   2   13.96   10.88
 -14   6   2   33.15    9.92
 -19  -1  -6   31.18    9.40
 -19   1  -6   30.70    6.68
  -9  -7   6   -2.30   14.69
  -9   7   6   -7.76   11.40
   8   2  17  172.52   16.34
   8  -2  17  131.33   14.81
  -8   2 -17  130.44   12.95
 -18  -2  -7    4.73    7.46
  18   2   7   14.84    6.17
   1   0  20   40.51   13.41
  -6   5 -14   18.73    7.65
   6   5  14   -0.69   13.64
 -20   1   8   13.87    9.61
 -20  -1   8    9.40   11.44
  -2   7  10   -8.33   11.17
   2   7 -10   -0.69    4.84
  -2  -7  10   -6.35   13.27
  -2   8  -1   30.10    5.39
 -14   6   1   43.10   10.56
 -14   6   1   57.48    7.44
  14   6  -1   61.95    8.88
 -14  -6   1   23.64   12.31
 -19  -3  -2    2.23    8.71
 -19   3  -2    7.59    8.18
  19   3   2   18.70   10.26
 -20  -2   6    6.43    8.58
 -20   2   6   15.25   11.96
  -1   8  -2    5.13    5.09
   1   8   2    2.44   10.72
 -18  -1  -8   39.89    8.00
 -18   4   5  -15.05    9.32
 -18  -4   5   -6.51   15.22
 -18  -4   5   -0.26    7.43
  -5   1  20   27.83   10.66
  -5  -1  20   25.12    9.73
   0   1  20    7.97   10.76
   0  -1  20   -3.87   10.38
  -8   3  18   20.06   10.52
  -8  -3  18   16.46   11.18
 -14   5  10   -9.51   11.31
 -14  -5  10    9.96   11.98
  -8   6  12    8.21    9.28
  -8  -6  12    3.11   15.70
   8   6 -12    6.87    5.61
 -10   7   4   -5.01   11.53
 -10  -7   4    2.74   10.86
   5   0  19   -3.86   12.19
   9  -1  17   49.73   13.83
   9   1  17   40.49   12.20
   9   7   4   16.54    4.98
  -9   7  -4    0.62    5.79
  16   5   2    6.39    5.29
 -16   5  -2    4.20    6.91
  -5   6 -12    9.91    7.59
   5   6  12    7.14   11.34
   0   7  10    3.86   11.67
   0   7 -10    2.71    6.41
   0  -7  10    1.35   13.72
  -7   4  17    9.42   11.81
  -7  -4  17    2.61   10.01
 -15   2  15  115.50   12.35
 -15  -2  15   98.79   14.40
  16   1  11  -15.60   15.07
 -16   1 -11   28.11   11.15
 -14   6   3   25.32   11.09
 -14  -6   3   11.27   10.45
 -21   0   1    0.48    8.20
 -16  -2  14   11.54   14.35
 -16   2  14   -3.77    8.46
   2   8  -2    8.28    5.29
  -2   8   2    9.29   11.54
 -18   4  -1   12.81    6.68
  18   4   1   17.21    6.10
 -18  -4  -1   23.66    8.71
 -18   4  -1   16.93    8.41
 -16   0  15   -5.32   10.55
 -21   0   4    2.97   10.70
 -20   0  -4   10.75    6.44
 -12   0  18   76.31   10.36
  12  -1  15   76.17   13.62
 -12   1 -15   64.68   11.15
  12   1  15   83.98   14.77
   3  -2  19   90.33   13.06
   3   2  19  117.76   15.78
   6  -2  18   -5.02   16.89
  -6   2 -18   -8.54    8.66
   6   2  18   -4.84   12.71
   3   7 -10   -5.11    4.92
  -3  -7  10   10.05   11.99
  -3   7  10   -3.39   10.16
 -14   6   0   -4.84    6.39
  14   6   0    5.40    6.34
 -10   7  -2    6.95    4.87
  10   7   2   -3.93    5.94
  -6  -7   9   47.61    9.71
  -6   7   9   59.52   12.27
   6   7  -9   46.92    5.90
 -19   0  11  -21.90    8.64
 -16  -5   6   34.65    8.63
 -16   5   6   40.83   10.31
 -16  -5   6   21.71   12.45
  -2   5  16   31.73   10.85
  -2  -5  16   41.43   11.02
   2   5 -16   62.31    9.80
   2   5 -16   32.13    6.50
 -15   5  -5   15.02    7.90
  15   5   5    6.96    6.44
  19   2   5   -0.27    6.32
 -19   2  -5   -4.08    8.58
 -19  -2  -5   10.23    9.00
  -3  -8   0   21.40   10.38
   3   8   0   24.95    8.05
  -2   8  -2   64.52    6.13
  -3  -8   1    2.84   12.83
 -14  -4  13   10.55   11.02
 -14   4  13   -4.82   12.57
   3  -4  17   24.98   10.25
   3   4  17   13.07   16.10
  -3   4 -17   15.06    9.47
   8   5  13   28.41   12.38
  -8   5 -13   35.23    8.04
   0   8   3   -5.68    9.79
 -15   0  16  178.20   14.51
  -6  -6  13   21.64   13.62
   6   6 -13   19.81    5.92
  -6   6  13   17.90   11.81
   3   5 -16   20.80    8.86
  -3   5  16   36.48   10.01
  -3  -5  16   35.32   10.90
   3   5 -16   35.94    7.36
   1   5 -16   20.90   10.71
   1   5 -16   11.13    6.53
  -1   5  16   26.24   13.79
  -1  -5  16   14.44   13.03
  -1   5  16   15.21   10.53
  10   3  15   49.42   18.47
  10  -3  15   47.85   11.71
 -10   3 -15   40.21    9.05
 -17   0  14  115.25   14.12
  16   3   9   61.25    8.13
 -16   3  -9   54.44    9.37
 -10   0  19   -2.62   10.18
  -1   8   3   23.32   11.86
  -1   7 -10    6.72    6.63
   1   7  10    3.07    9.25
  11   0  16   15.47   12.17
  -7   6 -11   84.31    8.42
   7   6  11   80.50    6.99
  -8  -2  19    0.31   10.44
   4   5  15   28.93   14.23
  -4   5 -15   17.45    9.00
   4  -5  15   18.45   11.06
 -13   6   7   95.27   12.91
 -13  -6   7   55.80   16.01
  -3   8  -1    5.35    5.40
   3   8   1    1.48    7.14
 -19  -3   7   25.17    7.64
 -19   3   7   42.06    8.82
 -19  -3   7   66.37   17.47
 -14   6   4   11.02   10.04
 -14  -6   4   -8.96   11.54
   4   7   9   85.09    7.46
  -4   7  -9   61.90    7.31
 -13   6  -4   19.14    6.28
  13   6   4    9.94    5.35
 -13  -4  14   65.92   17.69
 -13   4  14   85.53   12.74
 -21   0   0   43.29   10.76
  14   5   7   15.07    5.36
 -14   5  -7   24.51    7.27
   1   8   3    3.85    9.91
  -1   8  -3  -10.65    4.20
 -17   2  -9   86.69    9.98
 -17  -2  -9   84.83    9.90
  17   2   9   83.22   12.43
 -14   2  16   -5.04    8.82
 -14  -2  16   -9.28    9.21
 -20  -2  -2    9.09    8.42
 -20   2  -2   13.70    8.12
  -3  -8   2   63.77   14.11
   3   8  -2   56.77    5.83
 -21   0   5    3.46   10.43
 -21   1   2   26.91    9.17
 -21  -1   2   21.48   10.18
 -21  -1   3   25.04   11.80
 -21   1   3   15.54    8.29
 -17  -2  13  112.57   13.80
 -17  -2  13   90.37   11.68
 -17   2  13   96.19   14.19
  -6  -1  20   81.52   10.87
  -6   1  20   60.69   10.67
  10   2  16    2.34   14.77
 -10   2 -16    9.13    9.35
  10  -2  16    2.06   11.45
 -15  -4  12   53.00   10.89
 -15   4  12   57.44   11.10
 -20   0   9   -5.06   11.32
  -3   6 -13   18.12    7.12
   3   6  13   15.15   13.74
   3  -6  13   16.59   10.44
   1   1  20   70.60   14.10
   1  -1  20   63.32   12.56
   2   8  -3   11.62    5.16
  -2   8   3   11.11   11.60
 -10   4  16    3.18   10.48
 -10  -4  16   18.71    9.55
   4  -3  18   69.67   11.22
   4   3  18   88.29   14.10
  -4   3 -18   71.46   11.27
  12   4  12    7.52   12.86
 -12   4 -12   21.38    7.97
  -2   3  19    6.90   11.78
  -2   3  19   -4.49   11.48
  -2  -3  19   10.76   10.46
   6   4  16   75.72   17.05
   6  -4  16   59.87   11.74
  -6   4 -16   59.80    9.51
 -13   4 -11   20.67    8.45
  13   4  11   14.59   11.06
  -4  -7  10    3.82   11.61
   4   7 -10    7.25    6.62
  -4   7  10   -5.07    9.77
  14   6   1   39.32    7.45
 -14   6  -1   52.12    5.86
 -11   6  10   12.89   10.47
 -11  -6  10   11.21   10.56
  -3  -3  19   12.99   10.97
  -3   3  19   10.29   12.49
  -3   3  19    9.20   14.06
  -4  -5  16    1.19    9.69
   4   5 -16    2.73    5.43
  -4   5  16   10.58    9.21
  12   6   6   25.60    6.53
 -12   6  -6   32.24    7.56
   0   5  16   31.44    9.83
   0   5  16   54.20   15.72
   0  -5  16   49.99   11.59
   0   5 -16   46.62   10.12
   5  -1  19    3.04   11.83
   5   1  19    6.47   12.52
   7   7   7   73.49    6.45
  -7   7  -7   84.57    8.73
  -7   0  20  211.75   12.74
 -10  -5  14    9.84   15.07
 -10   5  14   12.84    9.64
 -18  -4   6   53.22    8.42
 -18  -4   6   20.36   13.75
   8   4  15   -2.05   15.69
   8  -4  15   -4.03    9.69
  -8   4 -15    1.27   10.51
 -15   3  14   -2.56    8.58
 -15  -3  14  -10.96   13.73
  -8   5  15   -9.70   10.57
  -8  -5  15    8.64   10.25
   2   0  20  175.85   15.56
 -10  -7   5   17.72   13.78
 -10   7   5   12.83    9.61
 -21  -1   1   13.85    9.29
 -21   1   1   21.14   10.58
   8   7   6   -4.68    6.89
  -8   7  -6   -0.17    5.20
 -16   1  15   15.27    9.43
 -21  -1   4   39.66    8.92
 -21   1   4   75.14   11.12
 -10   6  11   55.38   15.12
 -10  -6  11   46.99   10.60
  -1  -3  19   49.33   10.55
  -1   3  19   33.33   12.53
 -20   1  -4  -11.16    8.99
 -20  -1  -4   18.20    8.33
 -12  -1  18   50.71   10.23
  16   4   7    7.18    5.94
 -16   4  -7    5.62    8.84
 -20  -2   7   41.90    8.49
 -20   2   7   45.42   10.57
 -11  -3  17    6.75    9.90
 -11   3  17   -9.30   10.65
  -3   8  -2   -1.59    4.89
   3   8   2    1.71    6.70
  -4  -3  19   25.53   10.12
  -4   3  19   36.28   12.84
   4   3 -19   28.51    6.71
  -4   3  19   24.46   11.09
  17   4   5   -0.87    5.58
 -17   4  -5   -2.95    7.26
  18   4   2   58.65    7.30
 -18  -4  -2   53.86   10.87
 -18   4  -2   59.64    7.40
  -2   8  -3   16.56    4.65
 -17  -4   9    5.16    8.66
 -17  -4   9   -2.33    7.74
 -17   4   9   14.98    9.61
 -19  -1  11   -9.53    8.37
 -19   1  11   -6.95   11.63
 -14   3  15   33.80    9.94
 -14  -3  15   47.09   15.02
   2   7  10   -2.51    5.58
  -2   7 -10    9.16    7.09
  19   3   3   72.23    7.60
 -19  -3  -3   56.96    8.78
 -19   3  -3   77.90    8.98
 -12   6   9   79.66   12.86
 -12  -6   9   69.51    8.26
 -16   3  13   58.52   11.45
 -16  -3  13   52.02   11.65
   8   7  -8   -5.28    5.76
  -8  -7   8    9.16    7.01
  -8   7   8    7.17   10.89
 -16   5  -3   -0.60    6.69
  16   5   3   -0.54    5.50
 -11   4 -13    4.19    8.21
  11   4  13    3.79   12.85
 -11   2  18   -8.49   12.98
 -11  -2  18    1.12    8.58
   4   8   0   23.39    8.51
  -4  -8   0   -8.54   11.41
  -4   8   0   17.18    4.72
  -6   7  -8   12.65    6.37
   6   7   8    7.92    5.01
  17   1  10   26.31   16.04
 -17  -1 -10   22.85    8.28
  -4  -8   1   -4.02   11.80
 -15  -5   9   11.73    8.96
 -15   5   9   20.27   11.99
 -14   4 -10   46.24    9.59
  14   4  10   50.02    6.75
 -15   1  16   11.61   12.32
  -3  -8   3   43.04   13.04
  -3   8   3   46.10   11.98
   3   8  -3   36.14    5.64
 -10   7  -3   74.48    6.52
  10   7   3   67.10    7.01
 -17  -1  14    1.66   10.74
 -17   1  14    8.27    9.49
 -10  -1  19   69.16   11.35
 -18  -3  10   32.24    9.43
 -18  -3  10   28.39   10.42
 -18   3  10   24.88   13.15
 -18   0  13    1.16    9.95
  11   1  16   38.21   12.95
  11  -1  16   28.91   13.56
 -11   1 -16   46.92   10.73
  -9   7   7   21.91   11.46
  -9  -7   7   15.16    8.74
  -1   8   4  100.86   12.86
   0   8   4   10.35   13.25
 -14   6   5   -3.80   12.47
 -14  -6   5    8.78   11.73
 -19   0  -7    2.93    7.00
  -8   4  17    3.67   10.56
  -8  -4  17   -1.48    9.83
   5   5 -16   73.79    7.90
  -5  -5  16   73.35   11.96
  -5   5  16   61.62   12.05
 -21   0  -1    4.03    9.15
 -19  -2  10    6.87    9.44
 -19   2  10    3.91   10.06
   1  -5  16    9.42    9.83
   1   5  16    4.59   12.01
   1   5  16  -13.07   15.21
  -1   5 -16   -3.61    8.93
 -12  -4  15    7.94   13.20
 -12   4  15    3.24   10.76
   0  -3  19   11.10    9.62
   0   3  19    7.32   13.09
   8   0  18    0.61   11.84
 -21   1   0    1.06    9.30
 -21  -1   0    9.87    9.23
   4   8   1   17.93    7.58
  -4   8  -1   20.31    5.77
  -4  -8   2    1.94   13.23
 -21   0   6   25.56    9.58
   9   7   5   64.29    6.79
  -9   7  -5   73.16    7.15
 -21  -1   5   59.38    9.16
 -21   1   5   41.95   14.28
  -9  -3  18    6.45    9.69
  -9   3  18   -0.06   12.13
 -16  -5   7    5.00   12.01
 -16   5   7    2.40    8.06
 -16  -5   7   -2.59    7.94
 -11  -7   1   30.49   13.38
 -20  -1   9   25.06    9.12
 -20   1   9   12.86    9.81
  -5   7  10  -11.28   10.10
  -5  -7  10    9.88   11.44
   5   7 -10   -1.19    5.89
 -11  -7   2   13.07   10.96
  -5  -3  19   26.22   10.29
  -5   3  19   33.71   11.63
  -5   3  19   13.25   11.76
   2   8  -4   -2.16    5.22
  -2   8   4   -3.45   11.01
   1   8   4   55.98   11.15
  -1   8  -4   34.57    6.28
  -2   6  14    0.25   10.16
  -2  -6  14    9.23   11.68
   2   6 -14   -2.94    5.40
 -16  -4  11   10.40   11.83
 -16   4  11    6.76    8.72
  14   6   2    7.37    5.59
 -14   6  -2   -0.12    5.42
   7   7  -9    0.67    5.95
  -7   7   9    1.66   10.45
  -7  -7   9   10.06    8.92
  11   5  11    0.80    6.27
 -11   5 -11    1.80    8.20
  -7   6  13   24.00   10.24
   7   6 -13   17.81    6.53
  -7  -6  13   11.90   19.04
   4  -2  19   19.17   10.56
   4   2  19    6.55   12.58
 -12   5 -10    7.42    6.97
  12   5  10    9.24    5.69
   7   3  17   80.82   18.65
  -7   3 -17   50.83   11.07
   7  -3  17   53.24   11.95
   1   6 -14   21.54    8.89
  -1   6  14    1.07   10.12
  -1  -6  14   16.65   10.92
  -7   1  20   -0.99   10.07
  -7  -1  20    2.06    9.51
   2   1  20   62.04   15.16
   2  -1  20   68.85   20.17
  -3   2  20    9.24   11.41
  -3  -2  20   17.65   10.62
  14   2  13   21.03   14.98
 -14   2 -13    4.65   11.37
  -2  -2  20   18.67   10.24
  -2   2  20   13.31   11.62
  -2  -4  18   94.98   11.75
  -2   4  18   93.42   14.08
   2   4 -18   87.43    8.61
  -2   4  18   86.07   11.66
 -11   7   0    5.72    5.83
  11   7   0    0.79    6.97
  -9   6  12    8.24   11.33
  -9  -6  12    9.63   10.79
 -18  -3  -6   -1.47    8.31
 -18   3  -6   -9.50    7.01
  18   3   6    2.02    5.66
   6   6  12   -1.09    9.96
  -6   6 -12    1.22    7.69
 -13  -2  17   47.41   10.27
 -13   2  17   28.90   12.84
  -3   6  14   10.22    9.97
  -3  -6  14   11.31   11.16
   3   6 -14   13.00    5.88
  -3   4  18   -1.91   12.54
   3   4 -18    4.81    5.64
  -3   4  18    8.46   11.17
  -3  -4  18    6.31   10.72
   4   4  17    3.93   16.61
  -4   4 -17   11.75   10.79
   4  -4  17   -0.61   10.00
  -3   8  -3    9.45    4.60
 -18   2  12   10.78   10.28
 -18  -2  12   11.86    8.61
 -10   6  -9   22.33    7.11
  10   6   9   26.01    6.84
 -11   7   3   68.54   12.61
 -11  -7   3   35.91   11.52
  -1   4  18   11.46   10.75
   1   4 -18   -1.04    7.36
   1   4 -18   14.29    8.92
  -1   4  18   17.56   12.67
  -1  -4  18    8.87    9.33
 -15   2 -12    6.36   10.25
  15   2  12    8.78   14.48
 -18   0  -9    0.17    7.27
 -20  -2  -3   67.29    9.06
 -20   2  -3   41.63    8.66
   7   5  14  108.90   14.64
  -7   5 -14  114.36   10.29
 -13   3  16    3.27   11.96
 -13  -3  16   -0.19   10.26
  -4   2  20   17.60   11.49
  -4  -2  20   18.23    9.92
  13   2  14   -3.78   14.97
 -13   2 -14   -2.91   10.51
   6   0  19    4.21   11.56
  -1   2  20    3.73   16.26
  -1  -2  20   -5.24   10.10
 -19  -3   8    2.89   14.94
 -19  -3   8   10.27    8.91
 -19   3   8   22.41   10.15
   0  -6  14    7.68   11.52
   0   6 -14   -8.31    7.96
   0   6  14   -0.12   10.04
 -20   0  -5   -4.90    8.08
   4   8   2   18.20    6.60
  -4   8  -2   25.65    5.51
  -4   6 -13   57.02    7.93
   4   6  13   92.41   13.86
 -13  -5  12   40.00   10.65
 -13   5  12   46.28   12.11
  -9  -2  19   62.68   11.00
  -5   7  -9   -6.22    6.46
   5   7   9   -8.62    6.22
  -9   3 -16   19.71    9.74
   9  -3  16   17.08   11.21
   9   3  16   26.11   15.27
  17   3   8    6.88    5.80
 -17   3  -8    1.67    9.01
  -4  -8   3  -14.62   12.21
   4   8  -3    2.51    6.12
  -4   8   3   -8.11   10.99
 -18   4   7    5.74   10.46
 -18  -4   7   15.13   13.82
 -18  -4   7    7.79    7.86
  10   5  12  102.40   13.28
 -10   5 -12   76.22   10.57
 -10   7   6   -2.71   10.39
 -10  -7   6   -9.17   13.31
  -9   6 -10   27.23    8.77
   9   6  10   -2.89    6.15
 -17  -5   2   -2.46    8.69
  17   5  -2    4.50    8.92
 -17   5   2   16.17    6.61
 -17   5   2   -2.33    9.31
 -17   3  12    6.47    8.36
 -17  -3  12   11.91   10.75
  10   0  17   -2.59   13.10
  -3   7 -10   31.54    7.97
   3   7  10   24.16    5.80
  -3   8   4   60.30   12.74
   3   8  -4   47.11    6.16
  -3  -8   4   72.55   13.68
 -10   4 -14   19.90    8.98
  10   4  14   22.72   14.28
  -2   8  -4   32.43    6.22
   4   4 -18  127.38    9.82
  -4   4  18  123.10   14.87
  -4  -4  18  125.14   11.86
  -8   0  20   61.90   10.57
 -14  -1  17   16.20   10.00
 -14   1  17   13.21    9.15
  -5   5 -15   -2.03    8.77
   5   5  15   28.61   17.42
   5  -5  15   -1.19   10.30
  14   3  12   22.39   14.74
 -14   3 -12   10.87    9.58
  13   5   9    3.87    5.55
 -13   5  -9   -9.98    7.41
   3   0  20  125.43   14.09
  13   3  13    5.77   16.06
 -13   3 -13    7.88    9.05
 -13   6   8   10.05   11.13
 -13  -6   8   12.28    8.65
 -18   1  13   29.82    9.32
 -18  -1  13   40.91   12.67
  15   4   9   22.51    6.34
 -15   4  -9   29.62   11.14
   1  -3  19  104.80   11.97
   1   3  19   96.16   14.76
  11   6   8   -2.72    5.61
 -11   6  -8   -2.61    6.69
 -17   5   1    4.27    9.43
 -17  -5   1  -15.41    9.83
  17   5  -1   -0.86    7.71
 -17   5   1    6.13    6.92
 -17  -5   3    6.01   15.76
 -17   5   3   11.02   10.65
 -17   5   3  -11.78    5.82
 -17  -5   3   -5.14    8.50
 -19  -1  -7    4.25    8.18
 -11   7  -1   32.74    6.81
  11   7   1   27.39    6.70
 -13   6  -5   44.46    6.39
  13   6   5   49.25    7.33
  -4   6  14    9.05    9.29
   4   6 -14    7.71    5.96
  -4  -6  14    2.52   11.82
 -12   5  13    3.47    9.44
 -12  -5  13   -0.02   10.33
 -15   5  -6   -2.94    7.23
  15   5   6    2.60    5.36
 -21   1  -1    5.36    6.28
 -21  -1  -1   -8.20    6.05
  -6   5  16    6.67    9.88
   6   5 -16   -1.27    6.24
  -6  -5  16   -3.38   10.05
   8  -1  18   19.49   13.44
   8   1  18   11.14   12.45
   2  -5  16   28.71   11.04
  -2   5 -16   48.75    9.05
   2   5  16   42.14   15.27
   2   5  16   51.72   11.31
  -5  -8   1    8.82   11.52
  18   4   3   16.70   10.56
 -18  -4  -3   14.29   11.33
 -18   4  -3    6.18    8.12
   5   8   0   10.91    8.81
  -5   8   0   21.02    5.09
 -20   3   2   17.17    8.06
 -20  -3   2    6.43    7.75
  20   3  -2   11.88    8.13
 -21   1   6   26.85   11.55
 -21  -1   6   26.30    9.94
 -14   5  11    6.13   11.14
 -14  -5  11   14.43   10.53
   0   4 -18   47.32    7.35
   0  -4  18   47.83   10.25
   0   4  18   72.26   13.60
   0   4 -18   63.89    9.87
   0   4  18   65.74   12.68
  -6   3  19   89.28   13.54
  -6  -3  19   69.30   11.55
  20   3  -3   35.91    9.24
 -20  -3   3   17.02    8.46
 -20   3   3   31.42    8.96
  -7   2 -18    3.97    9.38
   7   2  18    0.17   11.54
   7  -2  18   11.23   12.69
  19   2   6    5.63    5.72
 -19  -2  -6   -1.54    7.46
 -14  -6   6    0.38   13.86
 -14   6   6    0.59   12.47
  15   0  13    6.74   12.78
 -20  -2   8   15.57    8.06
 -20   2   8   -3.38   10.48
  14   0  14   34.07   13.08
  -5   3 -18   12.04    9.22
   5   3  18  -10.70   12.89
   5  -3  18   -2.50    9.89
  18   2   8   -5.69   11.12
 -18  -2  -8   16.64    9.44
 -11   0  19    5.65   10.12
  -5   2  20    8.26   11.39
  -5  -2  20   -6.91   10.23
 -21   0  -2   29.67    9.80
   0  -2  20    8.15   11.00
   0   2  20   -6.51   12.38
 -11  -7   4    2.06   12.06
 -11   7   4   10.74   11.33
 -10   7  -4   -0.74    5.86
  10   7   4    5.18    4.75
  -1   8   5   18.80   11.33
  -9  -5  15    0.84   11.48
  -9   5  15    5.16   11.86
  -9   2 -17  -10.66   10.82
   9   2  17   -2.12   14.87
   9  -2  17    8.48   12.14
  -5  -8   2   92.05   14.28
   1   6  14   15.91   15.71
   1  -6  14   22.74   11.95
   1   6  14    6.14   10.15
  -1   6 -14   16.16    7.51
   0   8   5    6.91   13.15
  20   3  -1   39.28    7.28
 -20   3   1   41.05    8.58
 -20  -3   1   25.79    7.63
 -21   0   7   26.84   10.09
  15   3  11  102.52   13.69
 -15   3 -11  118.20   11.14
  17   5   0   27.61    7.22
 -17   5   0   24.59    7.91
 -17   5   0   21.17    6.12
 -17  -5   0   12.89    8.66
 -16   2 -11  110.62   14.96
  16   2  11  112.96   15.06
 -12   3 -14    8.86    8.34
  12   3  14    4.46   17.63
 -17  -5   4   -7.39   11.64
 -17   5   4   12.77    8.17
 -17  -5   4   -2.51    8.30
  -1  -7  11   33.96   22.46
  -1   7  11   40.88   10.16
   5   8   1    6.58    6.79
  -5   8  -1   14.49    5.91
 -20   0  10   10.11   11.66
 -16   5  -4   27.37    6.95
  16   5   4   33.62    7.96
  -6  -7  10   15.58   10.52
   6   7 -10    0.96    4.67
  -6   7  10   -5.45    9.89
  -2   7  11   70.12   13.74
  -2  -7  11   29.29   14.57
   2   7 -11   69.42    7.52
   5   4 -18   26.57    7.04
  -5   4  18    9.53    9.72
  -5  -4  18    4.76   10.46
  12  -2  15   18.87   11.92
  12   2  15    9.65   14.97
 -12   2 -15   22.75   10.74
 -20   3   4  -15.59    9.51
 -20  -3   4    6.35    8.29
  20   3  -4   14.03   10.04
  -8   6 -11    6.51    6.86
   8   6  11   -3.52    5.29
  19   3   4   23.29    6.00
 -19  -3  -4   33.29    9.61
 -14   6  -3   21.01    6.73
  14   6   3   20.15    5.61
  -2   8   5   -2.31   11.72
   2   8  -5    8.26    5.38
 -19   0  12   57.89   10.59
 -18  -1  -9   33.04    9.40
   4   8   3   30.71    5.79
  -4   8  -3   26.72    4.97
   6   1  19   49.79   14.18
   6  -1  19   43.52   12.50
 -20   1  -5   14.34    7.52
 -20  -1  -5   -6.73    7.31
  16   0  12  129.23   17.23
   1   8   5   14.67   11.14
  -1   8  -5    5.21    5.18
   0   7 -11   19.03    7.40
   0   7  11   12.02   11.42
   0  -7  11   13.29   21.11
  -4  -8   4   42.80   13.97
  -4   8   4   33.27   12.02
   4   8  -4   25.78    5.91
 -11  -4  16   65.18   10.76
 -11   4  16   49.68   11.80
  -3   8  -4   21.31    5.91
   7  -4  16   -0.40   10.05
   7   4  16    9.44   15.47
  -7   4 -16   21.15    8.48
  -5   6  14    2.30    9.47
  -5  -6  14   12.88   12.37
   5   6 -14   14.17    5.11
  13   0  15    7.39   11.87
 -12   6  -7   43.43    7.71
  12   6   7   50.08    6.14
  10   1  17   -2.16   11.77
  10  -1  17   -3.37   13.38
   3   7 -11   18.72    5.71
  -3  -7  11   20.64   18.36
  -3   7  11   24.53   10.67
   9   5  13   -0.55   11.88
  -9   5 -13    1.28    7.65
  -8  -1  20   66.32   10.55
  -8   1  20   67.80   11.16
  -8   7  -7   25.00    6.65
   8   7   7   29.91    6.19
 -11   7  -2    8.72    4.60
  11   7   2   -3.46    6.10
   3   1  20   35.96   13.69
   3  -1  20   22.53   12.71
  -9  -4  17    9.12   10.24
  -9   4  17    0.02   10.73
 -16   5   8   -1.30   11.34
 -16  -5   8   -0.35   10.91
 -11  -5  14   43.03   15.23
 -11   5  14   63.98   12.73
 -20  -3   0   34.88    8.51
 -20   3   0   30.24    9.68
  20   3   0   23.61    6.22
   1  -4  18   80.05   13.05
  -1   4 -18   66.27    7.57
  -1   4 -18   69.23   10.20
   1   4  18   60.26   11.38
   1   4  18   82.11   13.24
  -9  -7   8    1.76    8.87
  -9   7   8  -11.31   12.79
   5   8  -3   20.72    5.33
  -5   8   3   30.73   14.57
  -5  -8   3    5.39   12.68
  14   5   8    1.34    5.80
 -14   5  -8    8.31    7.59
 -17   4  -6   58.50    9.01
  17   4   6   47.67    5.87
  -7   7  -8   -0.76    6.04
   7   7   8   -0.34    4.94
  -8  -6  13   19.05   17.45
  -8   6  13   25.21    9.54
   8   6 -13   21.53    5.75
 -17  -4  10   39.61    9.09
 -17   4  10   34.19   10.84
   2   3  19   36.08   13.43
   2  -3  19   39.10   10.61
   5   8   2    5.03    6.55
  -5   8  -2    3.29    5.48
 -21   2   2   -8.14    9.43
 -21  -2   2   -6.71    8.07
 -21  -2   3   20.61    9.56
 -21   2   3   26.62    9.40
  -3   8   5   -1.48   11.77
   3   8  -5   15.58    5.21
  -3  -8   5   18.65   14.57
  -8   7   9   60.86   12.63
  -8  -7   9   63.69   14.40
   8   7  -9   66.48    7.54
  -6   2  20   -7.88   10.02
  -6  -2  20    7.90   11.64
   1   2  20    3.70   12.44
   1  -2  20   13.03   15.56
 -15   1 -13   27.34   10.22
  15   1  13   11.14   15.16
 -11  -6  11    9.86    8.92
 -11   6  11   13.23   10.65
 -20   3   5    7.65    9.98
 -20  -3   5  -10.79   16.18
 -20  -3   5   -1.49    8.07
   9   7   6    8.05    7.03
  -9   7  -6   12.92    6.56
  17   5   1    1.43    5.48
 -17   5  -1   -1.30    7.28
  14   1  14   43.23   14.53
 -14   1 -14   62.95   10.73
  14  -1  14   49.51   13.18
  -4   7 -10   10.77    8.36
   4   7  10  -14.12    5.88
 -17  -5   5   19.85   13.65
 -17   5   5   64.76   10.07
 -17  -5   5   32.13    8.51
 -15   5  10   36.93   12.17
 -15  -5  10   55.44    7.88
 -11  -1  19   31.12   10.36
   1   7  11   35.88   11.10
  -1   7 -11   46.50    8.33
 -21  -1  -2    3.90    8.44
 -21   1  -2   -7.90    7.93
 -10   3  18    4.25   11.07
 -10  -3  18   15.92   10.96
 -12  -6  10   28.92   13.04
 -12   6  10   13.12   11.41
   5   2  19  152.04   15.62
   5  -2  19  150.07   14.59
   2  -6  14    0.13   10.81
   2   6  14   -2.16   13.69
  -2   6 -14   -2.81    6.78
 -11  -7   5   81.67   13.23
 -11   7   5   81.54   14.41
  -2   8  -5   15.27    5.40
 -19   4   2   75.49    7.38
 -19  -4   2   77.87   11.05
 -19   4   2   57.60   10.39
  19   4  -2   74.88    9.27
 -12   3  17   55.22   13.72
 -12  -3  17   51.69   11.32
  -7   3  19    9.09   10.81
  -7  -3  19   15.80   10.40
   7   5 -16   57.03    7.16
  -7  -5  16   49.96   12.06
  -7   5  16   54.86   10.13
 -21  -1   7   19.12    9.50
 -21   1   7   20.18   10.91
 -15   6   2    3.25    5.75
 -15  -6   2   -8.96   12.73
 -15   6   2   -6.47    9.07
   3  -5  16   10.97   11.60
  -3   5 -16   16.63    8.92
   3   5  16    0.88   14.86
 -21  -2   1   43.34    9.50
 -21   2   1   39.75   10.07
   9   4  15   13.18   17.73
  -9   4 -15   19.69   10.25
  -4   7  11   42.62   10.89
   4   7 -11   44.53    7.10
  -4  -7  11    5.94   11.43
 -20  -1  10   50.80   10.84
 -20   1  10   40.34   10.93
 -19   4   3   -5.80    8.40
  19   4  -3    3.11    9.74
 -19  -4   3   -6.54    8.23
 -19   4   3   -0.67    6.73
  -5   4 -17   12.17    9.56
   5   4  17   10.44   16.39
   5  -4  17   14.98   10.45
  -6   4  18   66.59   11.88
   6   4 -18   51.96    7.08
  -6  -4  18   54.51   12.01
  16   3  10    0.70   12.49
 -16   3 -10    3.85    8.60
 -18  -4   8   57.31   15.28
 -18  -4   8   68.42    9.88
 -18   4   8   73.08   10.46
 -16   2  15   14.15    8.98
 -16  -2  15   26.79   15.66
 -21  -2   4    2.05    9.97
 -21   2   4    4.70   10.81
 -10  -7   7   23.89    8.42
 -10   7   7   46.10   12.48
  15   6  -1   12.67    7.42
 -15   6   1   11.29    6.77
 -20   2  -4   -0.05    7.14
 -20  -2  -4   -2.60    8.73
 -12  -2  18    5.56    9.41
 -12   2  18   -6.55   11.00
 -11   3 -15   30.30    9.18
  11   3  15   38.62   20.11
 -16   4  -8   38.78    9.19
  16   4   8   18.96    6.61
  -5   6 -13   -2.33    7.18
   5   6  13   -6.40   13.15
 -14   4  14    8.36   11.71
 -14  -4  14    6.87   15.75
 -13  -1  18   82.06   12.10
 -18  -3  11   98.01    9.01
 -18   3  11  110.72   11.82
 -18  -3  11   86.26   12.36
 -15  -4  13    7.33   10.54
 -15   4  13   20.71   10.97
 -19  -4   1    3.27   10.05
 -19   4   1   -8.40    6.21
 -19   4   1    2.01    9.42
  19   4  -1    2.08    7.47
  -9   0  20  136.48   12.56
 -19  -1  12  -20.88    9.70
 -19   1  12    3.38   11.06
 -15   6   3   72.21   10.80
 -15  -6   3   39.15   12.34
 -19   2  11  144.12   12.38
 -19  -2  11  122.91   12.57
   4   0  20   58.03   12.17
  -6  -8   1  -10.25   14.00
 -19  -3   9   50.70   15.50
 -19  -3   9   41.68   10.94
 -19   3   9   46.58   11.15
   6   7   9  100.51    8.36
  -6   7  -9   86.23    8.42
 -16   1 -12   -7.42   11.70
  16   1  12    1.03   14.59
 -14   6   7   35.95   11.79
 -14  -6   7   19.39   10.85
  -6   8   0   12.86    4.92
   6   8   0   13.26    8.55
  17   2  10   10.11   15.33
 -17   2 -10   -5.57   11.85
 -10   6  12    6.18   14.12
 -10  -6  12    1.09   11.45
  13  -1  15  -11.10   13.15
  13   1  15   -1.06   12.56
 -13   1 -15   -1.14   10.42
 -15  -2  16   15.23   12.67
 -15   2  16    3.53   10.20
  -3   0  21  -10.02   11.40
   7   6  12   19.29   11.05
  -7   6 -12    5.98    7.68
 -17   0  15    0.13   12.74
 -16   0  16   59.77   12.19
 -17   2  14   20.40   12.86
 -10  -2  19   11.29   10.12
  -2   0  21    1.39   10.01
 -21   0  -3   -5.81    7.49
 -19   4   4   37.32    7.15
 -19  -4   4   24.97    9.27
 -19  -4   4   25.11   16.80
 -19   4   4   20.97    7.74
  20   3   1   66.58    7.73
 -20   3  -1   60.63   10.45
 -20  -3  -1   56.01   11.75
  11  -2  16   -4.77   12.24
 -11   2 -16    9.68    9.33
  11   2  16   10.92   15.61
 -18   4  -4   58.95    8.37
 -18  -4  -4   58.12   10.09
  18   4   4   56.67    7.19
 -15   6   0    3.95    6.12
  15   6   0   -3.41    6.81
   5   8  -4   21.26    5.79
  -5  -8   4   40.28   13.53
  -5   8   4   23.07   12.60
  -6   6  14    7.42   11.69
  -6  -6  14  -10.53   14.55
   6   6 -14    4.53    7.01
  12   0  16   14.47   13.49
   4   8   4   26.65    5.87
  -4   8  -4   30.15    6.17
  -6  -8   2   10.34   12.18
  -4  -8   5   27.87   12.03
   4   8  -5   24.26    5.84
  -4   8   5   20.10   10.76
 -21   0   8   39.66   10.53
   7   7 -10    8.55    6.12
  -7   7  10   -4.14   10.17
  -7  -7  10    7.30    9.54
  -1   8   6   52.14   12.49
   6   5  15   -7.36   14.01
  -6   5 -15   -2.40    9.23
 -19   0  -8   61.25    8.99
 -21  -2   0   -4.92    8.87
 -21   2   0    1.62    7.85
 -11   7  -3   -2.34    5.37
  11   7   3   -4.41    5.12
  -4   0  21   -6.65   11.19
   2   4  18   39.84   13.96
  -2   4 -18   33.46    8.92
   2   4  18   24.88   12.69
   2  -4  18   37.56   12.06
  -5   8  -3    0.94    4.60
   5   8   3   -1.19    5.35
 -13   6   9    6.72   11.67
 -13  -6   9   20.26    9.42
  -6   8  -1    8.63    5.67
   6   8   1    2.05    6.68
   0   8   6   16.74   12.59
  -2   7 -11    3.71    8.23
 -21  -2   5    0.68    8.09
 -21   2   5  -13.90    8.70
 -10   7  -5   21.90    5.94
  10   7   5   12.74    6.11
  19   4   0   42.14    7.03
 -19   4   0   41.13   10.13
 -19   4   0   47.28    7.76
 -19  -4   0   28.38    9.69
 -20  -2   9    6.56    8.45
 -20   2   9    7.23   12.25
  -8   3 -17   -6.77   10.47
   8   3  17   -1.23   17.71
   8  -3  17    2.11   11.08
  18   3   7   35.24    6.63
 -18  -3  -7   45.53   10.24
 -18   3  -7   45.24    8.75
  -1   0  21   -0.42   10.84
 -20   0  -6   92.77    9.11
 -15  -6   4   12.52   15.32
 -15   6   4   29.08   12.43
 -13  -4  15   16.10   14.33
 -13   4  15   -5.41   10.71
  13   6   6   13.52    6.18
 -13   6  -6   -4.47    6.02
 -20  -3   6   -5.09   14.51
 -20   3   6    4.04    9.58
 -20  -3   6    0.39    7.05
 -14   6  -4    7.67    7.43
  14   6   4    6.44    5.69
   9   0  18   16.75   12.77
  -3   8  -5   12.46    5.66
   2   8  -6   29.96    5.85
  -2   8   6   40.94   12.49
   7   0  19    4.15   12.23
 -16  -4  12   26.58   11.65
 -16   4  12   58.38   14.27
 -17   5  -2   55.01    8.18
  17   5   2   52.74    6.34
  -7  -2  20    0.51    9.17
  -7   2  20    5.58   11.11
 -17  -5   6   57.42   15.32
 -17  -5   6   69.66    8.32
 -17   5   6   69.99    9.63
  -5  -7  11   -3.51   13.60
  -5   7  11   -4.71   11.24
   5   7 -11    6.65    5.39
   2  -2  20   -8.40   11.81
   2   2  20    5.61   13.39
  13   4  12   46.11   12.67
 -13   4 -12   54.24    8.85
  -8   5 -14   33.27    8.28
   8   5  14   34.89   14.52
 -15  -3  15    9.20   16.14
 -15   3  15   -1.80    9.50
 -16  -3  14   30.23   11.90
 -16   3  14   18.43   10.39
  16   5   5   41.30    7.62
 -16   5  -5   33.30    8.35
  -1   8  -6   88.26    7.30
   1   8   6   63.71   12.23
  -6   8   3    7.05   10.50
  -6  -8   3    8.58   12.86
   6   8  -3   -1.12    5.29
 -18   0  14   61.92   13.01
   3  -3  19   45.35   11.50
   3   3  19   50.75   15.20
  -3   3 -19   64.51   11.90
 -12   7   1   -3.54    5.53
  12   7  -1   -6.73    7.53
 -12  -7   1   -9.57    9.93
   6   3  18   29.21   15.39
   6  -3  18   25.87   16.83
  -6   3 -18   18.21    9.69
 -12  -7   2   -1.62   12.15
 -19  -4   5    4.52   12.99
 -19   4   5  -12.88    8.01
 -19  -4   5   -0.57    7.05
   3   6  14   34.47   13.92
  -3   6 -14   28.58    7.10
   3  -6  14   32.02   12.91
 -10  -5  15   -9.60   13.78
 -10   5  15   10.89   10.44
 -15   6  -1    2.62    5.22
  15   6   1   -4.93    6.55
  -9  -1  20   46.46   10.78
  -9   1  20   33.78   10.26
  -5   0  21    2.23   10.21
  15   5   7    9.60    5.11
 -15   5  -7    7.81    6.91
   4   1  20   93.76   14.33
   4  -1  20   83.17   14.88
  12   4  13   -6.26   13.05
 -12   4 -13   -7.52    8.41
  14   4  11   10.74   11.96
 -14   4 -11    8.48    8.52
 -11   7   6   -2.39   12.05
 -11  -7   6    4.83   13.83
  19   3   5   43.06    6.96
 -19  -3  -5   48.98   10.83
  -7   4  18   62.73   13.61
  -7  -4  18   63.72   11.47
  17   1  11   27.20   18.96
  -3   8   6   18.13   12.07
  -3  -8   6   19.77    9.98
   3   8  -6   17.23    5.42
  -3  -1  21   16.31   11.12
  -3   1  21   30.99   17.64
 -12   7   0   16.32    7.05
  12   7   0   12.49    6.88
   6   8   2   -4.98    6.68
  -6   8  -2   18.21    5.46
 -17   1  15   41.20   11.52
 -17  -1  15   29.72   11.94
 -16   1  16   22.91   10.82
   0   0  21    3.67   12.07
 -14   2  17   -3.29   10.74
 -14  -2  17    9.96   10.96
  -2   1  21   25.90   13.34
  -2  -1  21   37.47   16.86
 -21  -1  -3   34.27    8.27
 -21   1  -3   31.77   10.96
  -2   5  17    4.88   10.04
   2   5 -17   17.79    7.96
  -2  -5  17    3.03   10.61
   2   5 -17    7.78    7.51
 -18   2  13   26.53   10.04
 -18  -2  13   19.67   11.33
  -8   3  19   27.18   12.18
  -8  -3  19   34.28   11.01
 -12   1 -16   20.65   10.77
  12  -1  16   18.02   13.59
  12   1  16   45.24   13.54
 -12   7   3   -3.96   11.69
 -12  -7   3   -0.26   13.41
  -5   7 -10   -1.97    8.35
   5   7  10   14.06    6.45
  19   2   7   46.03   10.64
 -19  -2  -7   43.74    9.34
  -3  -5  17    9.74   10.51
  -3   5  17    2.70    9.77
   3   5 -17    0.02    6.42
  10   6  10   18.52    6.76
 -10   6 -10   -8.00    7.61
 -21   1   8    9.26   13.43
 -21  -1   8    8.61    9.87
 -21  -2  -1   92.58   10.65
 -21   2  -1   90.08   11.83
 -19  -4  -1   -7.33    9.48
 -19   4  -1    1.78    8.68
 -19   4  -1    1.76    7.12
  19   4   1    5.67    5.45
  -8   5  16   13.19   12.83
  -8  -5  16   15.35   10.55
  11   6   9    7.90    6.30
 -11   6  -9  -10.76    6.96
  -4   5 -16   44.42    9.42
   4  -5  16   47.54   12.14
   4   5  16   67.32   16.78
 -20   0  11   -4.12   11.40
 -16   5   9    7.41   11.27
 -16  -5   9    2.25    8.93
 -19  -1  -8   -3.31    6.68
   1   5 -17    7.81    9.86
   1   5 -17    3.28    5.84
  -1   5  17   17.17   10.96
  -1  -5  17    8.01   12.48
  -1   5  17   10.53   12.40
  -9   6  13    9.82   11.90
  -9  -6  13    8.49   20.11
   8   2  18   -7.66   13.13
  -8   2 -18   -0.84   10.65
   8  -2  18   10.78   13.80
  -4   1  21   40.32   11.98
  -4  -1  21   60.49   11.09
 -15   6   5   93.36   13.58
 -15  -6   5   48.93   12.93
 -10  -4  17    3.80   10.96
 -10   4  17   15.65   11.39
  17   3   9    8.92   10.11
 -17   3  -9   -4.90    8.63
 -14   3  16   14.69   10.70
 -14  -3  16   25.54   14.47
  20   3   2   35.59    7.99
 -20  -3  -2   12.38    9.86
 -20   3  -2   30.79    8.27
 -12   5 -11   11.69    8.12
  12   5  11   15.15    6.42
 -21  -2   6   -2.76   10.95
 -21   2   6  -18.62    9.63
 -17   3  13   11.58    9.00
 -17  -3  13    9.82   10.63
  -5  -8   5   12.84   16.12
   5   8  -5   -3.55    5.35
  -5   8   5    4.03   11.86
  10  -3  16   10.42   11.17
 -10   3 -16    9.29   10.63
  10   3  16   -5.98   17.07
  -2   8  -6    4.27    5.76
  -1  -1  21   59.87   13.13
  -1   1  21   62.69   13.15
 -20   1  -6   11.67    7.30
 -20  -1  -6    8.14    7.78
 -13   5  13    1.84   10.67
 -13  -5  13   -5.18   10.66
   9   1  18   26.27   13.86
   3   7  11   43.43    9.87
  -3   7 -11   34.17    7.22
 -14   5  12   23.53   11.64
 -14  -5  12    7.53    9.57
  -7   6  14   17.43   11.22
   7   6 -14   -9.95    6.23
  -7  -6  14   14.05   16.63
 -11   5 -12    6.56    8.29
  -9  -7   9    4.21    8.23
  -9   7   9    3.99   13.39
   4   5 -17  -11.27    5.15
  -4  -5  17    0.00   12.70
  -4   5  17    6.46   10.90
 -13   5 -10   36.09    8.40
   6   8  -4  104.61    8.73
  -6  -8   4   89.71   13.27
  -6   8   4   81.35   13.36
  -5   8  -4    1.25    6.20
 -12   7  -1   30.37    6.60
 -22   0   3    1.68    8.86
 -11   4 -14   77.45   10.67
  -9   6 -11   66.88    8.61
 -15   4 -10   -2.38    8.47
  -6   0  21   -6.38    9.53
  -4   8  -5    8.65    5.70
 -10  -7   8   13.30    9.88
 -10   7   8   11.83   11.06
   3   4  18  100.15   14.01
  -3   4 -18  103.77   12.60
 -18  -4   9   27.05    9.11
 -18  -4   9   10.75   11.57
 -18   4   9   16.66    9.60
 -18  -1  14   64.18   13.13
 -18   1  14   78.94   10.68
 -15   1  17   53.40   13.59
  -8   7  -8    9.36    7.03
 -12  -4  16    0.20   13.38
 -12   4  16    3.51   11.53
 -20  -3   7    8.08   15.09
 -20   3   7   22.81    9.19
 -20  -3   7    5.94    7.45
   0   5 -17    4.32    5.66
   0   5  17    4.54    9.83
   0   5 -17    5.11    9.89
  -7  -8   1    1.43   14.09
 -12  -7   4   27.59   14.36
 -12   7   4   10.01   11.85
  -6  -7  11   35.86   11.90
  -6   7  11   38.42   13.20
  -8   4 -16   86.91   11.37
 -11   7  -4   -3.84    6.31
 -14  -6   8    5.16   13.44
 -14   6   8   16.67   13.24
  -4  -8   6   45.97   14.19
  -4   8   6   34.39   12.01
  -9   7  -7   69.43    7.89
 -19  -4   6   12.08   13.01
 -19   4   6   -6.28    8.71
 -18  -2  -9    4.42    9.23
 -12   6  -8   24.25    6.80
 -15   6  -2    6.38    7.42
  -6   6 -13   51.97    9.10
  -7   8   0   20.29    5.68
  -6   4 -17   -5.93    9.31
 -11   3  18   -0.43   10.65
 -17   4  11    1.83    8.89
 -17  -4  11    0.11    7.17
  -7  -8   2   15.61   11.51
  -2   6  15    9.69   11.06
 -17   5   7   12.43    8.96
 -17  -5   7   18.11   16.28
 -12   5  14   31.24   10.86
  -8   7  10   -4.53   11.22
  -8  -7  10    5.03   12.61
 -19   0  13   -7.83    9.27
 -19  -3  10    5.60   10.51
 -15   5  11    1.98   13.10
 -15  -5  11   24.05   11.31
 -12  -6  11   43.21   12.78
 -15  -6   6    3.16   12.08
  -7  -8   3   15.13   12.51
 -11  -7   7   -6.86   14.14
 -18  -3  12   42.86   11.60
 -12  -7   5   39.27   12.28
  -6  -8   5    8.71   15.12
 -13  -6  10   11.32    8.40
  -5  -8   6   11.16   12.91
 -19  -4   7   11.19   17.41
 -18  -5   3  -19.04   12.57
 -20  -3   8   -8.64   16.97
 -18  -5   4   27.72   15.39
;

_shelx_hkl_checksum   71552

#==============================================================================
#     End of CIF
#==============================================================================
