# Supplementary material for: Thermal Rearrangement of Thiocarbonyl-Stabilised Triphenylphosphonium Ylides Leading to (Z)-1-Diphenylphosphino-2-(phenylsulfenyl)alkenes and Their Coordination Chemistry
Source: Molecules. 2023 Dec 31;29(1):221. doi: 10.3390/molecules29010221 (PMC10780699; doi:10.3390/molecules29010221)
Supplement: Supplementary file 1 [file molecules-29-00221-s001.zip › 23MOL jdw SM/35.cif]

data_35
_audit_creation_date                               2023-07-20
_audit_creation_method                            'by CrystalStructure 4.3'

# start Validation Reply Form
_vrf_THETM01_35
;
PROBLEM: The value of sine(theta_max)/wavelength is less than 0.575
RESPONSE: Old data from 2003.
;
# end Validation Reply Form

_publ_section_references
;
    ENTER OTHER REFERENCES

    Rigaku (2019). CrystalStructure. Version 4.3. 
    Rigaku Corporation, Tokyo, Japan.

    Burla, M. C., Camalli, M., Carrozzini, B., Cascarano, G. L., 
    Giacovazzo, C., Polidori, G. and Spagna R. 
    (2003). J. Appl. Cryst. 36, 1103.
    SIR2002

    Sheldrick, G.M. (2008) SHELXL Version 2018/3, Acta Cryst. A64, 112-122.

;

#==============================================================================
# CHEMICAL DATA

_chemical_formula_sum                             'C34 H40 Cl2 Ir P S'
_chemical_formula_moiety                          'C34 H40 Cl2 Ir P S'
_chemical_formula_weight                           774.85
_chemical_melting_point                            ?

#==============================================================================
# CRYSTAL DATA
_space_group_crystal_system                        triclinic
_space_group_name_H-M_alt                         'P -1'
_space_group_name_Hall                            '-P 1'
_space_group_IT_number                             2
loop_
_space_group_symop_id
_space_group_symop_operation_xyz
1   '+X,+Y,+Z'
2   '-X,-Y,-Z'
#------------------------------------------------------------------------------
_cell_length_a                                     10.2041(15)
_cell_length_b                                     10.2862(15)
_cell_length_c                                     16.724(3)
_cell_angle_alpha                                  80.903(2)
_cell_angle_beta                                   82.655(2)
_cell_angle_gamma                                  65.666(2)
_cell_volume                                       1575.5(4)
_cell_formula_units_Z                              2
_cell_measurement_reflns_used                      100
_cell_measurement_theta_min                        12.00
_cell_measurement_theta_max                        168.00
_cell_measurement_temperature                      125
#------------------------------------------------------------------------------
_exptl_crystal_description                         prism
_exptl_crystal_colour                              yellow
_exptl_crystal_size_max                            0.300
_exptl_crystal_size_mid                            0.200
_exptl_crystal_size_min                            0.200
_exptl_crystal_density_diffrn                      1.633
_exptl_crystal_density_meas                        ?
_exptl_crystal_density_method                     'not measured'
_exptl_crystal_F_000                               772.00
_exptl_absorpt_coefficient_mu                      4.558
_exptl_absorpt_correction_type    multi-scan 
_exptl_absorpt_correction_T_min   0.742743 
_exptl_absorpt_correction_T_max   1.00000 
#==============================================================================
# EXPERIMENTAL DATA

_diffrn_ambient_temperature                        125
_diffrn_radiation_type                            'Mo K\a'
_diffrn_radiation_wavelength                       0.71075
_diffrn_measurement_device_type                   'Unknown CCD'
_diffrn_measurement_method                         \w
_diffrn_detector_area_resol_mean                   0.900
_diffrn_reflns_number                              7898
_diffrn_reflns_av_unetI/netI                       0.0256
_diffrn_reflns_av_R_equivalents                    0.0298
_diffrn_reflns_theta_max                           23.285
_diffrn_reflns_theta_min                           2.188
_diffrn_reflns_theta_full                          23.285
_diffrn_measured_fraction_theta_max                0.986
_diffrn_measured_fraction_theta_full               0.986
_diffrn_reflns_Laue_measured_fraction_max          0.986
_diffrn_reflns_Laue_measured_fraction_full         0.986
_diffrn_reflns_point_group_measured_fraction_max   0.986
_diffrn_reflns_point_group_measured_fraction_full  0.986
_diffrn_reflns_limit_h_min                        -11
_diffrn_reflns_limit_h_max                         11
_diffrn_reflns_limit_k_min                        -11
_diffrn_reflns_limit_k_max                         8
_diffrn_reflns_limit_l_min                        -18
_diffrn_reflns_limit_l_max                         18
_diffrn_standards_number                           0
_diffrn_standards_interval_count                   .
_diffrn_standards_decay_%                          ?
_reflns_number_total                               4502
_reflns_number_gt                                  4283
_reflns_threshold_expression                       F^2^>2.0\s(F^2^)
_reflns_Friedel_coverage          0.000
_reflns_Friedel_fraction_max      .
_reflns_Friedel_fraction_full     .

#==============================================================================
# REFINEMENT DATA

_refine_special_details
;
    Refinement was performed using all reflections. The weighted 
    R-factor (wR) and goodness of fit (S) are based on F^2^.
    R-factor (gt) are based on F. The threshold expression of
    F^2^ > 2.0 sigma(F^2^) is used only for calculating R-factor (gt).
;
_refine_ls_structure_factor_coef                   Fsqd
_refine_ls_R_factor_all                            0.0279
_refine_ls_R_factor_gt                             0.0263
_refine_ls_wR_factor_ref                           0.0725
_refine_ls_wR_factor_gt                            0.0717
_refine_ls_number_restraints                       0
_refine_ls_hydrogen_treatment                      constr
_refine_ls_number_reflns                           4502
_refine_ls_number_parameters                       354
_refine_ls_goodness_of_fit_ref                     1.023
_refine_ls_weighting_scheme                        calc
_refine_ls_weighting_details
           'w = 1/[\s^2^(Fo^2^)+(0.0560P)^2^+1.3867P] where P=(Fo^2^+2Fc^2^)/3'
_atom_sites_solution_hydrogens                     geom
_atom_sites_solution_primary                       direct
_atom_sites_solution_secondary                     difmap
_refine_ls_shift/su_max                            0.001
_refine_diff_density_max                           0.75
_refine_diff_density_min                          -0.85
_refine_ls_extinction_method                       none
_refine_ls_extinction_coef                         ?

loop_
_atom_type_symbol
_atom_type_description
_atom_type_scat_dispersion_real
_atom_type_scat_dispersion_imag
_atom_type_scat_source
  'C' 'C'  0.0033 0.0016 
;
International Tables for Crystallography
(Vol. C, Tables 4.2.6.8 and 6.1.1.4)
;
  'H' 'H'  0.0000 0.0000 
;
International Tables for Crystallography
(Vol. C, Table 6.1.1.4)
;
  'Cl' 'Cl'  0.1484 0.1585 
;
International Tables for Crystallography
(Vol. C, Tables 4.2.6.8 and 6.1.1.4)
;
  'Ir' 'Ir'  -1.4442 7.9887 
;
International Tables for Crystallography
(Vol. C, Tables 4.2.6.8 and 6.1.1.4)
;
  'P' 'P'  0.1023 0.0942 
;
International Tables for Crystallography
(Vol. C, Tables 4.2.6.8 and 6.1.1.4)
;
  'S' 'S'  0.1246 0.1234 
;
International Tables for Crystallography
(Vol. C, Tables 4.2.6.8 and 6.1.1.4)
;

#==============================================================================
# ATOMIC COORDINATES AND THERMAL PARAMETERS

loop_
 _atom_site_label
 _atom_site_type_symbol
 _atom_site_fract_x
 _atom_site_fract_y
 _atom_site_fract_z
 _atom_site_U_iso_or_equiv
 _atom_site_adp_type
 _atom_site_occupancy
 _atom_site_site_symmetry_order  
 _atom_site_calc_flag
 _atom_site_refinement_flags_posn
 _atom_site_refinement_flags_adp
 _atom_site_refinement_flags_occupancy
 _atom_site_disorder_assembly
 _atom_site_disorder_group
Ir1 Ir 0.64327(2) 0.64262(2) 0.11099(2) 0.01434(9) Uani 1 1 d . . . . .
Cl1 Cl 0.51051(12) 0.49378(12) 0.15366(7) 0.0208(2) Uani 1 1 d . . . . .
Cl2 Cl 0.82967(12) 0.44623(12) 0.04908(7) 0.0217(3) Uani 1 1 d . . . . .
S1 S 0.89841(12) 0.29754(13) 0.39398(7) 0.0198(3) Uani 1 1 d . . . . .
P1 P 0.74342(12) 0.54551(13) 0.23407(7) 0.0153(2) Uani 1 1 d . . . . .
C1 C 0.8112(5) 0.3501(5) 0.2422(3) 0.0185(10) Uani 1 1 d . . . . .
H1A H 0.795811 0.314743 0.196706 0.022 Uiso 1 1 calc R U . . .
C2 C 0.8778(5) 0.2491(5) 0.2998(3) 0.0181(10) Uani 1 1 d . . . . .
C3 C 0.9150(5) 0.0886(5) 0.2958(3) 0.0219(10) Uani 1 1 d . . . . .
C4 C 1.0526(5) -0.0130(5) 0.3387(3) 0.0275(11) Uani 1 1 d . . . . .
H4A H 1.135133 0.006717 0.312536 0.033 Uiso 1 1 calc R U . . .
H4B H 1.039905 0.002887 0.395989 0.033 Uiso 1 1 calc R U . . .
H4C H 1.070006 -0.112930 0.334884 0.033 Uiso 1 1 calc R U . . .
C5 C 0.9348(5) 0.0576(6) 0.2066(3) 0.0265(11) Uani 1 1 d . . . . .
H5A H 1.015852 0.078155 0.178839 0.032 Uiso 1 1 calc R U . . .
H5B H 0.954350 -0.043675 0.205154 0.032 Uiso 1 1 calc R U . . .
H5C H 0.846622 0.118534 0.179308 0.032 Uiso 1 1 calc R U . . .
C6 C 0.7875(6) 0.0556(6) 0.3380(3) 0.0300(12) Uani 1 1 d . . . . .
H6A H 0.808034 -0.045814 0.336407 0.036 Uiso 1 1 calc R U . . .
H6B H 0.773003 0.075608 0.394566 0.036 Uiso 1 1 calc R U . . .
H6C H 0.700116 0.116005 0.309863 0.036 Uiso 1 1 calc R U . . .
C7 C 0.8963(5) 0.5856(5) 0.2488(3) 0.0190(10) Uani 1 1 d . . . . .
C8 C 0.9277(5) 0.6063(5) 0.3236(3) 0.0193(10) Uani 1 1 d . . . . .
H8A H 0.862323 0.609510 0.369886 0.023 Uiso 1 1 calc R U . . .
C9 C 1.0545(5) 0.6223(5) 0.3302(3) 0.0225(10) Uani 1 1 d . . . . .
H9A H 1.075565 0.636391 0.381082 0.027 Uiso 1 1 calc R U . . .
C10 C 1.1508(5) 0.6176(5) 0.2626(3) 0.0223(11) Uani 1 1 d . . . . .
H10A H 1.237590 0.628305 0.267322 0.027 Uiso 1 1 calc R U . . .
C11 C 1.1197(5) 0.5974(5) 0.1888(3) 0.0233(11) Uani 1 1 d . . . . .
H11A H 1.185067 0.594747 0.142574 0.028 Uiso 1 1 calc R U . . .
C12 C 0.9940(5) 0.5811(5) 0.1816(3) 0.0197(10) Uani 1 1 d . . . . .
H12A H 0.973951 0.566665 0.130520 0.024 Uiso 1 1 calc R U . . .
C13 C 0.6107(5) 0.5996(5) 0.3198(3) 0.0169(10) Uani 1 1 d . . . . .
C14 C 0.5723(5) 0.7331(5) 0.3474(3) 0.0224(10) Uani 1 1 d . . . . .
H14A H 0.625441 0.789962 0.327236 0.027 Uiso 1 1 calc R U . . .
C15 C 0.4569(5) 0.7819(6) 0.4041(3) 0.0259(11) Uani 1 1 d . . . . .
H15A H 0.431512 0.872471 0.422519 0.031 Uiso 1 1 calc R U . . .
C16 C 0.3786(5) 0.7018(6) 0.4340(3) 0.0291(12) Uani 1 1 d . . . . .
H16A H 0.298854 0.737221 0.472312 0.035 Uiso 1 1 calc R U . . .
C17 C 0.4166(5) 0.5695(6) 0.4080(3) 0.0262(12) Uani 1 1 d . . . . .
H17A H 0.363453 0.513097 0.429355 0.031 Uiso 1 1 calc R U . . .
C18 C 0.5318(5) 0.5177(6) 0.3510(3) 0.0222(11) Uani 1 1 d . . . . .
H18A H 0.556648 0.426573 0.333280 0.027 Uiso 1 1 calc R U . . .
C19 C 1.0865(5) 0.2509(5) 0.3939(3) 0.0209(10) Uani 1 1 d . . . . .
C20 C 1.1731(5) 0.2630(5) 0.3239(3) 0.0224(10) Uani 1 1 d . . . . .
H20A H 1.134432 0.289563 0.272194 0.027 Uiso 1 1 calc R U . . .
C21 C 1.3168(5) 0.2358(6) 0.3308(3) 0.0278(12) Uani 1 1 d . . . . .
H21A H 1.376043 0.244003 0.283229 0.033 Uiso 1 1 calc R U . . .
C22 C 1.3745(5) 0.1973(6) 0.4053(3) 0.0337(13) Uani 1 1 d . . . . .
H22A H 1.472398 0.180508 0.409249 0.040 Uiso 1 1 calc R U . . .
C23 C 1.2887(6) 0.1831(7) 0.4745(3) 0.0367(13) Uani 1 1 d . . . . .
H23A H 1.328161 0.155506 0.526017 0.044 Uiso 1 1 calc R U . . .
C24 C 1.1460(5) 0.2089(6) 0.4688(3) 0.0271(12) Uani 1 1 d . . . . .
H24A H 1.088163 0.197897 0.516444 0.033 Uiso 1 1 calc R U . . .
C31 C 0.6882(5) 0.8172(5) 0.0414(3) 0.0170(10) Uani 1 1 d . . . . .
C32 C 0.5985(5) 0.8672(5) 0.1131(3) 0.0179(10) Uani 1 1 d . . . . .
C33 C 0.4670(5) 0.8498(5) 0.1105(3) 0.0186(10) Uani 1 1 d . . . . .
C34 C 0.4713(5) 0.7988(5) 0.0333(3) 0.0192(10) Uani 1 1 d . . . . .
C35 C 0.6061(5) 0.7791(5) -0.0085(3) 0.0181(10) Uani 1 1 d . . . . .
C36 C 0.8331(5) 0.8223(5) 0.0152(3) 0.0235(11) Uani 1 1 d . . . . .
H36A H 0.869726 0.780729 -0.036038 0.028 Uiso 1 1 calc R U . . .
H36B H 0.823079 0.922305 0.007771 0.028 Uiso 1 1 calc R U . . .
H36C H 0.900682 0.767176 0.057000 0.028 Uiso 1 1 calc R U . . .
C37 C 0.6331(5) 0.9397(5) 0.1735(3) 0.0230(11) Uani 1 1 d . . . . .
H37A H 0.561332 0.954391 0.219808 0.028 Uiso 1 1 calc R U . . .
H37B H 0.631551 1.032744 0.147816 0.028 Uiso 1 1 calc R U . . .
H37C H 0.729127 0.879216 0.192310 0.028 Uiso 1 1 calc R U . . .
C38 C 0.3394(5) 0.8910(5) 0.1721(3) 0.0245(11) Uani 1 1 d . . . . .
H38A H 0.264059 0.867206 0.155400 0.029 Uiso 1 1 calc R U . . .
H38B H 0.369620 0.838144 0.225271 0.029 Uiso 1 1 calc R U . . .
H38C H 0.301587 0.994453 0.175658 0.029 Uiso 1 1 calc R U . . .
C39 C 0.3543(5) 0.7671(5) 0.0056(3) 0.0236(11) Uani 1 1 d . . . . .
H39A H 0.272292 0.790672 0.046286 0.028 Uiso 1 1 calc R U . . .
H39B H 0.322975 0.825101 -0.046255 0.028 Uiso 1 1 calc R U . . .
H39C H 0.391137 0.664964 -0.001255 0.028 Uiso 1 1 calc R U . . .
C40 C 0.6609(5) 0.7257(5) -0.0891(3) 0.0249(11) Uani 1 1 d . . . . .
H40A H 0.762085 0.658153 -0.086927 0.030 Uiso 1 1 calc R U . . .
H40B H 0.653159 0.806951 -0.130480 0.030 Uiso 1 1 calc R U . . .
H40C H 0.603559 0.676931 -0.102836 0.030 Uiso 1 1 calc R U . . .

loop_
 _atom_site_aniso_label
 _atom_site_aniso_U_11
 _atom_site_aniso_U_22
 _atom_site_aniso_U_33
 _atom_site_aniso_U_23
 _atom_site_aniso_U_13
 _atom_site_aniso_U_12
Ir1 0.01264(12) 0.01403(13) 0.01569(12) -0.00190(8) -0.00025(7) -0.00482(8)
Cl1 0.0197(6) 0.0214(6) 0.0248(6) -0.0018(5) -0.0021(5) -0.0117(5)
Cl2 0.0184(6) 0.0197(6) 0.0228(6) -0.0055(5) 0.0026(4) -0.0034(5)
S1 0.0170(6) 0.0213(7) 0.0186(6) -0.0015(5) 0.0003(4) -0.0060(5)
P1 0.0136(6) 0.0155(6) 0.0162(6) -0.0010(5) 0.0001(4) -0.0056(5)
C1 0.013(2) 0.023(3) 0.021(2) -0.002(2) 0.0019(18) -0.009(2)
C2 0.015(2) 0.020(3) 0.020(2) -0.004(2) 0.0000(18) -0.008(2)
C3 0.020(2) 0.019(3) 0.025(3) -0.001(2) -0.002(2) -0.007(2)
C4 0.025(3) 0.019(3) 0.036(3) -0.001(2) -0.008(2) -0.006(2)
C5 0.027(3) 0.024(3) 0.029(3) -0.006(2) -0.004(2) -0.009(2)
C6 0.029(3) 0.023(3) 0.039(3) -0.002(2) -0.001(2) -0.014(2)
C7 0.017(2) 0.014(2) 0.027(3) -0.002(2) -0.0037(19) -0.0058(19)
C8 0.014(2) 0.017(2) 0.021(2) 0.0002(19) -0.0011(18) -0.0017(19)
C9 0.029(3) 0.017(2) 0.025(3) -0.003(2) -0.006(2) -0.012(2)
C10 0.015(2) 0.016(3) 0.037(3) -0.002(2) -0.002(2) -0.008(2)
C11 0.019(2) 0.017(3) 0.030(3) -0.001(2) 0.001(2) -0.005(2)
C12 0.016(2) 0.022(3) 0.020(2) 0.000(2) -0.0019(19) -0.007(2)
C13 0.016(2) 0.020(3) 0.013(2) 0.0004(19) -0.0008(18) -0.006(2)
C14 0.022(2) 0.023(3) 0.019(2) -0.001(2) -0.0026(19) -0.007(2)
C15 0.020(2) 0.032(3) 0.020(2) -0.006(2) 0.000(2) -0.005(2)
C16 0.022(3) 0.044(3) 0.016(2) -0.006(2) 0.001(2) -0.008(2)
C17 0.018(2) 0.038(3) 0.024(3) 0.004(2) -0.003(2) -0.015(2)
C18 0.019(2) 0.024(3) 0.022(2) -0.003(2) -0.003(2) -0.007(2)
C19 0.021(2) 0.015(2) 0.027(3) -0.003(2) -0.006(2) -0.007(2)
C20 0.022(2) 0.019(3) 0.023(3) 0.001(2) -0.001(2) -0.007(2)
C21 0.023(3) 0.026(3) 0.032(3) -0.004(2) 0.005(2) -0.009(2)
C22 0.016(3) 0.041(3) 0.043(3) -0.011(3) -0.003(2) -0.009(2)
C23 0.034(3) 0.049(4) 0.030(3) -0.005(3) -0.010(2) -0.016(3)
C24 0.026(3) 0.042(3) 0.016(2) -0.003(2) 0.003(2) -0.016(2)
C31 0.017(2) 0.013(2) 0.017(2) 0.0026(19) 0.0027(18) -0.0056(19)
C32 0.016(2) 0.014(2) 0.019(2) 0.0027(19) -0.0022(18) -0.0034(19)
C33 0.018(2) 0.017(2) 0.018(2) -0.0010(19) 0.0005(18) -0.005(2)
C34 0.016(2) 0.014(2) 0.020(2) 0.0036(19) -0.0054(19) 0.0001(19)
C35 0.019(2) 0.017(2) 0.017(2) 0.0005(19) -0.0002(19) -0.007(2)
C36 0.020(2) 0.020(3) 0.029(3) -0.001(2) 0.000(2) -0.007(2)
C37 0.021(2) 0.019(3) 0.027(3) -0.002(2) -0.002(2) -0.006(2)
C38 0.017(2) 0.026(3) 0.026(3) -0.003(2) 0.004(2) -0.006(2)
C39 0.026(3) 0.020(3) 0.026(3) 0.001(2) -0.004(2) -0.012(2)
C40 0.028(3) 0.022(3) 0.021(3) 0.001(2) 0.000(2) -0.007(2)

#==============================================================================
_computing_data_collection                         Unknown
_computing_cell_refinement                         Unknown
_computing_data_reduction                          Unknown
_computing_structure_solution
                                                'SIR2002 (Burla, et al., 2003)'
_computing_structure_refinement
                                      'SHELXL Version 2018/3 (Sheldrick, 2008)'
_computing_publication_material
                                          'CrystalStructure 4.3 (Rigaku, 2019)'
_computing_molecular_graphics                     'CrystalStructure 4.3'

#==============================================================================
# MOLECULAR GEOMETRY

_geom_special_details
;
 All esds (except the esd in the dihedral angle between two l.s. planes)
 are estimated using the full covariance matrix.  The cell esds are taken
 into account individually in the estimation of esds in distances, angles
 and torsion angles; correlations between esds in cell parameters are only
 used when they are defined by crystal symmetry.  An approximate (isotropic)
 treatment of cell esds is used for estimating esds involving l.s. planes.
;

loop_
 _geom_bond_atom_site_label_1
 _geom_bond_atom_site_label_2
 _geom_bond_distance
 _geom_bond_site_symmetry_2
 _geom_bond_publ_flag
Ir1 C33 2.149(5) . ?
Ir1 C31 2.161(4) . ?
Ir1 C32 2.168(5) . ?
Ir1 C34 2.224(4) . ?
Ir1 C35 2.231(5) . ?
Ir1 P1 2.3076(12) . ?
Ir1 Cl2 2.4004(11) . ?
Ir1 Cl1 2.4093(11) . ?
S1 C19 1.777(5) . ?
S1 C2 1.787(5) . ?
P1 C7 1.824(5) . ?
P1 C1 1.824(5) . ?
P1 C13 1.826(4) . ?
C1 C2 1.318(7) . ?
C1 H1A 0.9500 . ?
C2 C3 1.544(7) . ?
C3 C6 1.536(7) . ?
C3 C4 1.546(7) . ?
C3 C5 1.546(7) . ?
C4 H4A 0.9800 . ?
C4 H4B 0.9800 . ?
C4 H4C 0.9800 . ?
C5 H5A 0.9800 . ?
C5 H5B 0.9800 . ?
C5 H5C 0.9800 . ?
C6 H6A 0.9800 . ?
C6 H6B 0.9800 . ?
C6 H6C 0.9800 . ?
C7 C12 1.397(7) . ?
C7 C8 1.399(7) . ?
C8 C9 1.389(7) . ?
C8 H8A 0.9500 . ?
C9 C10 1.394(7) . ?
C9 H9A 0.9500 . ?
C10 C11 1.380(7) . ?
C10 H10A 0.9500 . ?
C11 C12 1.382(7) . ?
C11 H11A 0.9500 . ?
C12 H12A 0.9500 . ?
C13 C14 1.401(7) . ?
C13 C18 1.394(7) . ?
C14 C15 1.384(7) . ?
C14 H14A 0.9500 . ?
C15 C16 1.369(8) . ?
C15 H15A 0.9500 . ?
C16 C17 1.379(8) . ?
C16 H16A 0.9500 . ?
C17 C18 1.390(7) . ?
C17 H17A 0.9500 . ?
C18 H18A 0.9500 . ?
C19 C24 1.389(7) . ?
C19 C20 1.396(7) . ?
C20 C21 1.391(7) . ?
C20 H20A 0.9500 . ?
C21 C22 1.378(8) . ?
C21 H21A 0.9500 . ?
C22 C23 1.385(8) . ?
C22 H22A 0.9500 . ?
C23 C24 1.381(7) . ?
C23 H23A 0.9500 . ?
C24 H24A 0.9500 . ?
C31 C32 1.438(6) . ?
C31 C35 1.450(7) . ?
C31 C36 1.507(6) . ?
C32 C33 1.432(6) . ?
C32 C37 1.498(7) . ?
C33 C34 1.458(7) . ?
C33 C38 1.509(6) . ?
C34 C35 1.412(6) . ?
C34 C39 1.502(7) . ?
C35 C40 1.489(7) . ?
C36 H36A 0.9800 . ?
C36 H36B 0.9800 . ?
C36 H36C 0.9800 . ?
C37 H37A 0.9800 . ?
C37 H37B 0.9800 . ?
C37 H37C 0.9800 . ?
C38 H38A 0.9800 . ?
C38 H38B 0.9800 . ?
C38 H38C 0.9800 . ?
C39 H39A 0.9800 . ?
C39 H39B 0.9800 . ?
C39 H39C 0.9800 . ?
C40 H40A 0.9800 . ?
C40 H40B 0.9800 . ?
C40 H40C 0.9800 . ?

loop_
 _geom_angle_atom_site_label_1
 _geom_angle_atom_site_label_2
 _geom_angle_atom_site_label_3
 _geom_angle
 _geom_angle_site_symmetry_1
 _geom_angle_site_symmetry_3
 _geom_angle_publ_flag
C33 Ir1 C31 65.10(17) . . ?
C33 Ir1 C32 38.76(17) . . ?
C31 Ir1 C32 38.80(17) . . ?
C33 Ir1 C34 38.90(17) . . ?
C31 Ir1 C34 63.87(17) . . ?
C32 Ir1 C34 64.24(17) . . ?
C33 Ir1 C35 64.00(17) . . ?
C31 Ir1 C35 38.53(17) . . ?
C32 Ir1 C35 64.08(17) . . ?
C34 Ir1 C35 36.95(17) . . ?
C33 Ir1 P1 115.38(12) . . ?
C31 Ir1 P1 118.99(13) . . ?
C32 Ir1 P1 100.48(12) . . ?
C34 Ir1 P1 153.08(12) . . ?
C35 Ir1 P1 157.16(12) . . ?
C33 Ir1 Cl2 154.65(13) . . ?
C31 Ir1 Cl2 98.76(12) . . ?
C32 Ir1 Cl2 135.35(12) . . ?
C34 Ir1 Cl2 117.31(12) . . ?
C35 Ir1 Cl2 91.07(12) . . ?
P1 Ir1 Cl2 89.29(4) . . ?
C33 Ir1 Cl1 98.96(12) . . ?
C31 Ir1 Cl1 156.21(12) . . ?
C32 Ir1 Cl1 134.95(12) . . ?
C34 Ir1 Cl1 92.54(12) . . ?
C35 Ir1 Cl1 119.58(12) . . ?
P1 Ir1 Cl1 83.26(4) . . ?
Cl2 Ir1 Cl1 89.20(4) . . ?
C19 S1 C2 104.3(2) . . ?
C7 P1 C1 105.9(2) . . ?
C7 P1 C13 108.3(2) . . ?
C1 P1 C13 106.0(2) . . ?
C7 P1 Ir1 114.71(16) . . ?
C1 P1 Ir1 109.27(15) . . ?
C13 P1 Ir1 112.16(15) . . ?
C2 C1 P1 131.7(4) . . ?
C2 C1 H1A 114.1 . . ?
P1 C1 H1A 114.1 . . ?
C1 C2 C3 122.2(4) . . ?
C1 C2 S1 119.8(4) . . ?
C3 C2 S1 117.1(3) . . ?
C6 C3 C2 107.6(4) . . ?
C6 C3 C4 108.4(4) . . ?
C2 C3 C4 113.1(4) . . ?
C6 C3 C5 108.5(4) . . ?
C2 C3 C5 110.5(4) . . ?
C4 C3 C5 108.6(4) . . ?
C3 C4 H4A 109.5 . . ?
C3 C4 H4B 109.5 . . ?
H4A C4 H4B 109.5 . . ?
C3 C4 H4C 109.5 . . ?
H4A C4 H4C 109.5 . . ?
H4B C4 H4C 109.5 . . ?
C3 C5 H5A 109.5 . . ?
C3 C5 H5B 109.5 . . ?
H5A C5 H5B 109.5 . . ?
C3 C5 H5C 109.5 . . ?
H5A C5 H5C 109.5 . . ?
H5B C5 H5C 109.5 . . ?
C3 C6 H6A 109.5 . . ?
C3 C6 H6B 109.5 . . ?
H6A C6 H6B 109.5 . . ?
C3 C6 H6C 109.5 . . ?
H6A C6 H6C 109.5 . . ?
H6B C6 H6C 109.5 . . ?
C12 C7 C8 119.1(4) . . ?
C12 C7 P1 116.3(3) . . ?
C8 C7 P1 124.3(4) . . ?
C9 C8 C7 120.0(4) . . ?
C9 C8 H8A 120.0 . . ?
C7 C8 H8A 120.0 . . ?
C8 C9 C10 120.3(4) . . ?
C8 C9 H9A 119.8 . . ?
C10 C9 H9A 119.8 . . ?
C11 C10 C9 119.7(4) . . ?
C11 C10 H10A 120.2 . . ?
C9 C10 H10A 120.2 . . ?
C10 C11 C12 120.5(4) . . ?
C10 C11 H11A 119.8 . . ?
C12 C11 H11A 119.8 . . ?
C11 C12 C7 120.5(4) . . ?
C11 C12 H12A 119.8 . . ?
C7 C12 H12A 119.8 . . ?
C14 C13 C18 118.9(4) . . ?
C14 C13 P1 120.5(3) . . ?
C18 C13 P1 120.0(4) . . ?
C15 C14 C13 119.9(5) . . ?
C15 C14 H14A 120.1 . . ?
C13 C14 H14A 120.1 . . ?
C16 C15 C14 121.1(5) . . ?
C16 C15 H15A 119.4 . . ?
C14 C15 H15A 119.4 . . ?
C15 C16 C17 119.5(5) . . ?
C15 C16 H16A 120.3 . . ?
C17 C16 H16A 120.3 . . ?
C16 C17 C18 120.8(5) . . ?
C16 C17 H17A 119.6 . . ?
C18 C17 H17A 119.6 . . ?
C17 C18 C13 119.9(5) . . ?
C17 C18 H18A 120.1 . . ?
C13 C18 H18A 120.1 . . ?
C24 C19 C20 119.5(4) . . ?
C24 C19 S1 117.0(4) . . ?
C20 C19 S1 123.3(4) . . ?
C21 C20 C19 119.2(5) . . ?
C21 C20 H20A 120.4 . . ?
C19 C20 H20A 120.4 . . ?
C22 C21 C20 121.1(5) . . ?
C22 C21 H21A 119.4 . . ?
C20 C21 H21A 119.4 . . ?
C21 C22 C23 119.4(5) . . ?
C21 C22 H22A 120.3 . . ?
C23 C22 H22A 120.3 . . ?
C24 C23 C22 120.3(5) . . ?
C24 C23 H23A 119.9 . . ?
C22 C23 H23A 119.9 . . ?
C23 C24 C19 120.5(5) . . ?
C23 C24 H24A 119.8 . . ?
C19 C24 H24A 119.8 . . ?
C32 C31 C35 107.8(4) . . ?
C32 C31 C36 127.0(4) . . ?
C35 C31 C36 124.6(4) . . ?
C32 C31 Ir1 70.9(3) . . ?
C35 C31 Ir1 73.4(3) . . ?
C36 C31 Ir1 128.0(3) . . ?
C33 C32 C31 107.8(4) . . ?
C33 C32 C37 127.2(4) . . ?
C31 C32 C37 124.6(4) . . ?
C33 C32 Ir1 69.9(3) . . ?
C31 C32 Ir1 70.3(3) . . ?
C37 C32 Ir1 130.4(3) . . ?
C32 C33 C34 107.8(4) . . ?
C32 C33 C38 126.6(4) . . ?
C34 C33 C38 125.3(4) . . ?
C32 C33 Ir1 71.3(3) . . ?
C34 C33 Ir1 73.4(3) . . ?
C38 C33 Ir1 125.7(3) . . ?
C35 C34 C33 108.0(4) . . ?
C35 C34 C39 126.5(4) . . ?
C33 C34 C39 125.4(4) . . ?
C35 C34 Ir1 71.8(3) . . ?
C33 C34 Ir1 67.7(2) . . ?
C39 C34 Ir1 124.1(3) . . ?
C34 C35 C31 108.3(4) . . ?
C34 C35 C40 127.6(4) . . ?
C31 C35 C40 124.1(4) . . ?
C34 C35 Ir1 71.3(3) . . ?
C31 C35 Ir1 68.1(2) . . ?
C40 C35 Ir1 125.2(3) . . ?
C31 C36 H36A 109.5 . . ?
C31 C36 H36B 109.5 . . ?
H36A C36 H36B 109.5 . . ?
C31 C36 H36C 109.5 . . ?
H36A C36 H36C 109.5 . . ?
H36B C36 H36C 109.5 . . ?
C32 C37 H37A 109.5 . . ?
C32 C37 H37B 109.5 . . ?
H37A C37 H37B 109.5 . . ?
C32 C37 H37C 109.5 . . ?
H37A C37 H37C 109.5 . . ?
H37B C37 H37C 109.5 . . ?
C33 C38 H38A 109.5 . . ?
C33 C38 H38B 109.5 . . ?
H38A C38 H38B 109.5 . . ?
C33 C38 H38C 109.5 . . ?
H38A C38 H38C 109.5 . . ?
H38B C38 H38C 109.5 . . ?
C34 C39 H39A 109.5 . . ?
C34 C39 H39B 109.5 . . ?
H39A C39 H39B 109.5 . . ?
C34 C39 H39C 109.5 . . ?
H39A C39 H39C 109.5 . . ?
H39B C39 H39C 109.5 . . ?
C35 C40 H40A 109.5 . . ?
C35 C40 H40B 109.5 . . ?
H40A C40 H40B 109.5 . . ?
C35 C40 H40C 109.5 . . ?
H40A C40 H40C 109.5 . . ?
H40B C40 H40C 109.5 . . ?

loop_
 _geom_torsion_atom_site_label_1
 _geom_torsion_atom_site_label_2
 _geom_torsion_atom_site_label_3
 _geom_torsion_atom_site_label_4
 _geom_torsion
 _geom_torsion_site_symmetry_1
 _geom_torsion_site_symmetry_2
 _geom_torsion_site_symmetry_3
 _geom_torsion_site_symmetry_4
 _geom_torsion_publ_flag
C7 P1 C1 C2 55.1(5) . . . . ?
C13 P1 C1 C2 -59.8(5) . . . . ?
Ir1 P1 C1 C2 179.1(4) . . . . ?
P1 C1 C2 C3 175.1(3) . . . . ?
P1 C1 C2 S1 6.5(6) . . . . ?
C19 S1 C2 C1 -111.5(4) . . . . ?
C19 S1 C2 C3 79.4(4) . . . . ?
C1 C2 C3 C6 -90.7(5) . . . . ?
S1 C2 C3 C6 78.2(4) . . . . ?
C1 C2 C3 C4 149.6(4) . . . . ?
S1 C2 C3 C4 -41.5(5) . . . . ?
C1 C2 C3 C5 27.6(6) . . . . ?
S1 C2 C3 C5 -163.5(3) . . . . ?
C1 P1 C7 C12 80.2(4) . . . . ?
C13 P1 C7 C12 -166.5(3) . . . . ?
Ir1 P1 C7 C12 -40.4(4) . . . . ?
C1 P1 C7 C8 -93.5(4) . . . . ?
C13 P1 C7 C8 19.8(5) . . . . ?
Ir1 P1 C7 C8 145.9(4) . . . . ?
C12 C7 C8 C9 0.1(7) . . . . ?
P1 C7 C8 C9 173.6(4) . . . . ?
C7 C8 C9 C10 0.0(7) . . . . ?
C8 C9 C10 C11 0.2(7) . . . . ?
C9 C10 C11 C12 -0.3(7) . . . . ?
C10 C11 C12 C7 0.4(7) . . . . ?
C8 C7 C12 C11 -0.3(7) . . . . ?
P1 C7 C12 C11 -174.3(4) . . . . ?
C7 P1 C13 C14 45.9(4) . . . . ?
C1 P1 C13 C14 159.1(4) . . . . ?
Ir1 P1 C13 C14 -81.7(4) . . . . ?
C7 P1 C13 C18 -143.3(4) . . . . ?
C1 P1 C13 C18 -30.0(4) . . . . ?
Ir1 P1 C13 C18 89.1(4) . . . . ?
C18 C13 C14 C15 -0.6(7) . . . . ?
P1 C13 C14 C15 170.4(4) . . . . ?
C13 C14 C15 C16 0.0(7) . . . . ?
C14 C15 C16 C17 0.9(7) . . . . ?
C15 C16 C17 C18 -1.0(7) . . . . ?
C16 C17 C18 C13 0.4(7) . . . . ?
C14 C13 C18 C17 0.4(7) . . . . ?
P1 C13 C18 C17 -170.6(4) . . . . ?
C2 S1 C19 C24 -149.2(4) . . . . ?
C2 S1 C19 C20 34.8(5) . . . . ?
C24 C19 C20 C21 -1.4(7) . . . . ?
S1 C19 C20 C21 174.5(4) . . . . ?
C19 C20 C21 C22 0.0(8) . . . . ?
C20 C21 C22 C23 1.0(8) . . . . ?
C21 C22 C23 C24 -0.7(9) . . . . ?
C22 C23 C24 C19 -0.7(9) . . . . ?
C20 C19 C24 C23 1.8(8) . . . . ?
S1 C19 C24 C23 -174.3(4) . . . . ?
C35 C31 C32 C33 4.4(5) . . . . ?
C36 C31 C32 C33 176.2(4) . . . . ?
Ir1 C31 C32 C33 -60.1(3) . . . . ?
C35 C31 C32 C37 -169.3(4) . . . . ?
C36 C31 C32 C37 2.5(7) . . . . ?
Ir1 C31 C32 C37 126.2(4) . . . . ?
C35 C31 C32 Ir1 64.5(3) . . . . ?
C36 C31 C32 Ir1 -123.7(5) . . . . ?
C31 C32 C33 C34 -4.4(5) . . . . ?
C37 C32 C33 C34 169.1(4) . . . . ?
Ir1 C32 C33 C34 -64.8(3) . . . . ?
C31 C32 C33 C38 -178.5(4) . . . . ?
C37 C32 C33 C38 -5.0(8) . . . . ?
Ir1 C32 C33 C38 121.1(5) . . . . ?
C31 C32 C33 Ir1 60.4(3) . . . . ?
C37 C32 C33 Ir1 -126.1(5) . . . . ?
C32 C33 C34 C35 2.7(5) . . . . ?
C38 C33 C34 C35 176.9(4) . . . . ?
Ir1 C33 C34 C35 -60.8(3) . . . . ?
C32 C33 C34 C39 -179.7(4) . . . . ?
C38 C33 C34 C39 -5.5(7) . . . . ?
Ir1 C33 C34 C39 116.9(5) . . . . ?
C32 C33 C34 Ir1 63.5(3) . . . . ?
C38 C33 C34 Ir1 -122.3(5) . . . . ?
C33 C34 C35 C31 0.0(5) . . . . ?
C39 C34 C35 C31 -177.6(4) . . . . ?
Ir1 C34 C35 C31 -58.2(3) . . . . ?
C33 C34 C35 C40 178.7(5) . . . . ?
C39 C34 C35 C40 1.1(8) . . . . ?
Ir1 C34 C35 C40 120.5(5) . . . . ?
C33 C34 C35 Ir1 58.2(3) . . . . ?
C39 C34 C35 Ir1 -119.3(5) . . . . ?
C32 C31 C35 C34 -2.7(5) . . . . ?
C36 C31 C35 C34 -174.7(4) . . . . ?
Ir1 C31 C35 C34 60.2(3) . . . . ?
C32 C31 C35 C40 178.5(4) . . . . ?
C36 C31 C35 C40 6.5(7) . . . . ?
Ir1 C31 C35 C40 -118.6(5) . . . . ?
C32 C31 C35 Ir1 -62.9(3) . . . . ?
C36 C31 C35 Ir1 125.1(4) . . . . ?


#==============================================================================
# Additional structures and associated data_? identifiers
# should be added at this point if there is more than one 
# structure analysis in the CIF.

_shelx_res_file
;
TITL HMASJ25
    shelxl.res
    created by SHELXL-2018/3 at 17:57:39 on 20-Jul-2023
CELL  0.71075 10.20410 10.28620 16.72400 80.90300 82.65500 65.66600
ZERR  2 0.00150 0.00150 0.00300 0.00200 0.00200 0.00200
LATT 1
SFAC C H CL IR P S
UNIT 68 80 4 2 2 2
OMIT     0   1   1
OMIT     1   0   1
OMIT     2   6   3
OMIT     3   6   5
OMIT     7  -1   2
L.S. 20
FMAP 2
PLAN 5
WPDB -2
HTAB
BOND $H
CONF
LIST 4
TEMP -148.0
ACTA
SIZE 0.300 0.200 0.200
WGHT    0.056000    1.386700
FVAR       0.45947
IR1   4    0.643270    0.642618    0.110992    11.00000    0.01264    0.01403 =
         0.01569   -0.00190   -0.00025   -0.00482
CL1   3    0.510509    0.493783    0.153659    11.00000    0.01967    0.02137 =
         0.02475   -0.00175   -0.00209   -0.01171
CL2   3    0.829669    0.446229    0.049079    11.00000    0.01838    0.01967 =
         0.02280   -0.00552    0.00256   -0.00345
S1    6    0.898410    0.297539    0.393982    11.00000    0.01702    0.02130 =
         0.01859   -0.00154    0.00033   -0.00595
P1    5    0.743421    0.545508    0.234067    11.00000    0.01357    0.01547 =
         0.01620   -0.00100    0.00007   -0.00564
C1    1    0.811239    0.350112    0.242240    11.00000    0.01258    0.02292 =
         0.02126   -0.00245    0.00190   -0.00916
AFIX  43
H1A   2    0.795811    0.314743    0.196706    11.00000   -1.20000
AFIX   0
C2    1    0.877750    0.249072    0.299825    11.00000    0.01504    0.02004 =
         0.01991   -0.00366   -0.00005   -0.00772
C3    1    0.914967    0.088643    0.295831    11.00000    0.01992    0.01929 =
         0.02485   -0.00102   -0.00197   -0.00671
C4    1    1.052603   -0.012973    0.338738    11.00000    0.02488    0.01942 =
         0.03641   -0.00126   -0.00754   -0.00620
AFIX  33
H4A   2    1.135133    0.006717    0.312536    11.00000   -1.20000
H4B   2    1.039905    0.002887    0.395989    11.00000   -1.20000
H4C   2    1.070006   -0.112930    0.334884    11.00000   -1.20000
AFIX   0
C5    1    0.934759    0.057571    0.206620    11.00000    0.02668    0.02408 =
         0.02943   -0.00598   -0.00399   -0.00930
AFIX  33
H5A   2    1.015852    0.078155    0.178839    11.00000   -1.20000
H5B   2    0.954350   -0.043675    0.205154    11.00000   -1.20000
H5C   2    0.846622    0.118534    0.179308    11.00000   -1.20000
AFIX   0
C6    1    0.787501    0.055624    0.337979    11.00000    0.02936    0.02346 =
         0.03945   -0.00207   -0.00074   -0.01395
AFIX  33
H6A   2    0.808034   -0.045814    0.336407    11.00000   -1.20000
H6B   2    0.773003    0.075608    0.394566    11.00000   -1.20000
H6C   2    0.700116    0.116005    0.309863    11.00000   -1.20000
AFIX   0
C7    1    0.896320    0.585596    0.248810    11.00000    0.01682    0.01371 =
         0.02668   -0.00221   -0.00368   -0.00581
C8    1    0.927678    0.606328    0.323624    11.00000    0.01435    0.01696 =
         0.02111    0.00018   -0.00106   -0.00167
AFIX  43
H8A   2    0.862323    0.609510    0.369886    11.00000   -1.20000
AFIX   0
C9    1    1.054461    0.622262    0.330229    11.00000    0.02930    0.01656 =
         0.02549   -0.00268   -0.00566   -0.01180
AFIX  43
H9A   2    1.075565    0.636391    0.381082    11.00000   -1.20000
AFIX   0
C10   1    1.150846    0.617620    0.262612    11.00000    0.01540    0.01642 =
         0.03668   -0.00227   -0.00238   -0.00811
AFIX  43
H10A  2    1.237590    0.628305    0.267322    11.00000   -1.20000
AFIX   0
C11   1    1.119686    0.597427    0.188769    11.00000    0.01873    0.01720 =
         0.03021   -0.00065    0.00060   -0.00487
AFIX  43
H11A  2    1.185067    0.594747    0.142574    11.00000   -1.20000
AFIX   0
C12   1    0.994034    0.581078    0.181564    11.00000    0.01572    0.02185 =
         0.02038    0.00034   -0.00192   -0.00705
AFIX  43
H12A  2    0.973951    0.566665    0.130520    11.00000   -1.20000
AFIX   0
C13   1    0.610693    0.599579    0.319840    11.00000    0.01578    0.02010 =
         0.01278    0.00037   -0.00081   -0.00603
C14   1    0.572326    0.733050    0.347401    11.00000    0.02180    0.02322 =
         0.01949   -0.00083   -0.00257   -0.00668
AFIX  43
H14A  2    0.625441    0.789962    0.327236    11.00000   -1.20000
AFIX   0
C15   1    0.456899    0.781868    0.404062    11.00000    0.02011    0.03247 =
         0.02028   -0.00563   -0.00032   -0.00523
AFIX  43
H15A  2    0.431512    0.872471    0.422519    11.00000   -1.20000
AFIX   0
C16   1    0.378650    0.701844    0.433980    11.00000    0.02174    0.04441 =
         0.01582   -0.00643    0.00147   -0.00766
AFIX  43
H16A  2    0.298854    0.737221    0.472312    11.00000   -1.20000
AFIX   0
C17   1    0.416604    0.569507    0.408025    11.00000    0.01777    0.03810 =
         0.02391    0.00413   -0.00343   -0.01451
AFIX  43
H17A  2    0.363453    0.513097    0.429355    11.00000   -1.20000
AFIX   0
C18   1    0.531783    0.517658    0.350988    11.00000    0.01897    0.02428 =
         0.02246   -0.00254   -0.00310   -0.00743
AFIX  43
H18A  2    0.556648    0.426573    0.333280    11.00000   -1.20000
AFIX   0
C19   1    1.086537    0.250911    0.393942    11.00000    0.02148    0.01526 =
         0.02735   -0.00339   -0.00552   -0.00732
C20   1    1.173136    0.263043    0.323914    11.00000    0.02184    0.01939 =
         0.02300    0.00088   -0.00099   -0.00654
AFIX  43
H20A  2    1.134432    0.289563    0.272194    11.00000   -1.20000
AFIX   0
C21   1    1.316772    0.235841    0.330758    11.00000    0.02266    0.02606 =
         0.03201   -0.00409    0.00540   -0.00880
AFIX  43
H21A  2    1.376043    0.244003    0.283229    11.00000   -1.20000
AFIX   0
C22   1    1.374544    0.197256    0.405311    11.00000    0.01650    0.04149 =
         0.04289   -0.01101   -0.00280   -0.00910
AFIX  43
H22A  2    1.472398    0.180508    0.409249    11.00000   -1.20000
AFIX   0
C23   1    1.288726    0.183091    0.474482    11.00000    0.03361    0.04895 =
         0.02970   -0.00512   -0.00993   -0.01639
AFIX  43
H23A  2    1.328161    0.155506    0.526017    11.00000   -1.20000
AFIX   0
C24   1    1.146028    0.208923    0.468809    11.00000    0.02552    0.04176 =
         0.01580   -0.00349    0.00305   -0.01646
AFIX  43
H24A  2    1.088163    0.197897    0.516444    11.00000   -1.20000
AFIX   0
C31   1    0.688199    0.817155    0.041405    11.00000    0.01742    0.01316 =
         0.01731    0.00258    0.00269   -0.00565
C32   1    0.598510    0.867231    0.113104    11.00000    0.01631    0.01409 =
         0.01921    0.00265   -0.00221   -0.00341
C33   1    0.466963    0.849790    0.110523    11.00000    0.01787    0.01746 =
         0.01780   -0.00103    0.00052   -0.00530
C34   1    0.471261    0.798773    0.033321    11.00000    0.01628    0.01400 =
         0.02047    0.00360   -0.00541    0.00009
C35   1    0.606109    0.779123   -0.008507    11.00000    0.01889    0.01681 =
         0.01704    0.00047   -0.00021   -0.00663
C36   1    0.833093    0.822290    0.015247    11.00000    0.01951    0.01995 =
         0.02894   -0.00096    0.00040   -0.00710
AFIX  33
H36A  2    0.869726    0.780729   -0.036038    11.00000   -1.20000
H36B  2    0.823079    0.922305    0.007771    11.00000   -1.20000
H36C  2    0.900682    0.767176    0.057000    11.00000   -1.20000
AFIX   0
C37   1    0.633124    0.939661    0.173482    11.00000    0.02093    0.01895 =
         0.02708   -0.00169   -0.00223   -0.00617
AFIX 137
H37A  2    0.561332    0.954391    0.219808    11.00000   -1.20000
H37B  2    0.631551    1.032744    0.147816    11.00000   -1.20000
H37C  2    0.729127    0.879216    0.192310    11.00000   -1.20000
AFIX   0
C38   1    0.339382    0.891009    0.172107    11.00000    0.01721    0.02579 =
         0.02645   -0.00309    0.00365   -0.00598
AFIX  33
H38A  2    0.264059    0.867206    0.155400    11.00000   -1.20000
H38B  2    0.369620    0.838144    0.225271    11.00000   -1.20000
H38C  2    0.301587    0.994453    0.175658    11.00000   -1.20000
AFIX   0
C39   1    0.354252    0.767129    0.005618    11.00000    0.02613    0.02031 =
         0.02605    0.00095   -0.00407   -0.01170
AFIX  33
H39A  2    0.272292    0.790672    0.046286    11.00000   -1.20000
H39B  2    0.322975    0.825101   -0.046255    11.00000   -1.20000
H39C  2    0.391137    0.664964   -0.001255    11.00000   -1.20000
AFIX   0
C40   1    0.660914    0.725724   -0.089077    11.00000    0.02755    0.02235 =
         0.02057    0.00084   -0.00042   -0.00741
AFIX 137
H40A  2    0.762085    0.658153   -0.086927    11.00000   -1.20000
H40B  2    0.653159    0.806951   -0.130480    11.00000   -1.20000
H40C  2    0.603559    0.676931   -0.102836    11.00000   -1.20000
AFIX   0
HKLF 4


REM  HMASJ25
REM wR2 = 0.0725, GooF = S = 1.023, Restrained GooF = 1.023 for all data
REM R1 = 0.0263 for 4283 Fo > 4sig(Fo) and 0.0279 for all 4502 data
REM 354 parameters refined using 0 restraints

END

WGHT      0.0545      0.7838

REM Instructions for potential hydrogen bonds
HTAB C1 Cl2
HTAB C12 Cl2

REM Highest difference peak  0.753,  deepest hole -0.855,  1-sigma level  0.131
Q1    1   0.5920  0.7156  0.1541  11.00000  0.05    0.75
Q2    1   0.6954  0.5791  0.0665  11.00000  0.05    0.72
Q3    1   0.8584  0.8558  0.0689  11.00000  0.05    0.61
Q4    1   0.9038  0.7407 -0.0010  11.00000  0.05    0.58
Q5    1   0.6793  0.5614  0.1594  11.00000  0.05    0.54
;

_shelx_res_checksum   98365

_shelx_hkl_file
;
   0  -1   0 5814.69   31.92
   0  -1  -1   11.57    1.85
  -1  -1   0  780.27    7.91
   1   1   0  667.87    5.04
  -1  -1   0  753.00    6.02
  -1   0  -1    8.75    1.61
  -1   0  -1   12.22    1.46
   0   0  -2   64.57    2.46
   0   0   2   76.88    2.53
  -1  -1  -1 9440.19   49.70
  -1  -1  -1 9057.73   50.91
   1   1   1 9331.22   49.78
   1   0  -111149.55   59.09
   0   1  -1 5448.58   29.72
   0  -1   1 5285.01   30.15
   0  -1   1 5176.30   28.22
  -1  -1   1 2230.96   14.62
   1   1  -1 2285.13   14.50
  -1  -1   1 2202.90   15.23
   0  -1  -2 7135.83   39.41
   0   1   2 7362.44   39.50
   0  -1  -2 6979.16   39.01
  -1  -1  -2 4891.85   27.80
   1   1   2 4769.82   27.74
  -1   0  -2  718.59    6.01
   1   0   2  566.45    6.00
  -1   0  -2  706.40    6.66
   1   0  -2 9058.75   50.45
   0   1  -2 3774.44   23.02
   0  -1   2 3784.72   24.46
   0   0  -3   28.58    1.82
   0   0  -3   29.48    2.88
   0   0   3   22.10    3.11
  -1  -1   2  950.68    7.68
  -1  -1   2  978.59   10.39
   1   1  -2 1065.14    9.72
   1  -1  -1  792.17    6.74
  -1   1  -1 2136.91   14.45
  -1  -2  -1 5046.12   31.83
   1   2   0 2150.19   12.71
  -1  -2   0 2417.90   18.59
   2   1   0 5920.84   34.08
   2   1   0 5953.41   33.15
  -2  -1   0 5659.34   35.02
   1   1   3 5193.23   30.81
  -1  -1  -3 4909.13   29.74
  -1  -1  -3 4859.49   30.64
  -2  -1  -1 7713.10   44.96
  -2  -1  -1 7785.13   44.10
   2   1   1 7554.71   42.09
   0  -1  -3 2864.04   18.92
   0   1   3 2786.31   17.28
   0  -1  -3 2626.05   18.17
  -1   0  -3 4293.52   26.85
  -1   0  -3 4309.02   24.87
   1   0   3 4328.05   27.08
   1  -1  -2 1189.03    9.89
  -1  -2  -2   20.65    2.24
  -1  -2  -2   39.71    5.60
   0  -2   0  535.94    7.04
   2   0   0   12.76    1.94
   2   0   0    3.81    4.34
  -2  -1   1  228.79    5.00
   2   1  -1  246.88    4.40
   0  -2  -1 2358.00   17.36
   1   2  -1 1284.98    9.76
  -1  -2   1 1263.97   12.35
  -1  -2   1 1209.16   11.10
   1   0  -3  162.12    4.51
  -2  -1  -2  100.47    4.73
   2   1   2   93.72    3.45
  -2  -1  -2  101.05    3.26
  -2   0  -1 2112.83   15.53
   2   0   1 2072.41   14.22
  -1   1  -2   26.93    3.33
   0  -1   3  231.44    6.33
   0   1  -3  243.76    5.24
   2   0  -1   25.67    2.40
   0   2  -1 5407.52   29.77
   0  -2   1 5392.41   32.03
  -1  -1   3 5975.56   38.50
   1   1  -3 4334.93   30.01
  -2  -2  -1 2544.66   15.82
  -2  -2  -1 2713.04   22.35
  -2  -2  -1 2592.14   17.25
   0  -2  -2 5729.72   32.05
   0  -2  -2 5922.38   36.28
   2   2   0 3431.29   21.23
  -2  -2   0 3155.35   20.97
  -2  -2   0 3322.63   25.11
  -2   0  -2 6312.55   37.88
   0   0  -4 5039.87   28.12
   0   0  -4 5129.78   33.36
   0   0   4 5088.48   32.96
  -1  -2  -3 1196.50   13.10
  -1  -2  -3 1207.13   10.07
   1   2   3 1175.99   10.45
  -2  -2  -2  140.66    3.87
   2   2   2  126.91    3.93
  -2  -1   2  646.48    7.67
  -2  -1   2  641.14    8.06
   2   1  -2  637.37    7.62
   1   2  -2  131.49    4.49
  -1  -2   2  124.38    5.71
  -1  -2   2  117.69    5.76
   2   1   3   25.38    2.81
  -2  -1  -3   15.75    2.95
   2   1   3    5.37    3.65
  -2  -1  -3   20.52    4.87
  -1  -1  -4  484.30    8.05
  -1  -1  -4  581.70    8.51
   1   1   4  507.13    7.07
   1  -1  -3 2988.22   20.66
   1  -1  -3 3026.89   21.39
  -2  -2   1 2571.02   20.17
   2   2  -1 2547.70   17.42
  -2  -2   1 2593.00   19.79
   0  -1  -4 2165.30   16.07
   0   1   4 2185.25   15.16
   0  -1  -4 2296.15   18.14
   2   0  -2 3306.37   22.33
  -1   0  -4 8928.05   48.32
  -1   0  -4 9438.16   55.13
   1   0   4 8968.70   52.60
   0   2  -2  598.00    6.70
   0  -2   2  635.60    8.50
   0  -2   2  599.39    6.73
  -1   1  -3    9.57    3.71
   1  -1   3   24.41    3.95
   0  -2  -3 2330.87   16.54
   0  -2  -3 2304.53   18.11
   2   2   3  755.14    8.61
  -2  -2  -3  826.10    8.50
  -2  -2  -3  824.06   12.89
  -2   0  -3  593.51    7.05
   2   0   3  651.97    7.23
  -2   0  -3  638.27    7.94
   1   0  -4  467.81    7.91
   1  -2   0  231.18    4.85
  -2   1   0 6102.05   37.99
   0  -1   4  405.91    8.44
   0   1  -4  417.08    7.57
   1  -2  -1  694.30    8.34
   1  -2  -1  741.10    6.59
  -2   1  -1   13.17    2.99
  -2  -2   2 2462.48   18.65
  -2  -2   2 2547.69   20.93
   2   2  -2 2443.73   18.02
   2  -1  -1 1952.45   14.65
  -1   2  -1   57.84    2.66
   1  -2   1   73.82    3.48
   1   2   4  542.35    7.17
  -1  -2  -4  570.85    7.59
  -1  -2  -4  532.21    9.19
   1   1  -4  450.68    8.17
  -1  -1   4  500.46    9.14
  -2  -1   3  565.09    8.40
   2   1  -3  554.03    8.04
  -1  -2   3 2094.68   15.46
   1   2  -3 2081.92   16.98
  -2  -1  -4  521.18    7.68
   2   1   4  475.28    6.15
   2   1   4  510.20    7.57
  -2  -1  -4  502.63    8.63
   2   0  -3 1013.99   10.96
  -1  -3  -1  209.29    7.14
   1  -2  -2 2584.77   17.32
   1  -2  -2 2591.89   19.82
  -1  -3   0  256.26   11.72
  -3  -1  -1   11.98    3.98
   3   1   1   13.24    2.75
  -3  -1  -1   13.61    3.14
   3   1   0  134.78    3.98
   3   1   0  158.86    3.85
  -3  -1   0  123.59    4.82
   0  -2   3   96.54    3.95
   0   2  -3   78.84    4.14
   0  -2   3   92.00    5.66
  -1   1   4 3349.50   19.89
   1  -1  -4 3779.67   25.53
   1  -1  -4 3566.15   25.51
  -2   1  -2 3055.94   20.88
  -1  -3  -2  504.05    4.54
  -1  -3  -2  528.50    9.57
   2  -1  -2 1865.62   14.78
   2   3   1  950.27    7.83
  -2  -3  -1 1040.66   14.65
   0   0  -5 1015.26   12.38
   0   0   5 1028.14   12.12
   0   0  -5 1032.57    9.34
   0  -2  -4    6.16    4.13
   0   2   4    6.80    2.85
   0  -2  -4   10.10    3.80
  -3  -2  -1 2988.74   21.43
  -3  -2  -1 2955.55   17.85
   3   2   1 3062.34   21.19
  -3  -2  -1 3057.28   24.30
   1  -1   4 5461.90   36.33
  -1   1  -4 5584.92   35.56
  -1  -1  -5  570.36    8.49
   1   1   5  634.77    8.42
  -1  -1  -5  565.57    8.55
  -3  -1  -2  662.79    8.73
  -3  -1  -2  667.60    9.36
   3   1   2  641.83    8.03
  -2  -3   0  620.62   11.44
   2   3   0  666.05    6.71
  -2  -3   0  633.08    8.34
  -2  -2  -4 2589.67   23.65
   2   2   4 2616.07   19.71
  -2  -2  -4 2734.80   20.07
   3   2   0   97.55    3.66
  -3  -2   0  129.83    5.87
  -3  -2   0   94.65    4.14
   1  -2   2   60.06    2.93
  -1   2  -2   60.06    4.25
   0  -1  -5  101.45    5.04
   0  -1  -5  100.54    4.54
   0   1   5   94.58    3.88
   3   1  -1 3856.45   25.85
  -2  -3  -2 2891.31   19.04
  -2  -3  -2 3067.69   26.30
   1   3  -1 3965.25   24.07
  -1  -3   1 4184.01   28.71
  -1  -3   1 4149.29   28.14
  -2   0  -4 2637.87   18.12
  -2   0  -4 2250.45   19.64
   2   0   4 2608.05   19.31
   3   2   2 3299.11   23.11
  -3  -2  -2 3250.44   23.04
  -3  -2  -2 3277.67   26.05
   1   0   5  851.52   10.79
  -1   0  -5  870.76    8.37
  -1   0  -5 1067.88   13.58
   0  -3  -1 5729.01   38.59
   1  -2  -3 7184.61   44.24
   1  -2  -3 7175.44   42.24
  -2  -2   3  102.04    4.44
  -2  -2   3   98.62    5.76
   2   2  -3  107.55    4.36
   0  -3   0  781.06   10.17
  -1  -3  -3 4059.33   24.20
  -1  -3  -3 4200.59   30.66
   3   0   0 1235.71   11.98
   3   0   0 1135.42    9.48
  -3  -2   1 1997.53   16.40
  -3  -2   1 1978.27   17.83
   3   2  -1 1904.24   15.64
   2   3  -1 3174.30   21.02
  -2  -3   1 3101.24   26.26
  -2  -3   1 3282.81   25.25
  -3   0  -1 3052.38   22.60
   3   0   1 3048.88   20.62
   1   0  -5 1431.81   15.16
  -3  -1  -3  451.41    7.30
   3   1   3  482.03    7.38
   3   1   3  451.32    4.91
  -3  -1  -3  471.91    8.28
  -2  -3  -3  923.18   13.87
  -2  -3  -3 1063.07   11.47
  -2   1  -3  838.59    9.83
   0  -3  -2   42.18    5.09
   0  -3  -2   40.30    2.41
   2  -1  -3    8.22    2.92
   3   2   3 3647.34   25.77
  -3  -2  -3 3599.29   25.33
  -3  -2  -3 3847.52   30.40
   3   0  -1  218.13    4.91
   3   0  -1  217.77    3.65
   0  -1   5 2019.33   19.64
   0   1  -5 1929.95   17.67
   1   2   5 2055.24   16.46
  -1  -2  -5 2113.46   19.06
  -1  -2  -5 2477.75   20.25
   3   1  -2 2465.24   19.02
   2   1  -4 2877.16   22.90
   0   3  -1 2575.47   15.72
   0  -3   1 2382.86   18.86
   2   0  -4   73.81    4.13
  -1  -3   2   25.98    5.64
  -1  -3   2   22.82    4.56
   1   3  -2   23.40    3.52
  -3   0  -2 1282.08   13.01
   3   0   2 1242.27   11.73
   1   2  -4 2680.73   21.92
  -1  -2   4 1986.23   22.65
  -1  -2   4 2614.30   17.13
   2   1   5 6899.91   40.77
  -2  -1  -5 7260.76   45.47
   2   1   5 7342.52   45.13
  -2  -1  -5 7142.92   44.16
  -1   2  -3  198.21    5.15
   1  -2   3  182.31    5.88
   1  -2   3  179.74    3.98
   0  -2   4  578.11    6.23
   0  -2   4  543.46   10.09
   0   2  -4  538.11    8.34
  -1  -1   5  634.57   10.62
   1   1  -5  662.51   10.48
   3   3   1 8008.78   46.01
  -3  -3  -1 8189.72   54.32
  -3  -3  -1 7787.34   45.21
   3   2  -2  605.78    8.28
  -3  -2   2  651.74    9.92
  -3  -2   2  609.39    9.34
   1  -1  -5 2483.60   24.41
  -1   1   5 3317.72   20.60
   1  -1  -5 3305.98   22.79
  -2  -3   2 4874.43   34.18
   2   3  -2 4992.72   31.65
  -2  -3   2 5016.97   35.33
   0  -2  -5 1113.14   12.13
   0   2   5 1236.22   11.20
   0  -2  -5 1156.86   12.49
   0  -3  -3    2.74    4.77
   0  -3  -3    7.06    2.88
  -2  -2  -5 1237.99   15.93
   2   2   5 1201.81   12.59
  -2  -2  -5 1251.07   12.47
  -1  -3  -4   95.06    4.32
  -1  -3  -4  102.35    6.17
   3   0  -2  235.63    5.44
   3   0  -2  234.52    2.74
   3   3   0 2929.86   20.41
  -3  -3   0 3063.07   26.01
  -3  -3   0 2469.53   20.18
  -3  -3  -2 4573.90   36.37
  -3  -3  -2 4369.02   28.58
  -3  -3  -2 4203.15   25.11
   1  -2  -4 4551.65   30.52
   1  -2  -4 4653.28   31.73
  -1   1  -5 6786.54   43.83
   1  -1   5 6923.10   45.50
   0  -3   2  760.72    9.35
   0   3  -2  720.23    7.54
  -2  -3  -4   14.62    3.01
   2   3   4   19.39    3.38
  -2  -3  -4   32.51    7.14
  -2   0  -5 4477.94   27.70
  -2   0  -5 4391.83   30.97
   2   0   5 4561.64   31.51
  -3   0  -3  360.18    6.78
   3   0   3  357.71    6.55
   2  -2   0 4939.75   35.00
   3   1   4 1111.31    9.82
  -3  -1  -4 1510.25   17.04
  -3  -1  -4 1107.69   12.42
   3   1   4 1171.18   12.59
  -3  -2  -4  944.48   12.00
   3   2   4  903.47   10.75
  -3  -2  -4  875.57   12.62
  -1  -1  -6 1983.15   19.71
  -1  -1  -6 1547.40   14.61
   1   1   6 1593.69   14.72
   2  -2  -1 3612.54   23.58
   0   0  -6   94.85    3.78
   0   0   6   94.87    5.59
   0   0  -6   92.59    5.60
   2   2  -4  514.87    8.66
  -2  -2   4  519.83    7.13
  -2  -2   4  519.35   10.07
   3   1  -3   90.12    4.34
  -2   1  -4 4981.76   32.62
   2  -1   4 4862.18   32.49
  -2   2  -1 2294.27   17.18
   0   1   6   15.46    3.36
   0  -1  -6   22.97    4.51
   0  -1  -6   34.46    5.32
  -3  -3   1   12.21    5.22
  -3  -3   1    6.80    4.81
   3   3  -1    4.03    2.79
  -3  -3  -3  604.25   12.75
   3   3   3  644.37    9.18
  -3  -3  -3  562.93    8.10
   2  -1  -4 4846.11   32.96
  -1  -3   3  120.63    6.57
  -1  -3   3  191.93    7.61
   1   3  -3  180.13    5.97
  -1   0  -6   -6.72    4.37
  -1   0  -6   24.43    4.31
   1   0   6   13.29    4.56
   2  -2  -2    8.80    2.83
   1  -3   0  108.89    4.88
   1  -3  -1 1612.46   15.67
   1  -3  -1 1553.80   11.27
   1  -2   4 1776.81   12.69
   1  -2   4 1937.09   18.32
  -1   2  -4 1853.10   16.11
   3  -1   0   53.00    3.40
   0  -3  -4 4269.15   32.12
   0  -3  -4 3974.47   26.25
  -3  -2   3 2880.65   22.46
   3   2  -3 2880.68   22.94
  -3  -2   3 2848.97   23.69
   3   0  -3 3201.55   25.17
  -3   1  -1  766.60    9.87
  -2   2  -2  236.18    5.41
  -2  -3   3 1175.95   12.90
   2   3  -3 1218.13   12.81
  -2  -3   3 1221.64   15.66
   2   0  -5  710.00   11.31
   1   2   6 1187.14   12.31
  -1  -2  -6 1262.59   14.73
  -1  -2  -6 1184.51   13.15
   2   1  -5  693.80   10.70
  -2  -1   5  673.84   10.64
   3  -1  -1 2465.93   18.65
   1   0  -6  565.45   10.32
   1   0  -6  565.51    6.95
   1  -3   1   78.23    4.61
   0   3  -3  718.36    9.59
   0  -3   3  602.90   10.17
   0  -3   3  602.51    8.09
   1  -3  -2 5801.36   38.75
   1  -3  -2 5979.72   34.61
  -1  -2   5 4622.73   35.87
  -1  -2   5 4855.79   27.81
   1   2  -5 4803.45   34.85
   2   1   6 9194.62   53.86
   2   1   6 9223.64   55.75
  -2  -1  -6 8993.08   55.90
  -2  -1  -6 8931.80   54.41
   1   3   5  490.59    7.71
  -1  -3  -5  520.84    7.78
  -1  -3  -5  524.22   10.22
   3   0   4  861.34   10.79
   3   0   4  811.85    9.06
  -3   0  -4  305.43   10.26
   2   4   1 2038.14   13.33
  -2  -4  -1 2068.49   21.29
   0   1  -6 3975.28   30.36
   0  -1   6 4177.39   32.54
   0   2  -5  182.46    6.10
   0  -2   5  171.06    7.37
  -3  -3   2 1928.12   19.29
  -3  -3   2 1884.33   17.97
   3   3  -2 1940.48   16.78
  -3  -3  -4  545.51    8.54
   3   3   4  530.76    8.62
  -3  -3  -4  543.55   12.81
  -2  -3  -5   34.33    3.62
  -2  -3  -5   51.66    6.96
   2   3   5   40.17    3.86
  -4  -2  -1 3670.12   27.01
   4   2   1 3788.15   27.31
   4   2   1 3498.64   24.16
  -4  -2  -1 3613.62   28.80
  -1  -4  -1 4950.29   35.76
  -2  -4  -2 1905.77   21.00
  -3   1  -2 2037.59   17.62
   2   4   0 2577.24   16.95
  -2  -4   0 2634.69   20.87
  -2  -4   0 2567.20   24.85
   1  -2  -5  413.93    7.94
   1  -2  -5  440.97    8.54
  -4  -2   0 6883.43   45.97
   4   2   0 7044.18   43.52
   4   2   0 6703.82   40.26
   3   2   5  113.51    5.14
  -3  -2  -5  128.49    7.55
  -3  -2  -5  116.14    4.74
  -4  -1  -1  989.03   12.05
   4   1   1  981.47   10.19
  -4  -1  -1  963.26   12.20
   2   2   6  681.18    9.81
  -2  -2  -6  648.39   12.67
  -2  -2  -6  722.03   10.03
   3   1   5 5023.71   31.33
  -3  -1  -5 5162.97   34.89
  -3  -1  -5 5262.10   35.66
   3   1   5 5600.36   38.23
  -1  -4   0  331.76    8.25
   2  -2  -3  820.44   10.00
  -4  -2  -2  996.08   13.48
  -4  -2  -2  967.39   11.83
   4   2   2  929.01   10.54
  -1  -4  -2 1541.94   17.08
   4   1   0   22.44    2.89
   4   1   0   15.10    3.19
   0   2   6 6010.27   37.00
   0  -2  -6 5801.94   41.76
   0  -2  -6 5835.76   39.22
   3  -1  -2  873.60   10.18
   1   1  -6  370.34    8.53
  -1  -1   6  348.52    8.83
   1  -1  -6   18.06    3.42
  -1   1   6   17.90    3.17
   1  -1  -6   16.87    4.10
   3   1  -4 2684.67   22.90
   4   1   2 1498.25   13.77
  -4  -1  -2 1463.57   15.66
  -4  -1  -2 1508.37   15.53
   1  -3   2 1626.08   14.78
  -1   3  -2 1675.93   13.59
   1  -3  -3 2695.58   22.77
   1  -3  -3 2751.35   19.53
  -2  -4  -3    8.67    5.85
  -2  -4  -3    6.93    2.65
  -2   2  -3 2613.40   22.67
   2  -1   5  226.49    7.27
  -2   1  -5  200.35    6.05
  -2   0  -6 6531.47   38.15
   2   0   6 6700.43   43.83
  -2   0  -6 6952.30   45.56
  -4  -2   1  127.33    5.67
   4   2  -1  130.88    4.67
  -1  -3   4  978.41   11.38
  -1  -3   4  958.67   14.05
   1   3  -4  963.29   12.42
  -2  -4   1  208.19    6.89
  -2  -4   1  264.12    9.12
   2   4  -1  212.28    4.74
   1  -1   6  131.69    9.24
  -1   1  -6  171.89    7.93
   4   1  -1  394.07    7.22
   4   1  -1  379.64    5.37
  -1  -4   1 1926.94   24.42
   1   4  -1 1255.91   10.27
  -2   1   5 3687.12   21.14
   2  -1  -5 3886.58   29.82
   4   2   3   15.36    3.74
  -4  -2  -3   19.25    5.37
  -4  -2  -3   15.75    3.93
  -1  -4  -3 2429.52   23.14
  -1  -4  -3 2227.26   14.16
   2   2  -5  973.80   13.92
  -2  -2   5  912.34   13.93
  -3  -4  -1 1782.79   15.64
  -3  -4  -1 1704.79   21.29
   3   4   1 1737.38   13.80
   0  -3  -5 4518.77   35.57
   0  -3  -5 4860.03   31.76
  -3   1  -3 3471.86   25.93
  -4  -3  -1 3711.94   30.89
   4   3   1 3775.27   26.65
  -4  -3  -1 3548.81   23.41
   3   0  -4 4200.06   30.80
  -3  -4  -2  192.99    9.66
  -3  -4  -2  191.82    4.94
  -4  -3  -2  249.93    4.52
   4   3   2  233.27    5.85
  -4  -3  -2  234.22    6.14
  -4  -3  -2  231.65    8.22
  -3  -2   4 1159.80   14.77
   3   2  -4 1206.78   14.44
   1   1   7 4975.28   33.82
  -1  -1  -7 5050.24   33.74
  -1  -1  -7 5196.78   37.37
  -3  -4   0 4341.98   31.59
   3   4   0 4067.37   26.44
  -3  -4   0 4000.43   34.58
  -4  -1  -3  107.06    5.54
  -4  -1  -3  133.94    5.64
   4   1   3  109.90    5.30
  -4  -3   0 7293.85   49.46
  -4  -3   0 7502.33   45.38
   4   3   0 7308.92   44.89
   1  -2   5 3370.64   20.41
   1  -2   5 3456.57   28.78
  -1   2  -5 3582.77   27.59
   2   3  -4 1529.42   16.07
  -2  -3   4 1879.33   22.75
  -2  -3   4 1612.19   14.98
   3   3  -3 6246.64   40.59
  -3  -3   3 6456.88   42.24
  -3  -3   3 6260.20   44.42
   0   0  -7  144.78    6.73
   0   0   7  126.14    6.26
   0   0  -7  142.14    4.79
  -3  -3  -5  988.15   16.43
   3   3   5 1036.81   12.59
  -3  -3  -5  969.39   11.24
   3  -1  -3 3681.77   29.33
   0  -3   4 2663.64   19.42
   0  -3   4 2568.05   24.06
   0   3  -4 2569.53   22.01
   0   1   7 1143.37   12.54
   0  -1  -7 1179.19   12.48
   0  -1  -7 1165.73   14.86
   0  -4  -1 3318.21   26.77
  -3   0  -5 5342.52   36.52
  -3   0  -5 6165.71   41.47
   3   0   5 5351.84   35.07
   3   0   5 5263.40   36.29
   2  -2  -4 5360.33   36.92
   2  -2  -4 5407.90   36.11
  -2  -4  -4  644.58   12.21
  -2  -4  -4  667.12    7.51
   0  -4   0  883.53   12.07
  -3  -4  -3 1763.64   14.88
  -3  -4  -3 1588.58   21.51
   4   1  -2 3886.16   28.70
   1   0   7 4575.07   33.97
  -1   0  -7 4800.72   29.79
  -1   0  -7 4174.35   34.57
   4   0   0 5786.33   34.76
   4   0   0 5616.89   36.79
  -4   0  -1  343.76    7.54
   4   0   1  331.27    6.36
   4   2  -2 1895.89   17.42
  -4  -2   2 1956.34   18.95
  -4  -3  -3  675.69   13.11
   4   3   3  644.77    9.47
  -4  -3  -3  603.24    9.02
   0  -4  -2 1273.05   15.33
  -1   3  -3 2485.93   18.61
   1  -3   3 2342.44   18.04
  -1  -3  -6  322.30    8.36
   1   3   6  349.22    6.93
  -1  -3  -6  356.97    9.05
   2   4  -2 2273.22   18.16
  -2  -4   2 2313.67   22.87
  -2  -4   2 2235.15   21.50
   1  -3  -4  179.37    5.62
   1  -3  -4  170.06    6.53
  -1  -4   2 2075.53   22.05
   1   4  -2 1743.29   14.50
  -1  -4   2 1756.09   17.40
  -2  -3  -6 1848.08   21.04
   2   3   6 2041.49   18.59
  -2  -3  -6 1458.66   15.63
   2   0  -6 1612.70   18.22
  -1  -4  -4  139.31    3.86
  -1  -4  -4  131.43    7.41
   4   2   4  339.45    7.30
  -4  -2  -4  348.96    7.43
  -4  -2  -4  320.34    9.49
   4   3  -1  793.59   10.14
  -4  -3   1  883.25   13.12
  -4  -3   1  837.02   11.43
  -3  -4   1 2717.23   26.15
  -3  -4   1 2694.36   23.84
   3   4  -1 2745.78   20.07
  -1  -2  -7  752.46   11.33
   1   2   7  772.62   10.16
  -1  -2  -7  858.34   12.57
  -2  -1   6  674.52   11.42
   2   1  -6  666.37   11.42
  -3  -2  -6 1083.03   15.48
  -3  -2  -6 1027.00   12.28
   3   2   6 1056.06   12.87
   4   0  -1 1512.36   11.58
   4   0  -1 1432.59   14.03
  -4   0  -2   23.89    3.87
   4   0   2   23.50    3.97
   2  -2   4 2202.56   19.91
  -2   2  -4 2430.96   19.92
   0  -4   1  870.30   11.57
   0   4  -1  944.15    7.76
   3   1   6   43.16    4.57
  -3  -1  -6   29.11    5.79
  -3  -1  -6   37.60    4.40
   3   1   6   40.71    4.78
   1   2  -6  185.94    7.36
  -1  -2   6  241.46    9.64
   1  -2  -6  538.84    9.23
  -1   2   6  522.12    6.89
   1  -2  -6  491.21    9.10
   2   1   7  518.29    8.89
   2   1   7  507.64    9.09
  -2  -1  -7  532.71    9.71
  -2  -1  -7  504.25   10.19
   0   2  -6 1755.18   18.42
   0  -2   6 1897.28   22.71
  -3   1  -4  441.40    8.97
   1   0  -7  401.35    6.51
   1   0  -7  420.48    9.54
  -4  -1  -4  383.17    8.35
   4   1   4  380.32    5.86
   4   1   4  377.38    8.04
  -4  -1  -4  366.94    7.83
   0  -4  -3 4407.01   33.77
   0  -4  -3 4354.59   25.74
  -3  -4  -4 1858.78   15.61
  -3  -4  -4 1810.13   23.45
   3   1  -5 2606.48   23.15
  -2  -2  -7  587.04   12.91
  -2  -2  -7  567.52    9.93
   2   2   7  527.40    8.94
   0   1  -7  873.40   13.21
   0  -1   7  821.40   14.20
  -4  -3  -4 2516.55   21.92
  -4  -3  -4 2593.00   26.53
   4   3   4 2591.07   22.02
   0   2   7  965.86   10.86
   0  -2  -7  982.23   13.52
   0  -2  -7  987.94   13.31
   2  -3   0 2290.69   17.52
   2  -3   0 2236.47   20.05
   3  -2   0  907.53   12.47
   2  -3  -1  267.81    5.01
   2  -3  -1  304.89    7.57
   1   3  -5 5208.06   37.32
  -1  -3   5 5249.25   32.49
  -1  -3   5 5157.02   40.84
   2  -1   6 2202.63   21.65
  -2   1  -6 2172.05   20.05
   3  -1  -4 1521.43   15.74
   4   0  -2 1656.63   11.37
   4   0  -2 1728.79   16.85
  -4   0  -3  275.08    7.33
   4   0   3  280.64    6.92
   1  -1  -7  124.68    5.61
  -1   1   7   81.14    4.46
   1  -1  -7  119.30    6.05
   4   1  -3 2522.58   21.75
   0  -3  -6 3805.47   28.27
   0   3   6 3607.69   25.53
   0  -3  -6 3499.36   31.87
  -2  -4  -5  318.92   10.13
  -2  -4  -5  301.13    5.77
   3  -2  -1 4597.86   30.24
   4   3  -2  286.02    6.59
  -4  -3   2  310.44    8.55
  -4  -3   2  300.60    8.30
  -3   2  -1  387.58    7.39
   3   0  -5  312.63    7.73
   3   4  -2  179.22    5.57
  -3  -4   2  298.08    9.25
  -3  -4   2  273.55    8.87
  -2   1   6  892.58    7.82
   2  -1  -6  893.79   12.75
   4   2  -3 1274.06   14.31
  -1  -1   7 2299.13   23.41
   1   1  -7 2368.81   23.68
   0  -4   2  627.67    9.35
   0   4  -2  753.79    7.88
   2  -3   1 4856.25   34.34
  -3  -3   4 2461.41   24.67
  -3  -3   4 2424.03   20.57
   3   3  -4 2424.84   21.84
  -1  -4   3 1474.71   17.59
  -1  -4   3 1443.84   15.79
   1   4  -3 1414.39   14.11
  -2  -4   3 2810.12   25.27
  -2  -4   3 2684.26   25.63
   2   4  -3 2668.35   21.69
   3   3   6  276.19    7.20
  -3  -3  -6  255.77   10.84
  -3  -3  -6  257.61    6.22
   2   0   7 2850.15   25.16
  -2   0  -7 2726.89   19.07
  -2   0  -7 2712.11   23.92
   2  -3  -2 1291.29   14.50
   2  -3  -2 1338.75   12.19
   2  -2  -5 3788.68   29.54
   2  -2  -5 4165.10   32.60
   3   2  -5 1144.06   14.59
  -3  -2   5 1213.51   15.99
  -4  -4  -1   66.22    7.80
   4   4   1   53.31    3.67
  -4  -4  -1   55.05    5.68
  -1  -4  -5  296.40    6.44
  -1  -4  -5  293.11    9.17
   4   2   5  862.11   11.99
  -4  -2  -5  901.74   13.22
  -4  -2  -5  817.60   12.91
  -1   3  -4   33.55    4.14
   1  -3   4   62.85    6.21
   1  -3   4   32.41    3.70
   1  -3  -5 2560.18   23.81
   1  -3  -5 3077.54   27.73
  -1   1  -7   20.30    5.23
   1  -1   7   11.66    5.84
  -2  -2   6 5213.51   40.60
   2   2  -6 5235.59   40.55
  -4  -4  -2 2949.08   21.66
  -4  -4  -2 3015.58   30.23
  -4  -4  -2 3051.24   23.14
   0   3  -5  762.96   11.29
   0  -3   5  736.94   13.21
   0  -3   5  778.35    8.95
   2   3  -5  405.33    9.31
  -2  -3   5  411.37   10.89
  -2  -3   5  422.35    7.32
   0  -4  -4 1835.80   14.59
   0  -4  -4 1834.73   19.67
   3  -2  -2 3574.99   25.57
   3   0   6 2632.32   22.66
   3   0   6 2549.07   22.43
  -3   0  -6 2411.03   18.93
  -3   0  -6 2594.73   22.42
  -3   2  -2 1590.17   15.60
  -1   2  -6 1560.54   16.85
   1  -2   6 1491.03   10.15
   1  -2   6 1407.56   17.91
  -4  -4   0 4878.04   39.99
  -4  -4   0 5416.15   39.69
   4   4   0 4733.11   31.87
  -3  -4  -5 1091.83   12.25
   3   4   5 1132.81   13.59
  -3  -4  -5 1136.59   18.94
  -2   3  -2 2188.47   17.55
   2  -3   2 2326.15   19.83
  -4  -4  -3 4002.11   28.79
  -4  -4  -3 3872.58   24.38
  -4  -4  -3 4015.50   36.72
  -4  -1  -5  341.00    8.64
   4   1   5  336.44    6.83
   4   1   5  343.87    8.21
  -4  -1  -5  329.84    7.85
  -2   2  -5 2205.62   20.75
   2  -2   5 2371.54   22.10
  -4  -3  -5 2138.92   24.02
   4   3   5 1996.09   19.27
  -4  -3  -5 2112.90   19.13
   1   3   7 1115.97   12.87
  -1  -3  -7 1133.83   13.65
  -1  -3  -7 1046.84   14.76
   3  -1   5 1881.40   18.00
  -3   1  -5 1915.88   18.95
   4   0  -3  160.32    5.57
  -1  -1  -8  185.36    7.18
  -1  -1  -8  186.98    7.20
   1   1   8  203.54    6.57
  -4   0  -4 1438.70   15.76
   4   0   4  985.23   15.16
  -2  -3  -7  667.37   13.35
  -2  -3  -7  667.94   10.18
   2   3   7  685.76   10.43
   2  -3  -3 5187.61   37.09
   2  -3  -3 5316.33   34.46
   1  -4  -1 2103.58   14.14
   1  -4  -1 2230.97   21.03
   1  -4   0  175.34    3.47
   1  -4   0  190.12    6.69
   4  -1   0 1802.54   16.62
   0  -1  -8 3056.49   27.82
   0  -1  -8 3098.79   23.70
   0   1   8 2968.41   23.05
  -3  -2  -7 2769.26   24.07
  -3  -2  -7 2804.90   26.81
   3   2   7 2721.06   23.83
   4   4  -1 4415.85   30.51
  -4  -4   1 4638.19   37.01
  -4  -4   1 4659.51   35.15
   0   0   8 1270.36   16.36
   0   0  -8 1167.14   11.23
   0   0  -8 1179.51   15.79
   0  -4   3   19.94    4.81
   0   4  -3   18.92    4.15
   0  -4   3   12.48    5.91
  -4   1  -1 1748.65   17.57
  -4  -3   3 1094.41   14.30
  -4  -3   3 1312.80   16.50
   4   3  -3 1184.31   14.12
   2   5   1 2128.04   13.75
  -2  -5  -1 2018.62   22.50
   3   4  -3 1774.61   17.36
  -3  -4   3 1802.92   21.78
  -3  -4   3 1776.16   19.29
   1  -4  -2 2111.03   20.69
   1  -4  -2 2102.77   14.93
  -2  -5  -2  172.18    8.68
   2   5   2  151.64    2.80
   3  -2  -3 1722.47   19.19
  -3  -1  -7  418.90    8.82
  -3  -1  -7  397.68    9.00
   3   1   7  437.55    8.22
   3   1   7  428.59    8.94
   2   0  -7  651.16   11.72
  -2   0   7  678.78    8.01
   4   1  -4   36.95    4.27
  -1   0  -8 3025.25   29.13
  -1   0  -8 3178.48   22.27
   1   0   8 3099.36   27.12
   5   2   1  903.12   11.81
  -5  -2  -1  923.19   13.72
   5   2   1  991.47   11.29
   4  -1  -1  486.85    7.97
  -3   2  -3 3466.30   26.14
   1  -2  -7 4652.63   34.42
  -1   2   7 4549.49   29.21
   1  -2  -7 4392.97   34.24
   3  -1  -5  493.20    9.66
  -2  -4  -6 2436.48   19.45
   2   4   6 2414.38   21.46
  -2  -4  -6 2411.44   25.04
   1  -4   1 1896.43   18.11
  -2  -5   0 2285.03   24.34
   2   5   0 2342.75   16.07
   4   4   4 3057.88   25.37
  -4  -4  -4 2909.47   30.95
  -4  -4  -4 3196.32   26.59
  -1  -2  -8   65.64    7.60
   1   2   8   48.90    4.73
  -1  -2  -8   97.29    5.53
   2   1  -7   39.68    5.61
  -2  -1   7   30.16    5.74
   5   2   2  291.97    6.76
  -5  -2  -2  279.76    8.11
  -5  -2  -2  297.99    7.94
   4   2  -4 1151.29   14.46
   5   2   0  611.99    8.43
   5   2   0  578.23    9.80
  -5  -2   0  589.36   11.04
  -4   1  -2 4456.43   32.92
  -1  -4   4   30.43    5.78
   1   4  -4   23.02    5.23
  -1  -4   4   30.38    7.39
   0  -4  -5 2306.08   18.48
   0  -4  -5 2408.12   23.65
   3   1  -6 1322.60   16.90
  -2  -5  -3 2614.72   26.74
  -2   3  -3  274.95    6.74
   2  -3   3  282.70    6.40
  -3  -5  -1   37.58    8.11
  -3  -5  -1   32.72    5.07
   3   5   1   31.17    2.94
  -1  -2   7  291.94    9.54
   1   2  -7  305.66    9.26
  -2  -4   4 4118.83   31.09
  -2  -4   4 4017.40   34.90
   2   4  -4 4214.86   31.51
   0   2  -7 3018.15   27.29
  -3  -5  -2 1345.41   20.58
   3   5   2 1311.83   11.05
  -2  -1  -8   71.51    5.98
   2   1   8   72.92    5.74
   2   1   8   75.64    5.41
  -2  -1  -8   86.23    7.65
  -1  -5  -1 2479.40   24.03
  -1  -4  -6  627.81   12.81
  -1  -4  -6  640.33    9.22
   5   3   1  514.30    8.80
  -5  -3  -1  545.55   11.53
  -4  -2  -6 3614.46   33.42
  -4  -2  -6 4418.19   34.71
   4   2   6 4450.30   32.98
   1  -4  -3  152.07    5.66
   1  -4  -3  177.63    7.02
  -1  -5  -2 6038.60   44.18
   5   3   2  718.78   10.32
  -5  -3  -2  719.13   11.07
  -5  -3  -2  776.19   13.73
   0  -3  -7 1335.09   16.53
   0   3   7 1284.60   13.32
   0  -3  -7 1283.37   15.21
   2   2   8 4439.15   32.81
  -2  -2  -8 4606.89   34.87
  -2  -2  -8 4624.57   36.88
   1   3  -6 3205.88   27.95
  -1  -3   6 3036.60   20.31
   5   1   1 2143.47   19.80
   5   1   1 2138.89   17.69
   4  -1  -2  240.27    6.39
   4  -1  -2  253.34    4.77
   1  -3   5    2.67    3.82
   1  -3   5   17.86    5.75
  -1   3  -5   16.57    4.89
  -3   0   6  141.08    3.47
   3   0  -6  143.48    6.21
   3   3  -5  326.40    8.48
  -3  -3   5  331.38    7.25
  -3  -3   5  317.34    9.73
  -1  -5   0 1683.56   19.60
   2  -3  -4 4280.95   30.24
   2  -3  -4 4271.06   33.22
   1  -3  -6 2783.91   24.84
   1  -3  -6 2715.54   23.07
  -3  -5   0 2041.47   19.83
   3   5   0 2088.70   16.02
  -3  -5   0 2069.24   25.00
   5   2   3  234.15    6.78
  -5  -2  -3  243.22    8.33
  -5  -2  -3  237.83    7.20
   3   3   7 1072.05   13.66
  -3  -3  -7 1074.27   13.51
  -3  -3  -7 1127.48   18.83
   1   0  -8  117.47    5.34
   1   0  -8  104.56    6.64
  -2   1  -7 2583.82   25.64
   2  -1   7 2629.82   25.92
   2  -2  -6  212.28    6.86
   2  -2  -6  192.71    6.74
  -5  -2   1 2768.14   25.02
   5   2  -1 2795.77   23.60
   5   3   0  840.30   11.22
  -5  -3   0  884.63   14.00
   2   5  -1  403.10    8.10
  -2  -5   1  372.57   11.02
  -2  -5   1  330.86    9.58
   5   1   0 1716.13   17.03
   5   1   0 1782.93   14.81
  -3  -5  -3 3832.85   36.68
  -4  -4   2 1321.01   20.79
  -4  -4   2 1506.53   17.79
   4   4  -2 1490.84   15.14
   0  -2  -8  754.68   11.64
   0   2   8  688.83    9.66
   0  -2  -8  703.86   12.44
  -3  -4  -6   69.88   11.22
  -3  -4  -6   62.89    4.40
   3   4   6   69.70    5.05
   5   1   2  676.22    9.66
  -5  -1  -2  673.28   11.21
   1  -4   2    5.71    4.75
  -1   4  -2    7.23    3.33
  -2   1   7  968.54    9.07
   2  -1  -7 1019.62   12.50
   2  -1  -7 1010.14   14.57
   4   0  -4 2228.56   21.22
   0   1  -8    3.42    4.67
   0  -1   8    3.27    5.65
  -4   0  -5 1821.46   20.07
   4   0   5 1783.78   16.27
   4   0   5 1841.52   18.74
   5   3   3 2875.27   23.97
  -5  -3  -3 2919.55   28.46
  -5  -3  -3 2902.83   25.21
  -4   1  -3   24.46    4.57
  -1  -5  -3   30.79    6.68
  -4  -3  -6 1006.53   16.75
   4   3   6 1045.61   13.87
  -4  -3  -6  802.03   16.37
   4   1   6 3225.55   28.74
   4   1   6 3239.08   27.55
  -4  -1  -6 2581.83   28.08
  -4  -1  -6 3106.05   26.47
   3   2  -6 1254.36   16.24
  -3  -2   6 1219.24   16.84
   1  -1  -8  850.78   14.11
  -1   1   8  807.85   10.17
   1  -1  -8  851.59   11.39
  -2  -5  -4 5118.10   31.33
   0  -3   6   33.69    7.01
   0   3  -6   26.91    4.88
   0  -3   6   28.23    4.51
   3  -2  -4   95.64    4.98
   5   1  -1   10.69    3.06
   5   1  -1    7.11    3.38
   2   3  -6 2308.42   23.11
  -2  -3   6 2237.99   17.35
  -4  -4  -5  320.10   12.21
   4   4   5  304.14    7.89
  -4  -4  -5  325.19    7.42
   1   5  -1  823.28    7.16
  -1  -5   1  858.33   13.87
   3   0   7   95.26   12.18
  -3   0  -7   74.05    5.98
  -3   0  -7   74.09    4.97
   3   0   7   82.84    5.56
  -3   2  -4 1326.79   15.63
  -2   0  -8 1697.13   19.64
  -2   0  -8 1637.24   13.43
   2   0   8 1769.54   19.32
   2   0   8 1694.04   18.28
   0   4  -4  609.05    9.29
   0  -4   4  638.99    9.94
   0  -4   4  647.32   12.49
  -3  -5   1 2591.41   24.44
   3   5  -1 2676.41   20.23
  -3  -5   1 2693.87   28.33
   5   3  -1 3547.70   27.81
  -5  -3   1 3325.40   29.55
   1   1  -8 1300.62   18.00
  -1  -1   8 1268.59   17.60
   1   1  -8 1253.86   10.53
   3  -1   6 4490.61   36.00
  -3   1  -6 5179.12   39.58
   2  -2   6   26.34    8.58
  -2   2  -6   39.03    4.72
   2   2  -7 1030.34   15.20
  -2  -2   7 1080.45   16.62
  -4  -3   4 2873.82   27.52
   4   3  -4 2907.78   25.81
  -4  -3   4 2988.89   25.16
  -5  -1  -3 1033.42   14.00
   5   1   3 1005.44   12.77
   1  -4  -4  471.99   10.18
   1  -4  -4  494.67    8.00
  -3  -5  -4 1600.10   22.99
  -1   2  -7 1471.84   18.32
   1  -2   7 1520.48   19.73
  -3  -4   4 4096.32   35.56
   3   4  -4 4136.27   31.61
  -3  -4   4 4184.41   31.57
  -5  -2  -4 2401.12   22.77
   5   2   4 2322.38   21.12
  -5  -2  -4 2294.16   23.43
   1  -1   8 2847.60   28.25
  -1   1  -8 2750.59   26.43
   5   2  -2   56.24    4.49
   4  -1  -3  567.29    9.57
   4  -1  -3  580.34    5.22
   2  -3   4   76.31    4.13
  -2   3  -4   85.37    5.28
   2  -3   4   79.55    6.13
  -2  -5   2   98.11    8.37
   2   5  -2   93.13    5.06
  -2  -5   2   98.51    6.93
   5   3   4 1841.97   18.42
  -5  -3  -4 1824.08   21.70
  -5  -3  -4 1845.84   19.16
   4   1  -5 1573.58   18.43
  -1  -5  -4  397.31   10.79
  -1  -5  -4  364.32    4.82
  -2  -3  -8  554.97   10.41
  -2  -3  -8  606.09   13.38
   2   3   8  634.66   10.44
  -1  -3  -8 2273.06   22.81
  -1  -3  -8 2349.95   22.21
   1   3   8 2272.58   20.21
   0  -4  -6    2.45    5.48
   0  -4  -6    7.39    4.82
   4   5   2 3428.51   24.20
  -4  -5  -2 3362.05   25.06
  -4  -5  -2 3311.03   34.79
  -4  -5  -1 1754.76   19.03
   4   5   1 1789.46   15.56
  -4  -5  -1 1702.22   23.43
  -1   4  -3 2959.97   21.44
   1  -4   3 2806.27   22.68
  -2  -4  -7 1148.46   17.94
  -2  -4  -7 1130.36   13.11
   2   4   7 1158.18   14.42
   5   1  -2  347.98    8.09
  -5  -4  -1 3759.35   26.60
   5   4   1 3700.07   27.36
  -5  -4  -1 3851.24   34.05
   5   4   2 1614.41   17.65
  -5  -4  -2 1543.91   20.47
  -5  -4  -2 1548.12   13.42
   4   2  -5   46.53    5.10
   3  -1  -6  657.56   11.45
   2  -3  -5  403.08    9.30
   2  -3  -5  402.79    8.31
   0  -5  -1  710.96   12.38
  -4  -4   3  170.01    8.30
   4   4  -3  170.75    6.20
  -4  -4   3  194.37    7.99
  -3  -2  -8 1882.43   21.52
  -3  -2  -8 1835.96   19.32
   3   2   8 1797.60   19.11
  -4   1  -4  663.46   10.85
  -1  -5   2 2314.95   23.15
   1   5  -2 2226.79   17.07
  -1  -5   2 2156.02   21.02
   1   4  -5 1244.25   15.60
  -1  -4   5 1262.06   14.66
  -1  -4   5 1253.39   18.42
  -2  -5  -5 1747.19   22.15
  -2  -5  -5 1535.98   14.58
   0  -5  -2 1842.17   20.50
  -5  -3   2  565.17   11.06
   5   3  -2  535.49    9.42
   0  -5   0  252.07    7.82
  -4  -5  -3 1060.63   11.57
  -4  -5  -3 1120.05   12.47
  -4  -5  -3 1178.24   21.21
   2   4  -5   37.26    5.56
  -2  -4   5   45.76    8.05
  -2  -4   5   37.20    5.68
   4   5   0    9.22    3.64
  -4  -5   0   21.07    8.02
  -4  -5   0   29.52    7.60
  -3  -5   2  268.51   10.03
  -3  -5   2  279.89   10.69
   3   5  -2  266.32    6.65
   5   0   1   18.55    4.27
   5   0   1   20.79    5.23
   5   4   0   36.09    4.14
  -5  -4   0   53.89    5.84
  -5  -4   0   36.37    6.85
   3   1   8 3015.73   24.56
   3   1   8 2954.83   26.00
  -3  -1  -8 2719.69   25.17
  -3  -1  -8 2923.49   23.92
  -5  -1  -4 1077.26   14.41
   5   1   4 1113.35   13.73
  -5  -1  -4 1188.81   15.53
  -1  -1  -9  890.20   14.37
   1   1   9  857.74   12.22
  -1  -1  -9  860.67   12.39
   5   0   0   13.03    3.65
   5   0   0   18.47    4.21
  -1  -4  -7 2155.38   21.37
   1   4   7 1775.18   17.52
  -1  -4  -7 1990.64   22.79
  -5  -4  -3 3071.91   25.87
  -5  -4  -3 3108.49   31.28
   5   4   3 3089.80   25.87
  -5  -4  -3 3049.86   18.71
  -4  -2  -7  822.55   12.57
   4   2   7  848.28   12.83
  -4  -2  -7  825.41   13.53
   3  -3   0 3238.54   23.45
   3  -3  -1 2453.73   19.75
  -3  -5  -5   -2.03    8.46
  -3  -5  -5    9.02    4.15
   1  -2  -8 1549.24   18.68
  -1   2   8 1647.45   14.78
   1  -2  -8 1541.71   16.89
   5   0   2 1506.34   15.18
  -5   0  -2 1638.47   18.20
   0  -1  -9  204.54    7.87
   0  -1  -9  203.65    7.88
   0   1   9  198.03    6.54
   4   0  -5 1332.08   16.59
  -4  -4  -6  113.04    6.10
   4   4   6  116.03    6.14
  -4  -4  -6  119.65   10.47
   4   0   6   44.52    6.05
   4   0   6   32.52    5.19
  -4   0  -6   43.88    8.04
   3   4   7  119.71    6.11
  -3  -4  -7  104.65    5.45
  -3  -4  -7  101.06    9.63
   2   0  -8 3347.45   31.03
  -2   0   8 3351.17   23.31
   3  -2  -5 2555.84   23.46
  -3   3  -1 2107.94   18.47
  -1   3  -6 1988.17   19.79
   1  -3   6 2013.77   23.13
   1  -3   6 2070.77   15.53
  -5  -2  -5 4080.35   33.48
   5   2   5 3480.85   20.69
   5   2   5 3884.97   30.50
  -5  -2  -5 3705.58   31.78
   1  -3  -7 3356.76   28.87
   1  -3  -7 3296.48   27.97
   0   0  -9 2210.70   17.59
   0   0   9 2079.25   21.97
   0   0  -9 2233.82   24.11
   0   0   9 2172.46   20.04
   3   1  -7  133.85    6.71
   5   0  -1 1192.21   14.30
   5   0  -1 1185.24   11.03
   0  -5  -3 2497.05   15.36
   0  -5  -3 2491.19   24.96
   1  -4  -5 2898.23   22.85
   1  -4  -5 2774.07   25.54
   0  -5   1 1786.23   18.66
  -3   2  -5 1597.31   18.95
   3  -2   5 1413.70   16.99
   5   2  -3 3841.01   30.71
  -3  -3   6    9.19    4.92
   3   3  -6    9.12    5.13
  -3  -3   6   11.52    6.37
  -4  -3  -7   44.92    5.00
   4   3   7   45.35    5.60
  -4  -3  -7   39.05    8.41
   2  -2  -7  146.83    6.89
   2  -2  -7  150.02    6.65
  -1   0  -9  839.29   10.56
  -1   0  -9  929.72   16.70
   1   0   9  855.98   12.81
   1   0   9  816.07   13.88
   5   3   5  298.39    7.98
  -5  -3  -5  324.79   10.59
  -5  -3  -5  305.23    8.35
   4  -1  -4 2624.24   23.74
   2   1  -8 4359.99   37.01
  -2  -1   8 4371.83   36.79
  -1  -2  -9 5524.10   39.30
  -1  -2  -9 5578.06   40.92
   1   2   9 5613.68   38.38
   3   3   8   99.67    6.55
  -3  -3  -8   69.76    9.84
  -3  -3  -8   78.13    5.37
   3  -3  -2 1134.01   12.68
  -4  -5  -4   93.20    5.01
  -4  -5  -4   88.84   10.16
   0  -3  -8   42.36    5.81
   0  -3  -8   37.32    5.83
   0   3   8   48.41    4.60
  -1  -5  -5 2801.28   27.94
  -1  -5  -5 2824.66   19.63
  -2  -5   3  888.14   15.09
  -2  -5   3  841.76   14.98
   2   5  -3  852.94   11.56
  -4  -5   1 2282.40   23.54
   4   5  -1 2471.17   20.28
  -4  -5   1 2378.21   26.17
  -5  -4   1  758.27   14.00
  -5  -4   1  809.92   12.51
   5   4  -1  782.72   11.04
   3   0  -7  388.25    9.70
  -3   0   7  356.44    5.33
   2  -4  -1  828.02    9.05
   2  -4  -1  824.01   14.06
  -4  -1  -7 2205.70   20.58
   4   1   7 2498.40   21.06
  -4  -1  -7 2359.72   22.85
   4   1   7 2445.77   23.51
   2  -4   0  115.19    3.86
   2  -4   0  131.24    8.11
   5   4   4 1046.09   13.98
  -5  -4  -4  981.12   13.36
  -5  -4  -4  968.30   17.53
   4  -2   0   58.17    4.33
   0  -2   8 4008.40   37.52
   0   2  -8 3769.00   33.16
  -1  -3   7  358.31   11.31
   1   3  -7  384.00   10.24
  -1  -3   7  400.98    5.58
  -1  -2   8 2061.83   24.03
   1   2  -8 1983.15   22.33
   0   4  -5 3621.87   28.41
   0  -4   5 3639.74   32.98
   0  -4   5 3561.46   30.30
   5   1  -3 4924.60   37.01
  -2  -1  -9 1618.92   19.47
   2   1   9 1559.09   17.19
   2   1   9 1548.77   17.60
  -2  -1  -9 1577.58   17.81
  -4   2  -1 3472.83   27.91
  -2   1  -8 1315.25   16.82
   2  -1   8 1260.27   17.40
   5   0   3 3382.29   26.58
  -5   0  -3 3600.82   30.36
  -2  -2  -9  483.53   10.42
  -2  -2  -9  507.38   13.27
   2   2   9  485.63    9.93
  -3   3  -2   57.88    4.61
   4  -2  -1   87.79    4.48
   2  -4  -2 1324.38   14.21
   2  -4  -2 1714.13   18.98
   2  -3   5 2344.56   23.07
  -2   3  -5 2599.55   23.19
   2  -3   5 2445.52   19.04
   4   3  -5  974.08   14.05
  -4  -3   5  947.47   12.77
  -4  -3   5 1007.57   15.81
  -1  -5   3 2710.27   24.37
   1   5  -3 2533.53   19.56
  -1  -5   3 2787.17   26.83
   1  -4   4 6455.58   47.07
   1  -4   4 6629.38   43.40
  -1   4  -4 6682.41   42.34
   2  -4   1 1158.94   14.52
  -3  -4   5 4107.14   37.45
   3   4  -5 4376.32   35.53
  -3  -4   5 4055.50   30.40
   5   0  -2 3328.39   27.64
   5   0  -2 3332.41   20.85
  -2   1   8    4.83    3.60
   2  -1  -8   16.21    5.46
   2  -1  -8    7.56    4.13
   5   3  -3   33.25    6.03
  -5  -3   3   41.90    5.67
   3  -1   7  717.94   12.97
  -3   1  -7  758.09   12.28
   4  -1   5 2629.29   22.58
  -4   1  -5 2611.18   23.65
  -3  -2   7 2567.26   27.02
   3   2  -7 2929.16   30.84
   0  -3   7  986.58   17.08
   0   3  -7  883.27   13.47
   0  -5  -4  834.44    8.35
   0  -5  -4  892.06   14.54
   0  -2  -9  100.53    7.02
   0   2   9   94.30    5.31
   0  -2  -9  105.74    6.55
   5   1   5 2046.00   16.36
   5   1   5 2089.16   21.01
  -5  -1  -5 1953.05   20.47
  -5  -1  -5 2037.95   20.88
  -1   0   9 2254.30   19.52
   1   0  -9 2480.19   19.73
   1   0  -9 2357.80   25.93
  -3  -5   3  537.33   12.27
   3   5  -3  562.98    9.92
  -3  -5   3  531.70   13.07
  -2  -5  -6 1052.90   11.07
  -2  -5  -6 1225.93   19.83
   0  -5   2 3567.89   29.18
   0   5  -2 3574.69   22.60
   3   0   8  171.86    8.31
  -3   0  -8  181.20    5.70
   3   0   8  176.46    7.07
  -3   0  -8  172.21    7.14
  -2   2  -7  933.06   13.59
   2  -2   7  947.56   15.79
   3  -3  -3  242.20    6.40
   3  -3  -3  231.31    7.88
  -4   2  -2 1928.38   19.28
   2   3  -7 2788.40   27.46
  -2  -3   7 2787.94   29.18
  -4  -4   4  254.92    8.25
   4   4  -4  243.49    7.32
  -4  -4   4  249.37    9.60
   2  -3  -6  458.99    9.65
   2  -3  -6  475.82   10.99
   4  -2  -2 1618.32   16.95
   0  -4  -7   42.58    6.01
   0  -4  -7   59.67    5.87
   0  -1   9  757.69   14.17
   0   1  -9  744.23   15.29
   4   1  -6 3293.57   29.51
  -3  -5  -6  175.41    5.86
  -3  -5  -6  191.72   11.31
  -4  -5  -5  147.06    5.96
  -4  -5  -5  148.17   11.92
   1  -1  -9 6091.23   40.50
   1  -1  -9 5940.92   45.55
  -1   1   9 5744.26   37.73
   2  -4  -3 3599.78   25.97
   2  -4  -3 3330.18   29.15
  -5  -4   2 2469.04   25.08
   5   4  -2 2411.11   22.05
  -5  -4   2 2457.81   24.12
   4   5  -2 3059.44   24.75
  -4  -5   2 2820.94   28.06
  -4  -5   2 3009.89   29.66
  -2   0  -9  661.49   13.37
   2   0   9  618.87   11.29
   2   0   9  654.58   12.67
  -2   0  -9  621.73    7.97
   2  -4   2 2808.86   23.86
  -2   4  -2 2871.40   21.81
  -5  -4  -5  494.86   14.75
  -5  -4  -5  452.73   10.26
   5   4   5  421.50    9.29
   1  -2   8  394.85   14.71
  -1   2  -8  442.18   10.71
   2   4   8  163.98    6.55
  -2  -4  -8  160.51    6.18
  -2  -4  -8  149.04    9.40
   2   2  -8  226.02    8.86
  -2  -2   8  230.33    9.78
  -3   3  -3  857.53   11.75
   4   2  -6 1020.02   15.32
   5   2   6   49.81    4.05
  -5  -2  -6   47.90    4.84
  -5  -2  -6   38.45    6.30
   5   2   6   50.72    5.35
   5   0   4 1057.45   13.75
  -5   0  -4 1023.40   14.52
   3  -1  -7 1129.65   15.86
  -5  -3  -6  957.60   15.85
   5   3   6  989.04   14.11
  -5  -3  -6 1004.52   14.12
   5   2  -4 2794.05   25.79
  -1  -4   6 4082.98   37.68
   1   4  -6 4191.98   33.55
  -1  -4   6 4298.71   29.93
   1   1  -9  121.33    4.80
   1   1  -9  115.44    7.52
  -1  -1   9  123.77    7.67
  -4  -4  -7  808.95   17.89
   4   4   7  762.63   12.52
  -4  -4  -7  805.74   12.35
   1  -4  -6 3012.02   27.80
   1  -4  -6 3105.10   25.37
  -1  -5  -6 1446.82   13.44
  -1  -5  -6 1484.73   20.05
  -2  -3  -9  179.12    9.80
   2   3   9  166.58    6.78
  -2  -3  -9  166.36    7.02
   1  -1   9 2617.70   27.17
  -1   1  -9 2575.07   26.75
   1   3   9 2779.38   24.06
  -1  -3  -9 2949.02   27.55
  -1  -3  -9 2664.93   24.71
  -2  -4   6  633.74   17.61
  -2  -4   6  480.31    8.74
   2   4  -6  464.33   10.93
   3  -2  -6 1441.54   17.71
   3  -2  -6 1344.11   16.65
   4  -1  -5 2200.25   22.12
   5   0  -3 3622.10   29.75
  -4   2  -3 1880.35   19.13
  -5  -5  -2 1343.43   15.05
   5   5   2 1394.34   14.60
  -5  -5  -2 1297.94   20.34
  -5  -5  -1 3386.20   34.86
   5   5   1 3428.39   25.77
  -5  -5  -1 3490.15   28.32
  -2  -5   4 1268.15   19.45
  -2  -5   4 1145.12   16.33
   2   5  -4 1162.35   14.89
  -1  -4  -8 2961.49   26.79
  -1  -4  -8 2675.13   27.40
   1   4   8 2701.54   23.37
   5   1  -4 3307.27   28.46
  -4  -2  -8    6.12    7.21
  -4  -2  -8    6.82    6.01
   4   2   8   10.02    5.20
   4   0  -6 2578.92   25.20
   3  -2   6  854.07   13.55
  -3   2  -6  818.22   12.42
   4   0   7 2646.61   24.95
   4   0   7 2791.68   24.94
  -4   0  -7 2748.54   25.82
   4  -2  -3 3023.08   25.28
   3   2   9  230.30    7.90
  -3  -2  -9  227.75    7.82
  -3  -2  -9  241.03   10.05
   0  -5  -5   37.88    4.18
   0  -5  -5   31.82    6.11
  -3  -4  -8  680.71   10.77
   3   4   8  734.32   12.13
  -3  -4  -8  662.81   16.00
  -2  -6  -1   71.08    8.18
   1  -5  -1  399.72   10.06
   1  -5  -1  407.07    5.24
   3  -3  -4 2433.56   21.71
   3  -3  -4 2506.92   24.25
  -2  -6  -2 2993.80   30.17
  -5  -5  -3  145.39    7.17
  -5  -5  -3  142.11    6.05
  -5  -5  -3  143.25   10.31
   3   6   2 3276.74   21.12
  -3  -6  -2 3175.05   33.77
   0  -5   3 4436.95   33.61
   0  -5   3 4539.45   36.88
   0   5  -3 4729.67   30.11
  -3  -6  -1  523.94   10.14
   3   6   1  560.18    7.15
  -3  -6  -1  559.82   14.71
   1  -5   0  993.17    8.39
   1  -5   0  969.37   14.13
  -1  -5   4 2972.82   27.11
  -1  -5   4 2951.08   29.51
   1   5  -4 2873.53   23.90
   2  -4  -4  162.44    5.87
   2  -4  -4  150.60    7.31
   5   5   0 1723.13   17.04
  -5  -5   0 1723.60   22.60
  -5  -5   0 1703.32   19.38
   1  -5  -2  222.79    4.77
   1  -5  -2  210.23    8.34
   5  -1   0 1312.45   13.85
   5  -1   0 1677.78   17.15
   3   1   9 4766.17   37.02
  -3  -1  -9 4841.69   34.28
  -3  -1  -9 4910.25   38.66
   3   1   9 5091.94   37.02
  -6  -2  -1  119.38    8.00
   6   2   1   99.76    5.18
   6   2   1   79.30    5.13
   4   3   8 2219.52   22.44
  -4  -3  -8 2176.86   26.05
  -4  -3  -8 2510.62   24.97
   5  -1   1 1131.23   13.95
   5  -1   1 1226.65   13.25
  -6  -3  -1  872.87   15.08
   6   3   1  805.09   12.02
   6   3   1  788.86   11.01
   1  -3   7 1490.78   20.55
  -1   3  -7 1428.47   18.16
   1  -3  -8 1965.93   21.26
   1  -3  -8 1971.20   20.72
  -6  -3  -2 2220.62   25.34
   6   3   2 1910.72   18.49
   6   3   2 2125.02   22.63
  -2  -6   0 1175.42   18.16
   3   6   3 2394.15   17.36
  -3  -6  -3 2327.06   28.67
   5   3  -4  702.35   12.30
  -5  -3   4  841.95   14.41
  -2  -6  -3 1914.51   28.34
  -6  -2  -2  633.24   11.87
   6   2   2  612.88    9.86
  -6  -2  -2  623.14   12.58
  -2   4  -3 3537.19   25.99
   2  -4   3 3551.84   27.69
   1  -4   5 2583.34   20.83
   1  -4   5 2550.96   26.39
  -1   4  -5 2717.53   22.66
  -5  -1  -6 1603.78   18.13
   5   1   6 1766.83   16.63
   5   1   6 1650.82   18.83
  -5  -1  -6 1606.37   18.69
  -3  -6   0  169.66    7.85
   3   6   0  174.04    5.20
  -3  -6   0  144.03   10.64
   6   2   0 1057.41   11.98
   6   2   0 1031.38   14.63
   0   4  -6 3882.77   34.03
   0  -4   6 3415.17   24.89
   0  -4   6 3481.39   34.11
  -4  -5  -6 2217.92   30.07
   4   5   6 2208.09   22.92
  -4  -5  -6 2147.22   19.23
   3   5  -4  844.53   12.96
  -3  -5   4  775.72   15.27
  -3  -5   4  785.02   13.80
   4  -1   6 3538.57   28.79
  -4   1  -6 3588.85   32.06
   4   1   8 2050.18   21.56
  -4  -1  -8 2090.60   20.12
   4   1   8 2149.33   20.00
  -4  -1  -8 2167.71   22.85
  -5  -4   3 2450.83   25.34
   5   4  -3 2449.47   23.28
  -5  -4   3 2460.16   24.83
  -2   3  -6  902.98   13.98
   2  -3   6  969.16   15.22
   2  -3   6  803.28   10.39
   5  -1  -1 1008.76   10.69
   5  -1  -1  926.11   12.75
   6   3   0    4.59    3.63
  -6  -3   0    8.65    5.30
  -1   2   9  918.05   11.07
   1  -2  -9  924.20   13.23
   1  -2  -9  954.14   15.25
  -2   2   8  974.39   10.00
   2  -2  -8  973.10   15.26
   2  -2  -8  990.05   13.80
   4   5  -3 2044.39   19.93
  -4  -5   3 2054.68   22.73
  -4  -5   3 1978.31   23.76
   3   3  -7 1616.14   20.24
  -3  -3   7 1676.27   22.51
  -2  -5  -7   62.42    8.38
  -2  -5  -7   71.88    4.71
   1  -5   1 2124.11   21.51
  -5   1  -2  171.12    7.01
   5  -1   2  150.41    5.90
  -5  -5  -4   38.65    9.03
  -5  -5  -4   26.23    4.45
  -5  -5  -4   15.11    5.80
  -3  -3  -9  676.00   11.80
  -3  -3  -9  694.62   16.18
   3   3   9  694.60   11.98
   1   1  10 2137.73   20.98
  -1  -1 -10 2200.21   24.51
  -1  -1 -10 2314.39   21.73
  -3   3  -4 5097.63   36.07
   3   1  -8  499.64   11.79
   6   3   3  441.08    9.14
  -6  -3  -3  445.19   11.63
  -6  -3  -3  438.33   10.24
  -5  -4  -6 1208.40   19.66
   5   4   6 1183.22   15.83
  -5  -4  -6 1150.83   14.97
   1  -5  -3  269.14    6.05
   1  -5  -3  276.49    9.40
   5   0   5    2.85    4.87
   5   0   5    4.42    5.00
  -5   0  -5    8.16    5.13
  -4  -3   6  589.03   13.06
   4   3  -6  625.77   12.43
   6   2   3 2911.54   24.82
  -6  -2  -3 2868.95   26.79
  -6  -2  -3 2902.14   28.02
   0   3   9 1375.37   15.09
   0  -3  -9 1510.30   18.88
   0  -3  -9 1420.43   17.98
  -2   0   9   95.41    5.28
   2   0  -9  107.41    7.29
   2   0  -9   94.91    7.47
  -3  -5  -7 4443.64   32.73
  -3  -5  -7 3896.29   38.93
   3   5   7 3472.07   30.57
  -3   0   8 1347.89   11.66
   3   0  -8 1465.97   19.81
  -4   2  -4  933.49   13.23
  -4  -4   5 1121.14   14.75
   4   4  -5 1090.61   15.54
  -4  -4   5 1057.88   17.44
  -5  -5   1  725.66   16.73
  -5  -5   1  710.21   14.73
   5   5  -1  670.88   10.67
  -3  -4   6  110.68    9.51
   3   4  -6   98.13    6.98
  -3  -4   6  124.76    6.24
  -3  -6  -4    7.02    3.56
  -3  -6  -4   -4.52    8.48
   0   1  10 1193.09   14.54
   0  -1 -10 1128.73   17.14
   0  -1 -10 1186.76   14.42
  -1  -6  -1 1099.37   16.93
   2   6  -1 1657.83   13.77
  -2  -6   1 1825.53   21.05
  -2  -6   1 1723.44   22.28
   6   2  -1 1063.29   14.51
  -2  -6  -4 4148.53   38.54
  -1  -6  -2  903.78   15.52
   1   3  -8  583.55   13.13
  -1  -3   8  572.60   14.32
   2  -3  -7 1264.10   17.48
   2  -3  -7 1213.00   16.14
   4  -2  -4  368.51    8.67
   5   0  -4  814.06   13.45
   2   1  -9 2233.09   25.58
   1   2  10 2917.39   25.24
  -1  -2 -10 2871.05   27.60
  -1  -2 -10 2657.35   32.06
  -4  -6  -2  426.67   11.06
   4   6   2  505.34    7.36
  -4  -6  -2  501.42   15.21
   0   0  10  959.26   15.41
   0   0 -10 1026.58   12.08
   0   0  10  955.01   13.25
   0   0 -10  947.42   16.20
   3   6  -1  124.92    6.04
  -3  -6   1   99.48    7.49
  -3  -6   1  109.67    9.99
   6   3  -1  779.73   12.42
  -6  -3   1  828.40   14.24
   5  -1  -2 2950.08   25.96
   5  -1  -2 3151.74   20.80
   4   6   1 2083.72   17.09
  -4  -6  -1 2058.84   27.84
  -4  -6  -1 2022.34   20.58
  -3   1  -8  308.83    9.20
   3  -1   8  320.87   10.33
   1   0  10  422.36   11.00
   1   0  10  408.90    9.48
  -1   0 -10  342.73   13.25
  -1   0 -10  429.25    8.87
   6   1   1 2318.13   19.88
   6   1   1 2525.58   24.88
  -5  -2  -7  805.43   13.98
   5   2   7  772.36   12.99
  -5  -2  -7  743.77   13.94
  -1  -6   0 4628.00   38.50
   0  -4  -8 1618.18   17.88
   0  -4  -8 1605.67   20.11
   0   2  -9  377.26   10.96
   0  -2   9  354.50   11.34
  -5  -3  -7 3367.98   31.30
   5   3   7 3386.87   29.71
  -5  -3  -7 3331.31   32.89
  -6  -4  -2 1205.17   18.98
   6   4   2 1313.64   16.76
   2  -1   9  333.73   11.21
  -2   1  -9  278.45    9.32
  -5   1  -3  849.61   13.29
   5  -1   3  835.26   12.14
  -6  -4  -1 1175.57   18.37
   6   4   1 1212.35   15.03
  -1  -2   9 3458.15   33.68
   1   2  -9 3495.62   33.52
  -4  -6  -3  365.48   14.38
   4   6   3  333.16    6.91
   5   2  -5 1684.31   19.78
   6   3   4  178.02    6.85
  -6  -3  -4  166.43    9.20
  -6  -3  -4  183.61    7.37
   6   1   0 3409.02   24.58
   6   1   0 3604.98   30.92
   2   1  10 3257.33   28.22
  -2  -1 -10 3362.18   28.11
   2   1  10 3303.83   28.80
  -2  -1 -10 3204.21   30.19
  -1  -6  -3 1693.23   21.62
   1  -5   2 4197.53   33.77
  -1  -5  -7  928.73   16.76
  -1  -5  -7 1154.47   15.56
   3  -3  -5 4077.54   35.94
   3  -3  -5 3949.47   31.42
  -6  -1  -2  141.48    7.21
   6   1   2  138.36    6.15
  -2   2  -8  863.41   14.15
   2  -2   8  845.09   15.75
  -2  -2 -10  344.72    9.65
  -2  -2 -10  366.90   12.41
   2   2  10  331.21    8.86
   0  -5  -6 1844.88   22.31
   0  -5  -6 1824.72   16.44
   2  -4  -5  541.20    9.64
   2  -4  -5  551.08   11.70
   0  -3   8  717.94   22.56
   0   3  -8 1861.95   21.14
   4   1  -7 2049.95   23.58
   3   2  -8 1016.74   16.89
  -3  -2   8 1037.26   17.37
   1  -4  -7  178.17    8.59
   1  -4  -7  169.00    6.67
  -2   1   9   93.01    4.77
   2  -1  -9  109.87    6.97
   2  -1  -9  104.39    6.05
   0   5  -4 2564.74   21.48
   0  -5   4 2232.10   24.57
   0  -5   4 2249.78   21.15
  -6  -2  -4 2323.21   24.15
  -6  -2  -4 2226.92   24.36
   6   2   4 2294.01   21.94
   5   1  -5  171.00    7.20
  -3   0  -9 2577.35   19.68
   3   0   9 2630.16   25.92
  -3   0  -9 2611.54   26.40
   3   0   9 2597.82   25.57
   1  -5  -4 1139.94   16.87
   1  -5  -4 1148.84   11.86
  -5  -5  -5 2387.13   31.14
  -5  -5  -5 2462.97   22.91
   5   5   5 2324.04   23.30
  -4  -6   0  571.67   14.39
   4   6   0  498.35    8.03
  -4  -6   0  506.80   15.06
   6   4   3   74.28    5.48
  -6  -4  -3   73.96    5.93
  -6  -4  -3   78.03    8.46
   4  -1  -6  559.94   11.54
   4   4   8 2105.45   22.01
  -4  -4  -8 2066.46   27.93
  -4  -4  -8 2178.37   21.35
  -6  -4   0 1242.24   19.51
   6   4   0 1120.34   14.78
  -2   4  -4  802.94   11.93
   2  -4   4  867.35   12.14
  -2  -5   5 2142.28   26.38
  -2  -5   5 2238.94   22.62
   2   5  -5 2220.23   22.81
   2   3  -8 1206.43   19.23
   0  -2 -10 4604.03   38.15
   0   2  10 4293.71   31.45
   0  -2 -10 4532.42   35.53
   2   4   9  193.54    7.33
  -2  -4  -9  194.57    7.80
  -2  -4  -9  210.84   10.29
   3  -2  -7  525.81   10.67
   3  -2  -7  518.92   11.21
   6   1  -1 2803.55   20.19
   6   1  -1 2857.91   26.19
   6   2  -2 2525.17   24.72
  -1  -6   1 2452.86   25.43
   4   2  -7 3824.16   39.10
  -3  -6  -5 1229.22   23.96
  -5  -5   2   67.76    7.60
   5   5  -2   74.51    5.11
  -5  -5   2   74.79    8.24
  -6  -1  -3 1108.47   16.09
   6   1   3 1074.55   13.76
  -4  -6  -4 1477.36   14.53
  -4  -6  -4 1499.28   24.88
   2   6  -2 1142.75   12.57
  -2  -6   2 1214.83   17.62
  -2  -6   2 1241.24   18.45
  -2  -6  -5  697.47   19.71
  -1  -5   5  696.01   12.59
   1   5  -5  627.71   11.42
  -1  -5   5  657.11   14.67
  -1  -4   7 2372.74   28.68
   1   4  -7 2140.72   23.32
   3  -2   7  747.78   15.90
  -3   2  -7 1227.48   17.06
  -1   0  10 2030.08   19.22
   1   0 -10 2131.83   18.24
   1   0 -10 2022.18   24.04
   3  -1  -8  952.04   16.07
  -1  -6  -4 2985.75   30.53
   6   3  -2 3703.72   31.29
  -6  -3   2 3873.17   34.00
   5  -1  -3   48.99    5.01
  -4  -5  -7 2340.69   31.34
   4   5   7 2446.45   24.36
  -5  -4   4  135.24    7.39
  -5  -4   4  119.24    8.75
   5   4  -4  124.95    6.34
  -3  -6   2  960.24   17.74
   3   6  -2 1092.51   13.70
  -3  -6   2  981.78   16.45
   4   0  -7  357.41    9.83
  -4   0  -8  820.28   13.79
   4   0   8  769.61   13.06
   4   0   8  764.07   13.37
  -2  -4   7 3296.41   24.08
  -2  -4   7 3120.85   33.39
   2   4  -7 3280.48   30.80
  -4  -5   4  770.75   13.28
   4   5  -4  811.34   12.88
  -4  -5   4  813.83   16.27
   3  -3   5 2149.63   20.44
   3  -3   5 1816.94   20.62
  -3   3  -5 1789.41   20.01
   5   3  -5 2728.46   26.17
  -6  -4  -4  311.52    8.70
   6   4   4  337.62    8.69
  -6  -4  -4  332.05   11.65
   5   1   7  640.93   12.35
  -5  -1  -7  639.85   13.27
   5   1   7  655.09   10.63
  -5  -1  -7  590.93   11.16
  -1   2  -9  429.28   11.44
   1  -2   9  443.10   12.76
   1   4   9  935.32   13.18
  -1  -4  -9 1006.18   15.04
  -1  -4  -9  960.31   16.17
   1  -1 -10 1058.37   17.53
  -1   1  10 1010.87   12.77
   1  -1 -10 1021.11   13.47
   0  -1  10 1227.04   18.77
   0   1 -10 1253.67   18.93
  -5   1  -4 3113.56   28.30
  -4   2  -5 1077.30   14.66
   4   6  -1  264.43    6.96
  -4  -6   1  275.37   10.80
  -4  -6   1  259.96   12.22
  -5   0  -6  730.92   12.78
   5   0   6  796.64   13.18
   5   0   6  803.41   11.81
   5   4   7 4361.56   36.03
  -5  -4  -7 4323.13   41.04
  -5  -4  -7 4403.04   35.20
   6   4  -1  259.28    7.72
  -6  -4   1  279.88    9.99
   4   2   9  569.41   11.84
  -4  -2  -9  520.68   10.95
  -4  -2  -9  550.69   11.67
   2   0  10  592.87   12.57
   2   0  10  522.70   11.04
  -2   0 -10  525.00   11.92
   1  -4   6   46.52    5.43
   1  -4   6   38.09    7.95
  -1   4  -6   41.72    5.45
  -3  -4  -9 1721.36   19.01
  -3  -4  -9 1732.11   25.04
   3   4   9 1690.24   19.27
  -6  -3  -5 1766.12   20.43
   6   3   5 1841.99   20.36
  -6  -3  -5 1883.05   23.63
  -2  -2   9 2060.42   25.62
   2   2  -9 2169.38   25.48
  -3  -5   5 2158.14   28.77
  -3  -5   5 1969.77   20.60
   3   5  -5 2133.44   22.60
   2   3  10  703.38   12.01
  -2  -3 -10  709.46   15.08
  -2  -3 -10  700.38   12.75
   1  -5   3  307.11    9.28
  -1   5  -3  310.58    7.40
   4  -1   7   17.47    8.28
  -4   1  -7   25.82    5.73
   3  -4   0 1476.27   14.76
   3  -4   0 1337.56   16.50
   3  -4  -1  143.31    6.67
   3  -4  -1  141.32    5.25
   4  -3   0 1256.16   13.77
  -1  -3 -10 1037.92   16.88
  -1  -3 -10  985.12   15.46
   1   3  10 1014.35   13.77
   4  -2  -5   24.09    4.99
  -2  -5  -8 2236.98   20.76
  -2  -5  -8 2423.67   29.18
  -6  -2  -5    5.72    5.53
  -6  -2  -5    9.17    5.93
   6   2   5   27.76    5.54
   6   1  -2  153.60    6.54
  -4  -3  -9  816.17   13.02
   4   3   9  856.48   13.84
  -4  -3  -9  828.20   16.64
   4  -3  -1 2426.80   21.14
   1  -5  -5  451.00    8.17
   1  -5  -5  425.19   11.23
   6   1   4 2268.32   22.14
  -6  -1  -4 2391.47   25.04
   5   0  -5  560.30   11.84
   4  -3   1  258.80    7.54
   2  -3   7   57.90    8.16
  -2   3  -7   54.19    5.58
   3   2  10  391.32    9.83
  -3  -2 -10  410.85   11.94
  -3  -2 -10  378.09    9.94
  -1  -6   2  154.20   10.84
  -1  -6   2  108.50    7.83
   1   1 -10  590.83   13.68
  -1  -1  10  592.30   13.58
   1  -1  10  617.34   13.98
  -1   1 -10  631.27   13.87
   5   5   6 1550.99   18.87
  -5  -5  -6 1434.06   23.92
  -5  -5  -6 1600.76   17.95
  -3  -5  -8 1842.68   25.67
  -3  -5  -8 1775.46   19.59
   3   5   8 1852.79   20.37
  -4  -6  -5 1503.34   15.55
  -4  -6  -5 1464.51   24.73
   3  -4   1 1633.42   18.10
   3  -4   1 1312.36   18.35
   0  -4   7   22.27    8.13
   0   4  -7   15.94    6.55
  -1   3  -8  368.85   10.27
   1  -3   8  389.21   12.30
   3  -4  -2  284.80    6.87
   3  -4  -2  286.30    9.00
   1  -3  -9    5.28    5.73
   1  -3  -9    2.01    6.90
  -1   3   9    6.01    4.49
   0  -6  -2 2236.66   24.59
   6   2  -3  221.86    7.65
   2  -4  -6 2878.70   25.88
   2  -4  -6 2642.83   27.07
   4   1   9  172.64    7.68
  -4  -1  -9  145.98    7.34
   4   1   9  152.35    7.70
  -4  -1  -9  171.09    7.04
  -1  -6  -5 1382.59   20.57
  -4  -4   6 1761.61   23.37
  -4  -4   6 1776.07   18.67
   4   4  -6 1763.91   20.96
   3  -3  -6  219.50    7.51
   3  -3  -6  212.27    8.05
   4  -3  -2  484.13    9.07
  -3  -1 -10  755.87   11.62
   3   1  10  777.48   12.87
   3   1  10  777.72   13.46
  -3  -1 -10  777.64   13.90
  -3  -6  -6 2315.04   19.80
  -3  -6  -6 2111.97   27.88
  -6  -4  -5 2237.86   27.41
  -6  -4  -5 2208.34   23.00
   6   4   5 2111.84   22.06
  -5  -6  -2  130.19    9.01
  -5  -6  -2  100.95   10.78
   5   6   2  119.34    5.45
   0  -6   0  248.88    9.04
   0  -5  -7  698.39   10.69
   0  -5  -7  689.17   14.01
   4   3  -7  163.72    7.91
  -4  -3   7  163.06    9.28
   6   0   1 5020.56   39.45
   6   0   1 4646.38   32.72
  -2  -6   3  246.08   10.68
   2   6  -3  232.83    7.99
  -2  -6   3  229.35    9.67
   5   5  -3 1342.92   16.47
  -5  -5   3 1450.72   20.45
  -5  -5   3 1378.70   19.15
   2  -2  -9 1323.43   18.41
  -2   2   9 1326.22   12.64
   2  -2  -9 1341.70   16.92
  -6  -5  -2  192.66   10.46
   6   5   2  179.51    6.61
  -4   3  -2 1453.53   16.51
  -2  -6  -6 1095.70   11.80
  -5  -6  -1    2.77    9.05
   5   6   1    7.93    3.93
  -5  -6  -1    5.12    8.67
   5   3   8 2585.66   25.74
  -5  -3  -8 2516.42   27.69
   6   0   0 1023.38   14.87
   6   0   0 1038.47   11.72
  -6  -4   2  211.18    9.00
   6   4  -2  183.67    6.92
   0   5  -5  873.40   12.36
   0  -5   5  854.07   12.53
   0  -5   5  815.21   15.42
  -2   4  -5    0.91    4.95
   2  -4   5    4.56    4.70
   2  -4   5    3.66    6.02
   6   3  -3  457.96   10.06
  -5  -2  -8 2566.27   30.60
  -5  -2  -8 2019.30   22.48
   5   2   8 2004.13   22.21
  -3  -3   8 1009.17   18.18
   3   3  -8 1014.55   16.90
  -4  -6   2   57.36   10.21
   4   6  -2   67.44    5.13
  -4  -6   2   72.43    8.96
  -6  -5  -1  295.86   11.44
   6   5   1  263.88    6.99
  -6  -5  -1  295.38    8.91
   5  -1  -4  251.24    7.83
   2  -3  -8  861.95   14.26
   2  -3  -8  802.13   13.96
  -5  -6  -3 1282.43   15.76
   5   6   3 1413.70   17.31
  -5  -6  -3 1155.48   22.29
  -3  -4   7    4.77    7.36
   3   4  -7    4.93    6.00
  -3  -4   7    2.00    4.98
  -3  -3 -10 1484.54   18.61
   3   3  10 1430.34   18.02
  -3  -3 -10 1478.15   22.87
   0  -6  -3  260.95    9.24
  -1  -5  -8  489.91    9.66
  -1  -5  -8  475.79   13.01
  -3   4  -2  978.92   12.59
   3  -4   2  889.70   13.11
   3   6  -3 1277.11   15.68
  -3  -6   3 1219.10   19.95
  -3  -6   3 1282.35   20.12
  -6   0  -2 4161.26   34.93
   6   0   2 4237.34   31.75
   5   2  -6   84.77    6.64
  -6  -5  -3  498.29   13.83
   6   5   3  279.11   13.40
  -1   2  10   30.47    5.27
   1  -2 -10   39.42    7.24
   1  -2 -10   30.96    7.18
   3  -4  -3 1649.80   20.50
   3  -4  -3 1667.88   16.91
   5   1  -6  545.19   11.63
   3   1  -9 4005.14   38.39
  -5   1  -5 2562.65   25.07
   2  -5  -1 1141.90   16.29
   0  -3 -10 2693.91   26.89
   0  -3 -10 2738.54   26.40
   0   3  10 2657.67   22.98
   6   0  -1  726.46   12.32
   2  -5   0  801.09   13.35
  -3   0   9 3051.69   21.50
   3   0  -9 3045.76   30.63
   1  -4  -8   10.26    5.45
   1  -4  -8   10.08    6.56
  -6  -3  -6 5289.14   41.56
  -6  -3  -6 5340.28   44.36
   6   3   6 5476.94   41.63
  -5  -6   0 2660.53   26.99
   5   6   0 2728.77   22.95
  -5  -6   0 2670.71   31.19
   0  -6   1    5.13    6.13
   0  -4  -9 1536.86   18.23
   0  -4  -9 1662.66   20.82
   6   1  -3  200.86    7.39
  -6  -5   0 1945.80   20.42
   6   5   0 1868.11   19.37
  -6  -5   0 1824.27   24.60
   5  -2   0  783.30   12.00
   4  -1  -7   13.59    4.68
   2  -5  -2  181.13    8.13
   4  -3  -3  182.51    6.30
   3  -1   9  449.49   18.30
  -3   1  -9  460.58   11.10
  -6  -1  -5 1645.79   20.51
   6   1   5 1642.11   20.57
   2   5  -6  419.86   11.37
  -2  -5   6  412.45    9.96
  -2  -5   6  413.83   13.45
   5  -2   1 1297.34   15.75
  -5  -6  -4  931.17   12.02
  -5  -6  -4  902.49   20.30
  -5  -6  -4  901.86   12.37
   1  -5   4 1713.35   21.45
   1  -5   4 1785.21   18.81
  -1   5  -4 1773.55   16.47
  -1  -1 -11 2359.43   22.37
  -1  -1 -11 2367.55   26.62
   1   1  11 2254.62   22.51
  -4  -4  -9   25.91   10.11
  -4  -4  -9   31.23    5.09
   4   4   9   47.46    5.94
   2   0 -10  653.17   10.51
  -2   0  10  624.90   10.49
   2   0 -10  623.19   13.85
   5  -2  -1   15.20    4.26
  -1  -6   3  257.67    9.71
  -1  -6   3  300.03   10.28
  -4  -5  -8  369.74   15.16
  -4  -5  -8  362.99    8.83
   4   5   8  355.46    9.73
   6   2   6 1492.79   18.26
  -6  -2  -6 1452.11   19.21
  -6  -2  -6 1531.20   19.32
  -4  -6  -6 1701.86   16.88
  -4  -6  -6 1736.20   27.40
  -6   0  -3   36.36    5.60
   6   0   3   25.96    5.75
  -5  -4   5   46.45    7.79
  -5  -4   5   34.62    6.23
   5   4  -5   39.29    5.50
  -4   2  -6 2598.40   26.80
   4  -2   6 2553.58   24.97
  -1  -3   9 2184.14   27.58
   1   3  -9 2257.97   26.85
  -3   3  -6   90.40    6.49
   3  -3   6   85.16    7.75
   3  -3   6   83.28    5.23
  -6  -5  -4 2966.31   27.05
  -6  -5  -4 3008.77   33.66
  -4   3  -3 4772.75   36.29
   2  -5   1   42.32    6.13
   4   5  -5   67.48    6.36
  -4  -5   5   75.02    7.26
  -4  -5   5   65.35   10.63
  -1  -5   6 1981.50   20.48
  -1  -5   6 1958.93   25.95
   1   5  -6 2026.09   21.97
   4   1  -8 1186.85   17.83
   0  -6  -4   32.04    6.39
   1  -5  -6   24.10    4.82
   1  -5  -6   16.99    6.11
  -2   2  -9 1379.08   19.67
   2  -2   9 1395.40   21.70
  -5   0  -7 1078.28   17.33
   5   0   7 1362.73   18.08
   5   0   7 1457.23   17.06
   3  -2  -8   -1.03    5.86
   3  -2  -8    1.30    6.46
  -5  -4  -8  795.73   17.77
  -5  -4  -8  813.24   14.36
   5   4   8  836.79   14.24
   0  -1 -11 1170.75   18.62
   0   1  11  924.40   14.31
   0  -1 -11 1141.06   15.14
  -5   2  -2 1110.48   15.54
   2   1 -10  498.15   10.21
   2   1 -10  532.87   13.53
  -1  -2 -11  397.15   13.92
   1   2  11  429.16    9.71
  -1  -2 -11  437.28   11.67
  -2   1 -10   47.12    7.42
   2  -1  10   45.83    7.77
   4  -2  -6  810.11   13.97
   5   5   7  393.68   10.21
  -5  -5  -7  368.12    9.10
  -5  -5  -7  353.09   14.44
   5   3  -6  363.27    9.95
  -5  -1  -8  242.55    8.05
  -5  -1  -8  129.23   12.59
   5   1   8  274.88    8.64
   0  -3   9 2468.55   29.46
   0   3  -9 2307.67   25.40
   2  -5  -3  122.60    7.44
  -3   4  -3  237.63    7.43
   3  -4   3  219.28    7.80
  -1  -6  -6  424.36   13.01
   6   4   6 3675.19   31.99
  -6  -4  -6 3823.45   33.27
  -6  -4  -6 3810.35   37.40
   6   0  -2  698.38   12.29
  -3   2  -8  745.65   13.19
   3  -2   8  711.24   15.26
   0   2 -10   31.50    6.90
   0  -2  10   16.19    9.13
   5   6  -1 2438.83   21.66
  -5  -6   1 2485.31   30.55
  -5  -6   1 2447.94   26.91
   3   2  -9  277.65   10.25
  -3  -2   9  272.27   10.54
   6   5  -1 1605.39   18.49
  -6  -5   1 1617.21   19.66
  -6  -5   1 1638.29   22.36
   3   0  10 1372.52   20.57
   3   0  10 1990.41   22.67
  -3   0 -10 2097.01   23.82
   0   0 -11  152.77    9.03
   0   0  11  177.30    7.44
   3  -4  -4 2492.81   26.13
   3  -4  -4 2661.35   23.75
  -2  -4 -10 3005.30   27.31
   2   4  10 3319.14   29.18
  -2  -4 -10 3167.04   31.57
   6   2  -4 1471.30   18.51
   5  -2  -2    7.06    4.32
  -1  -2  10  177.71   10.00
   1   2 -10  165.59    9.48
   4   2  -8 3479.73   33.60
   1   0  11  519.93   12.41
  -1   0 -11  401.99   16.96
   1   0  11  551.96   11.42
  -2  -2 -11  336.52   10.27
   2   2  11  367.86    9.74
  -2  -2 -11  377.19   12.57
   2  -1 -10 1645.61   22.37
  -2   1  10 1570.85   15.01
   2  -1 -10 1471.03   19.52
   0  -6   2  297.35    9.77
  -6  -4   3 1359.95   18.89
   6   4  -3 1446.36   18.67
  -2  -1 -11  199.50    8.95
   2   1  11  200.10    8.06
   3   5  -6 1167.45   16.94
  -3  -5   6 1122.32   14.84
  -3  -5   6  991.07   18.88
  -1   4  -7  285.54    9.51
   1  -4   7  264.91   10.96
   4   6  -3  377.70    9.47
  -4  -6   3  365.38   12.58
  -4  -6   3  340.61   11.96
   5   0  -6 1420.25   18.95
  -2  -3   9  343.21   12.75
   2   3  -9  301.92   11.07
  -3  -6  -7 3333.41   25.29
  -3  -6  -7 3269.02   36.15
   4   0  -8  442.78   11.71
   1   4  -8   81.76    7.14
  -1  -4   8  108.94   10.64
  -4   0  -9 1706.26   21.25
   4   0   9 1701.36   20.29
   4   0   9 1713.68   24.61
  -5  -6  -5  373.11    8.53
  -5  -6  -5  353.77   15.33
   3  -1  -9  381.73    9.61
   3  -1  -9  359.47   10.77
   4  -1   8   71.26    8.28
  -4   1  -8   64.23    6.51
  -2  -6   4   27.30    8.89
  -2  -6   4    7.88    9.02
   2   6  -4   19.18    6.63
   2  -5   2   18.08    5.69
  -2   5  -2   23.74    4.45
   6   3  -4  135.45    6.65
  -2  -6  -7 1568.07   14.93
  -2  -6  -7 1673.49   33.62
  -5  -5   4 1255.47   17.86
   5   5  -4 1228.10   16.68
  -5  -5   4 1273.36   19.69
  -6   0  -4  208.64    8.20
   6   0   4  200.16    7.54
  -6  -5  -5 1577.03   18.81
  -6  -5  -5 1549.52   24.05
   6   5   5 1567.17   19.36
   5  -1  -5 1706.81   20.84
  -2  -5  -9 1125.40   14.41
  -2  -5  -9 1120.64   19.62
   2   5   9 1105.34   15.74
   2  -4  -7 1832.83   23.11
   2  -4  -7 1972.84   22.73
   2   4  -8 4020.18   37.16
  -2  -4   8 4269.28   43.34
   4  -3  -4  724.91   11.94
  -1  -4 -10   22.79    7.55
  -1  -4 -10   33.63    6.76
   1   4  10   31.83    5.49
  -5   2  -3    5.39    4.96
   3   4  10  373.91    9.96
  -3  -4 -10  387.86    9.52
  -3  -4 -10  380.72   14.13
   0   2  11 1897.89   19.24
   0  -2 -11 1916.81   23.56
   0  -2 -11 1887.58   20.87
   3   5   9 1221.30   16.84
  -3  -5  -9 1200.10   22.03
  -3  -5  -9 1205.51   14.96
  -4  -2 -10 1501.81   18.84
  -4  -2 -10 1170.72   18.42
   4   2  10 1587.62   19.98
   3  -3  -7 1196.31   16.62
   3  -3  -7 1160.16   17.22
  -3  -6   4  139.64   10.00
  -3  -6   4  127.71   10.35
   3   6  -4  135.70    7.12
   6   1  -4 3341.85   36.78
   0  -6  -5 1406.95   19.90
  -5   1  -6  209.20    8.14
   5  -1   6  133.68    9.52
  -3  -7  -2 1360.10   22.85
   0  -5  -8  564.20   10.42
   0  -5  -8  525.99   12.80
  -2   4  -6  517.08   12.34
   2  -4   6  564.91    9.35
   2  -4   6  587.44   13.49
   2  -5  -4  467.41   11.50
  -4   3  -4 1953.43   20.70
   2  -3   8    9.81    8.54
  -2   3  -8   10.17    5.72
  -4  -3 -10  295.25   12.53
  -4  -3 -10  306.71   10.12
   4   3  10  309.47    9.79
  -6  -1  -6  531.20   12.21
   6   1   6  524.44   11.51
  -3  -7  -1 1956.99   21.74
  -3  -7  -1 1843.83   26.43
  -6  -3  -7 1245.41   17.56
   6   3   7 1415.72   19.47
  -6  -3  -7 1279.21   19.43
  -1   2 -10 1336.58   19.57
   0  -5   6 1141.54   21.93
   0   5  -6 1499.48   17.52
   5  -2  -3  808.80   12.88
   1   0 -11 1508.61   21.87
  -1   0  11 1499.76   17.18
   6   0  -3 2065.17   22.01
  -3  -7  -3    9.79    9.78
   0  -4   8  245.19   11.55
   0   4  -8  224.07    9.58
   6   5  -2 1654.36   18.65
  -6  -5   2 1677.71   21.04
  -6  -5   2 1638.91   22.04
  -4  -6  -7  543.36   17.44
  -4  -6  -7  620.41   11.06
  -5  -6   2  155.40   10.13
  -5  -6   2  147.36    9.60
   5   6  -2  135.48    6.64
  -2  -3 -11 1216.77   20.61
   2   3  11 1580.91   18.79
  -2  -3 -11 1575.15   20.12
  -1  -6   4 2415.36   27.61
  -1  -6   4 2564.51   25.95
  -4  -4   7  725.78   13.25
  -4  -4   7  631.48   15.51
   4   4  -7  689.22   14.53
  -7  -3  -1 1212.90   18.74
   7   3   1 1208.95   14.66
   7   3   1 1129.01   15.91
  -1   1  11   66.29    5.96
   1  -1 -11   64.48    7.60
   1  -1 -11   70.26    6.96
  -7  -3  -2  859.82   15.84
   7   3   2  298.31   11.49
   7   3   2  831.38   12.27
  -5  -3  -9  531.23   12.28
   5   3   9  538.61   11.95
  -5  -3  -9  494.80   12.79
  -2  -7  -2 2764.61   31.85
  -1   5  -5 1930.71   18.38
   1  -5   5 1822.55   23.18
   1  -5   5 1798.74   18.91
  -2   0 -11 1034.84   17.43
   2   0  11 1008.43   15.82
   2   0  11 1110.00   17.56
  -2  -2  10 1963.95   25.37
   2   2 -10 1881.41   24.78
  -3   4  -4 1337.20   15.78
   3  -4   4 1424.90   16.60
   1   3  11  103.41    6.45
  -1  -3 -11  127.06    8.08
  -1  -3 -11  108.49   10.02
  -2  -7  -1  412.28   12.68
  -5  -2  -9 1991.54   22.49
   5   2   9 2010.98   23.09
  -5  -2  -9 1949.75   23.26
   0  -1  11  146.20    9.60
   0   1 -11  142.16    8.66
   6   2   7 2318.25   23.86
  -6  -2  -7 2423.97   25.71
  -6  -2  -7 2431.88   25.89
   1  -3   9  172.54   10.36
  -1   3  -9  190.55    8.95
  -1   3  10  559.04    9.64
   1  -3 -10  602.77   13.56
   1  -3 -10  581.14   12.60
  -3  -7   0  507.67   15.19
  -3  -7   0  553.24   12.30
  -1  -5  -9  467.72   13.13
  -1  -5  -9  467.57   10.18
   3  -4  -5  184.34    8.36
   3  -4  -5  192.91    7.23
   0  -6   3 4561.83   39.42
   0  -6   3 4431.13   35.80
   4   1  10   52.65    6.58
   4   1  10   56.89    7.17
  -4  -1 -10   60.25    6.75
  -4  -1 -10   63.79    6.17
  -3  -2 -11 1281.69   19.04
  -3  -2 -11 1274.57   19.35
   3   2  11 1190.07   16.96
   5   2  -7  116.58    7.13
  -2  -7  -3 2724.18   30.78
  -4  -7  -2  560.39   17.16
  -4  -7  -2  557.45   11.76
   1  -6  -1  295.43   11.03
   2  -5   3 2012.63   20.76
  -5  -6  -6  317.17   15.35
  -5  -6  -6  293.11    8.24
   7   3   0  576.45   11.17
  -7  -3   0  626.33   13.66
   5   1  -7 1866.25   22.56
   7   3   3  325.08    8.71
  -7  -3  -3  331.15   11.09
  -7  -3  -3  317.38    9.65
   2  -3  -9  663.36   13.61
   2  -3  -9  584.06   12.46
  -4  -3   8 1496.10   22.38
   4   3  -8 1631.26   25.09
   1  -5  -7 1702.03   18.20
   1  -5  -7 1649.88   21.94
   7   2   1 1224.92   16.15
   7   2   1 1285.56   14.79
  -6  -4  -7  331.48   12.60
   6   4   7  306.55    9.26
  -6  -4  -7  342.10   10.23
  -3  -7  -4  974.33   19.97
   1  -6  -2  745.66   16.97
  -4  -7  -1  551.36   17.19
  -4  -7  -1  550.17   12.14
  -1  -6  -7  611.35   15.04
   7   2   2 2555.36   22.90
   7   2   2 2309.29   23.57
  -4  -7  -3 1775.98   28.04
  -2  -7   0   60.05    9.24
  -5   2  -4 2822.52   26.72
  -4   2  -7  706.49   19.48
   4  -2   7 1212.61   17.37
   1  -6   0    2.16    7.50
  -6  -5  -6  512.11   11.26
   6   5   6  549.87   12.11
  -6  -5  -6  556.87   16.30
   6   0   5 1594.60   19.02
  -6   0  -5 1604.23   20.44
  -3  -4   8  817.64   18.76
   3   4  -8  841.81   16.10
  -7  -4  -2  225.60   10.33
   7   4   2  219.47    7.64
   1  -1  11  454.71   13.15
  -1   1 -11  477.33   13.17
   1  -4  -9 1047.65   17.02
   1  -4  -9 1097.40   16.64
   3  -3   7    8.80    7.27
  -3   3  -7    8.22    5.48
   6  -1   1  407.05    9.30
   6  -1   1  443.38    9.04
   6  -1   0  115.98    5.92
   6  -1   0   54.80    7.70
   6   6   2 2584.15   23.06
  -6  -6  -2 2602.28   32.47
  -6  -4   4 1343.30   18.69
   6   4  -4 1422.34   19.15
  -5  -5  -8  249.39   13.70
  -5  -5  -8  266.61    9.17
   5   5   8  266.92    9.04
   7   4   1   71.69    7.81
  -7  -4  -1   85.08    8.18
   7   2   0    2.68    4.33
   7   2   0    2.44    4.45
   2  -2 -10  943.48   16.78
   2  -2 -10  994.99   15.30
   4   5   9  470.65   11.08
  -4  -5  -9  506.78   10.49
  -4  -5  -9  451.90   16.46
  -5  -4   6  350.11    9.72
  -5  -4   6  317.13   11.57
   5   4  -6  323.06    9.54
  -1  -1  11 1662.60   22.71
   1   1 -11 1585.39   22.80
   3   1  11    3.24    6.83
   3   1  11   19.28    6.05
  -3  -1 -11   13.59    6.21
   4  -1  -8 1092.21   18.69
   6   2  -5 1543.53   20.37
   4  -3  -5 1889.79   21.15
   4  -3  -5 2017.15   24.05
  -2  -5   7 1031.21   20.06
   2   5  -7 1044.11   16.96
   4   6  -4 2106.26   22.13
  -4  -6   4 2062.64   27.74
  -4  -6   4 1906.68   23.35
   3   3  -9  941.22   17.21
  -3  -3   9  932.44   18.27
  -4  -5   6  397.81   13.47
   4   5  -6  377.43   12.62
  -4  -5   6  431.29   10.72
  -6  -6  -1  327.80   11.96
   6   6   1  312.91    8.16
  -6  -6  -1  309.39   12.60
   6   6   3 1065.08   13.83
  -6  -6  -3 1014.10   20.47
  -5   0  -8  206.61    9.50
   5   0   8  216.38    8.82
   5   0   8  225.33    9.93
  -7  -4  -3  872.14   17.18
   7   4   3  765.20   12.60
  -3  -3 -11 1399.33   19.84
   3   3  11 1324.79   18.23
  -3  -3 -11 1415.48   23.22
   7   2   3 2304.57   22.40
  -7  -2  -3 2273.23   24.93
   2  -5  -5 2175.93   20.31
   2  -5  -5 1879.66   23.01
   4  -2  -7  986.01   15.68
   1  -6  -3  614.36   15.17
  -2  -7  -4    3.28    8.35
  -4  -7   0  443.98   15.43
  -4  -7   0  461.58   11.75
   0  -4 -10 1082.48   16.21
   0   4  10 1164.72   14.88
   0  -4 -10 1144.02   17.66
   6  -1   2 1963.70   19.57
  -6   1  -2 2068.88   22.92
   6  -1   2 2124.30   22.57
  -5  -4  -9  463.62   11.12
   5   4   9  475.85   11.39
  -5  -4  -9  474.16   14.85
  -3  -7   1  591.59   16.13
  -3  -7   1  588.78   13.49
   6  -1  -1  222.73    7.34
   0  -6  -6 1037.17   17.40
   7   3  -1  157.01    7.07
   4   4  10  516.72   11.78
  -4  -4 -10  516.24   16.61
  -4  -4 -10  485.26   10.78
  -4  -7  -4 1599.70   26.99
  -7  -3  -4  230.17    8.87
  -7  -3  -4  236.44   10.20
   7   3   4  233.72    8.03
  -1  -5   7 1594.37   24.65
   1   5  -7 1572.15   20.35
  -3  -6  -8 1647.33   25.56
  -3  -6  -8 1642.74   16.52
   5  -2  -4 1604.53   18.88
   1  -6   1  323.98   10.01
  -7  -4   0  177.12    9.44
   7   4   0  169.67    6.94
  -2  -6   5 1319.59   19.23
  -2  -6   5 1342.80   21.67
   2   6  -5 1413.77   18.24
  -4   3  -5    6.34    4.88
   6   3  -5  301.01    9.28
  -2  -7   1  471.71   13.79
  -2  -7   1  499.97   12.68
  -1   2  11 1151.56   13.86
   1  -2 -11 1261.79   16.98
   1  -2 -11 1156.12   18.10
  -2  -6  -8  614.78   25.08
  -2  -6  -8 1025.11   12.56
   7   2  -1  657.80   12.54
   6   0  -4 1168.42   16.49
   5  -1  -6 1168.00   17.39
   3   1 -10 2506.78   28.77
   0  -3 -11 1150.62   17.93
   0  -3 -11 1144.00   16.50
   0   3  11 1100.57   14.46
   5   1   9  260.58   10.34
  -5  -1  -9  230.64    8.21
  -5  -1  -9  255.46    9.94
   5   3  -7  638.36   13.12
  -6  -6   0    2.67    7.70
  -6  -6   0   -3.15    8.52
   6   6   0    6.97    4.65
   3  -1  10 2598.21   28.61
  -3   1 -10 2709.04   28.58
  -5  -5   5 1524.28   19.45
  -5  -5   5 1548.28   23.22
   5   5  -5 1646.68   20.44
   3   0 -10 1525.73   19.40
   3   0 -10 1745.28   23.77
  -3  -7  -5 2553.20   32.02
  -6  -6  -4  620.70   11.46
  -6  -6  -4  590.11   17.13
   6   5  -3   14.46    4.94
  -6  -5   3   11.34    6.90
  -6  -5   3   26.07    8.35
   6   1  -5 2179.58   24.25
   3  -2  -9  446.63   10.69
   3  -2  -9  436.67   11.65
  -5  -6   3  142.15    9.97
   5   6  -3  119.31    7.00
  -5  -6   3  121.01    8.89
   5   0  -7 1444.19   19.85
  -7  -4  -4  809.81   17.07
  -7  -4  -4  823.49   14.65
   7   4   4  768.25   12.88
  -1  -7  -2  504.16   13.55
  -1  -7  -1   12.87    8.32
  -3  -6   5    6.76    8.78
   3   6  -5    8.31    6.46
  -3  -6   5   14.24    7.68
   4   1  -9  129.90    8.22
  -6  -1  -7  624.68   12.94
   6   1   7  621.12   12.56
  -6   1  -3 1322.14   18.23
   6  -1   3 1392.21   17.65
   2  -4  -8   13.69    6.42
   2  -4  -8   13.77    5.48
   3   5  -7 1578.21   21.31
  -3  -5   7 1591.24   24.97
  -7  -2  -4  112.83    7.32
   7   2   4  115.92    7.29
   3  -2   9  584.35   14.48
  -3   2  -9  601.23   13.10
  -5   1  -7  102.25    6.65
   5  -1   7  103.87    7.34
   5  -1   7   99.39    8.01
   6  -1  -2 1240.45   16.75
   1  -6  -4  449.65   13.89
   3  -4   5 1290.07   15.12
  -3   4  -5 1355.63   16.00
   3  -4   5 1268.44   18.20
   2  -5   4 1883.67   20.02
  -2   5  -4 1885.71   17.92
  -4  -7   1  585.58   15.92
  -4  -7   1  513.99   16.59
   2  -2  10  598.05   14.81
  -2   2 -10  597.66   13.33
  -1   4  -8 1210.01   17.31
   1  -4   8 1170.33   20.32
  -1  -7  -3  794.82   16.17
   7   4  -1 1247.48   16.89
  -7  -4   1 1293.03   19.85
  -1  -3  10 1317.35   22.24
   1   3 -10 1196.94   19.37
   0  -6   4 3237.72   29.37
   6   3   8  199.66    8.56
  -6  -3  -8  219.15    8.50
  -6  -3  -8  217.36   10.26
  -2  -7  -5  106.05   17.53
   7   1   1   96.79    6.20
   7   1   1  115.20    6.07
  -1  -7   0 1423.06   21.03
   2   0 -11 1178.17   14.46
   2   0 -11 1152.01   19.77
  -2   0  11 1169.18   14.10
  -4  -7  -5  671.46   20.46
  -4  -6  -8  415.24   16.86
  -4  -6  -8  451.80   11.76
  -5  -6  -7  468.45   10.20
  -5  -6  -7  464.82   17.41
   3  -4  -6 1056.61   15.16
   3  -4  -6 1027.96   16.69
   3  -3  -8  544.99   13.08
   3  -3  -8  526.87   12.06
  -1  -6   5 1748.43   24.53
   1   6  -5 1296.61   20.91
  -1  -6   5 1715.01   20.76
   1  -6   2 5640.09   43.14
  -4   1  -9 1331.90   18.96
   4  -1   9 1410.67   20.42
  -5   2  -5 1571.63   20.72
   7   1   2 1311.62   15.53
   7   1   2 1188.23   16.26
   1   1  12  113.98    7.39
  -1  -1 -12  153.69   10.77
   7   3  -2   69.11    5.71
   2  -4   7 1074.41   18.88
  -2   4  -7 1094.93   15.35
  -2  -4 -11 1581.35   19.86
  -2  -4 -11 1602.99   23.11
   2   4  11 1570.84   18.97
  -5  -7  -2 1669.02   20.48
   5   7   2 1678.35   16.16
  -5  -7  -2 1549.07   26.52
   7   3   5 2493.50   25.06
  -7  -3  -5 2491.86   28.09
  -7  -3  -5 2420.75   26.31
   7   1   0  545.53   11.24
   2   5  10  669.02   12.73
  -2  -5 -10  677.06   12.50
   4   2  -9 1229.71   19.56
  -3  -7   2   45.24   10.74
  -3  -7   2   42.04    8.65
   4   0  -9  490.02   12.91
  -6  -5  -7  212.32   13.51
  -6  -5  -7  284.70    9.36
   6   5   7  276.81    9.53
   4   0  10 1324.62   19.90
   4   0  10 1248.94   19.65
  -4   0 -10 1196.93   18.19
   0   3 -10  838.80   16.59
   0  -3  10  900.52   20.17
   6   0   6  877.09   14.51
  -6   0  -6  913.88   15.89
   0  -5  -9  578.40   13.60
   0  -5  -9  620.77   12.23
  -6  -6   1 1461.84   20.15
   6   6  -1 1674.64   18.68
  -6  -6   1 1501.41   22.27
   4  -4   0  870.82   11.88
   4  -4   0  861.64   14.32
  -2   1 -11  879.64   17.20
   2  -1  11  872.44   17.86
  -3  -5 -10    5.10    5.40
  -3  -5 -10   19.36   10.50
   3   5  10   -0.03    5.35
  -5  -7  -3  679.07   12.41
  -5  -7  -3  677.62   19.74
   5   7   3  705.62   11.03
   1  -5   6 2222.57   26.88
  -1   5  -6 2448.55   23.19
  -6  -6  -5  193.63    7.67
  -6  -6  -5  193.23   12.97
   7   2  -2  470.52   11.07
  -5  -7  -1  537.69   17.38
   5   7   1  588.20    9.84
  -5  -7  -1  532.93   13.04
   4  -4  -1 1562.06   21.57
   4  -4  -1 1272.34   14.82
   3   0  11 1844.82   23.69
  -3   0 -11 1800.08   23.10
   3   0  11 1699.70   21.80
  -7  -5  -2 1625.13   24.32
   7   5   2 1484.59   17.66
  -1  -4   9  158.54   11.21
   1   4  -9  148.66    9.30
  -6  -2  -8 1661.26   20.82
  -6  -2  -8 1700.68   21.22
   6   2   8 1680.15   20.98
  -3  -2  10 2980.79   32.76
   3   2 -10 2971.36   32.77
  -2  -7   2 1093.84   18.82
  -2  -7   2 1100.72   18.22
   2   1 -11  447.62   13.27
   0   5  -7  874.54   14.48
   0  -5   7  817.54   18.00
  -1  -2 -12  176.69    9.86
  -1  -2 -12  181.03    9.41
   1   2  12  179.45    7.86
   7   5   1 1203.03   15.92
  -7  -5  -1 1240.16   20.78
   0  -1 -12 2481.96   29.24
   0   1  12 2612.60   25.07
  -6  -4  -8  725.12   17.12
  -6  -4  -8  689.10   13.19
   6   4   8  713.48   13.77
   7   4   5 1963.48   21.94
  -7  -4  -5 1940.06   22.94
  -7  -4  -5 2143.43   27.70
   3  -1 -10   54.98    6.58
   3  -1 -10   48.78    7.40
   7   5   3 1179.07   16.35
  -7  -5  -3 1084.27   20.34
  -1  -7  -4 2556.30   29.26
   4  -4   1 1215.95   16.82
   4  -4   1 1136.91   13.49
   0  -2  11  586.55   15.38
   0   2 -11  587.97   14.86
   2  -5  -6 1637.61   17.89
   2  -5  -6 1556.26   21.26
   7   1   3 3699.10   30.22
  -7  -1  -3 3786.05   34.88
   2  -1 -11 2018.88   26.23
   2  -1 -11 2109.89   21.86
   2   4  -9  180.52    9.59
  -2  -4   9  193.70   11.81
  -3  -4 -11    2.42   12.89
   3   4  11   10.38    5.72
  -3  -4 -11   11.60    5.32
  -1  -6  -8  241.17   11.31
   2   3 -10 1162.96   19.97
  -2  -3  10 1187.30   21.27
  -1  -7   1 1851.44   22.88
  -2  -2 -12 1269.74   19.45
  -2  -2 -12 1344.66   20.38
   2   2  12 1292.25   17.80
  -3  -7  -6 1551.33   25.19
   7   1  -1 2225.61   23.74
  -1  -4 -11 2880.49   31.10
   1   4  11 2401.14   23.82
  -1  -4 -11 2432.27   27.85
   4  -3  -6 1823.59   21.18
   4  -3  -6 1837.95   22.16
   1   2 -11   44.33    7.49
  -1  -2  11   -2.20    8.18
   1  -5  -8 1438.78   20.49
   1  -5  -8 1519.33   18.52
   6  -1   4  533.83   12.26
  -6   1  -4  508.75   11.62
   4  -4  -2  221.26    7.14
   4  -4  -2  125.51   11.23
  -2   3  -9  415.49   11.17
   2  -3   9  381.36   13.44
   5  -2  -5  701.00   13.33
  -5  -7  -4   12.66    6.94
  -5  -7  -4   13.45   12.86
   5   7   4   11.19    4.79
   2   1  12   52.28    6.61
  -2  -1 -12   42.52    7.51
  -4  -2 -11 1143.41   18.13
   4   2  11 1141.25   17.16
  -4  -2 -11 1105.34   16.63
   6   4  -5   58.64    6.37
   0   0 -12   51.87    7.44
   0   0  12   58.06    7.94
   6  -1  -3 1458.59   18.34
  -7  -2  -5  360.27   10.76
   7   2   5  354.20    9.72
  -7  -2  -5  351.84   11.02
   3  -5  -1  581.57   12.60
   1   0  12  349.31   10.28
   1   0  12  359.86   11.64
  -1   0 -12  393.47   13.02
   5   7   0   27.23    4.87
  -5  -7   0   29.24   10.58
  -5  -7   0   21.64   10.15
   0  -6  -7  218.05    9.88
   3  -5   0   49.72    6.65
   5   3  10   58.03    6.64
  -5  -3 -10   43.39    7.94
  -5  -3 -10   48.80    6.41
   5  -3   0   32.23    5.02
   7   5   0  117.39    6.49
  -7  -5   0  133.67   10.12
   1  -6  -5  130.36   10.13
  -4  -3 -11   -4.65    9.94
   4   3  11    5.75    5.96
  -4  -3 -11   -1.42    5.85
   7   4  -2  294.64    8.89
  -7  -4   2  336.45   11.25
   4   6  -5  825.97   14.71
  -4  -6   5  795.45   14.48
  -4  -6   5  777.32   17.79
  -4  -7   2  706.64   16.26
  -4  -7   2  683.22   17.43
  -4  -4   8  118.50   10.44
   4   4  -8  124.16    8.55
   5   5   9 3569.09   33.08
  -5  -5  -9 3384.85   39.69
  -5  -5  -9 3607.02   37.94
   5   2  10  418.14   11.47
  -5  -2 -10  456.60   11.79
  -5  -2 -10  405.82   11.20
  -7  -5  -4  561.37   16.94
  -7  -5  -4  550.46   12.08
  -1  -5 -10  750.69   16.19
  -1  -5 -10  818.74   13.71
   6   2  -6 1557.09   21.29
   3  -5  -2 1329.59   18.75
   5  -3  -1  758.44   12.29
   5  -3   1  516.42    9.91
   4  -2   8  423.35   12.56
  -4   2  -8  407.17   11.38
   0  -4   9 1980.01   28.66
   0   4  -9 1763.11   23.19
   6   0  -5  492.83   11.67
  -4   4  -2    1.46    5.36
   4  -4   2    6.65    5.53
  -4  -7  -6   10.84   10.96
  -4   3  -6  310.23    8.95
   4  -3   6  330.70   10.77
  -2  -7  -6 2643.93   42.91
  -6  -5   4  149.58    9.78
  -6  -5   4  140.92    8.48
   6   5  -4  142.35    7.30
   0  -2 -12  757.42   17.08
   0  -2 -12  686.34   13.49
   0   2  12  664.94   11.68
   5   1  -8 1571.96   21.56
   1  -6   3 1436.89   18.33
   3  -5   1   48.89    6.66
   5   2  -8  811.90   16.14
  -5  -6   4  380.84   15.06
  -5  -6   4  301.31   10.69
   5   6  -4  330.56    9.38
   3  -3   8  783.04   16.41
  -3   3  -8  466.40   14.74
  -7  -1  -4 1641.58   21.61
   7   1   4 1589.35   18.30
   6   6  -2 3578.01   31.02
  -6  -6   2 3780.79   38.53
  -6  -6   2 3583.68   34.86
   4  -4  -3  948.96   16.63
   4  -4  -3 1021.73   14.59
   7   3  -3 2386.25   25.24
  -3  -6  -9   71.41    6.36
  -3  -6  -9   57.96   11.70
   5   4  -7 1022.40   17.85
  -5  -4   7 1004.86   18.49
   4   5  10 2232.35   24.84
  -4  -5 -10 2098.99   31.38
  -4  -5 -10 2105.40   21.81
  -6  -6  -6  645.09   12.38
  -6  -6  -6  599.10   18.36
   1  -2  11 1444.16   22.35
  -1   2 -11 1435.87   21.54
   7   3   6  493.29   11.55
  -7  -3  -6  460.16   11.80
  -7  -3  -6  460.22   12.60
  -1  -7  -5   18.89    8.05
   7   1  -2 2409.12   25.89
   4  -2  -8  227.58   10.15
   4  -2  -8  188.86    9.46
   2  -3 -10   84.40    6.93
   2  -3 -10   78.00    7.35
   7   2  -3 3573.16   32.81
  -5  -7  -5  136.28    6.64
  -5  -7  -5   90.52   13.46
   5   0   9  584.22   12.98
   5   0   9  594.45   13.35
  -5   0  -9  597.85   14.11
   5  -3  -2 1225.39   15.71
  -5   3  -2 2877.91   27.21
  -1   3 -10  349.88   11.55
   1  -3  10  330.87   12.84
   6   3  -6  420.80   11.17
  -4  -5   7 1560.42   24.45
   4   5  -7 1925.84   26.64
  -4  -5   7 1576.57   18.14
  -2  -3 -12 2461.96   26.93
  -2  -3 -12 2454.80   28.41
   2   3  12 2389.59   24.52
   2  -5   5  489.19   10.51
   2  -5   5  458.50   12.94
  -2   5  -5  498.91   10.96
  -3  -7   3  219.62   12.83
  -3  -7   3  201.92   11.80
   1  -3 -11 2799.20   28.10
  -1   3  11 2846.21   24.13
   1  -3 -11 2736.70   29.22
   6   1  -6  186.72    8.41
   2   6  -6  897.13   14.69
  -2  -6   6  968.37   20.20
  -4  -1 -11  401.79   11.75
   4   1  11  380.88   11.20
   4   1  11  416.67   11.41
   1  -4 -10 3560.57   34.46
   1  -4 -10 3280.63   30.87
  -1  -7   2 2037.59   24.72
  -1  -7   2 1954.09   23.51
   5  -1  -7   17.56    5.45
  -5  -7   1  469.52   15.46
   5   7  -1  467.09    9.75
  -5  -7   1  473.57   14.38
  -2  -6  -9 1649.13   29.66
  -2  -6  -9 1283.44   15.35
   3  -5  -3  136.81    8.21
  -4  -3   9 1496.28   22.68
   4   3  -9 1556.72   22.15
   7   5  -1  729.84   13.00
  -7  -5   1  751.74   16.39
  -5  -4 -10 1116.04   16.98
  -5  -4 -10 1061.46   20.69
   5   4  10 1090.03   17.36
   4  -1  -9  738.15   14.96
  -7  -4  -6   27.34    8.35
  -7  -4  -6   14.03    6.04
   7   4   6   13.88    5.78
   1   3  12  951.87   14.56
  -1  -3 -12 1060.13   18.02
  -1  -3 -12  997.52   17.01
  -2  -7   3 2385.35   28.22
  -2  -7   3 2544.61   29.24
  -5   2  -6  989.29   15.61
   5  -2   6 1106.83   16.61
  -5  -5   6  284.55   10.03
   5   5  -6  181.87   11.20
  -5  -5   6  270.54   12.23
   1   0 -12  184.95   10.25
  -1   0  12  182.61    8.00
   0  -6   5  184.98   12.59
   0  -6   5  150.66    9.99
   3  -4   6  672.95   13.90
  -3   4  -6 1148.02   16.99
   3  -4   6 1120.29   17.93
  -2  -5   8 2421.32   31.17
   2   5  -8 2501.35   28.18
   6   1   8  164.07    8.13
  -6  -1  -8  175.35    8.26
  -5  -6  -8 1413.59   17.05
   5   6   8 1536.74   20.65
  -5  -6  -8 1411.08   27.79
   2   2 -11  234.70   11.54
  -2  -2  11  222.60   10.84
   2   0  12 1260.28   19.88
  -2   0 -12 1134.53   19.01
   2   0  12 1195.88   18.67
   1  -1 -12  348.68   11.75
  -1   1  12  395.53    9.79
   1  -1 -12  413.26   12.86
  -7  -5  -5   88.86   10.20
  -7  -5  -5   90.55    7.07
   7   5   5   95.09    6.65
   3   4  -9 1250.70   20.11
  -3  -4   9 1298.85   22.83
   3   2  12  867.92   15.11
  -3  -2 -12  932.97   17.44
   3  -5   2 1875.00   21.41
  -3  -6   6 1002.30   20.33
   3   6  -6 1021.06   17.33
   3  -4  -7 3178.24   29.50
   3  -4  -7 3403.00   34.85
   1   5  -8 1019.56   17.63
  -1  -5   8 1234.96   24.23
   6  -1   5  102.74    7.39
  -6   1  -5   90.68    6.93
   0  -7  -1 1321.81   19.85
   0  -7  -2   40.25    7.69
   4  -4   3 1648.79   19.47
  -4   4  -3 1706.37   19.14
   5  -1   8  635.88   13.63
  -5   1  -8  660.97   14.79
   5  -1   8  686.15   13.90
  -6  -5  -8 2690.94   26.70
  -6  -5  -8 2680.16   34.24
   6   5   8 2819.88   28.77
   6  -1  -4    2.55    5.12
   0  -1  12 1570.76   22.78
   0   1 -12 1562.48   23.62
  -6   0  -7  212.56    8.89
   6   0   7  239.83    9.15
  -4  -4 -11 1101.88   22.32
   4   4  11 1092.88   17.13
  -4  -4 -11 1081.89   16.67
  -7  -2  -6 2632.96   28.29
  -7  -2  -6 2605.26   27.61
   7   2   6 2687.86   26.74
   2  -2 -11  445.51   12.66
   2  -2 -11  474.31   11.31
  -3  -7  -7   33.29   10.57
  -4  -6  -9 1654.36   28.51
   4   6   9 1779.49   23.14
  -4  -6  -9 1592.43   18.03
   5   0  -8  152.19    7.99
  -5  -1 -10 1026.14   14.60
   5   1  10 1100.20   18.62
   0  -4 -11   28.57    6.90
   0   4  11   38.93    6.26
   0  -4 -11   30.18    7.08
   6   3   9  213.54    9.09
  -6  -3  -9  207.53   10.39
  -6  -3  -9  208.68    9.75
   5   3  -8   96.77    7.29
   1   6  -6   33.08    7.24
  -1  -6   6   28.65    9.79
   7   4  -3   44.52    5.35
  -7  -4   3   45.87    7.43
   2  -4  -9   65.77    6.72
   2  -4  -9   76.27    7.53
   0  -7   0 1371.48   19.71
   1  -6  -6 1131.78   20.69
  -3  -3  10  189.29   10.70
   3   3 -10  195.72    9.90
   5  -3  -3  372.83    9.38
  -5   3  -3  908.34   14.57
   0  -7  -3  315.88   11.30
   7   0   1 1901.05   21.11
   2  -5  -7    7.52    5.78
   2  -5  -7    2.50    6.39
   3   1  12  375.68   10.80
   3   1  12  364.22   10.82
  -3  -1 -12  301.35   12.39
  -4  -7   3   12.28    9.84
  -4  -7   3  -10.31    9.84
  -3  -3 -12   38.36   11.10
  -3  -3 -12   20.00    6.95
   3   3  12   22.60    6.00
   4  -4  -4 1019.25   14.81
   4  -4  -4  988.85   16.76
   7   1   5  174.56    8.18
  -7  -1  -5  185.83    8.60
   2  -6  -1   11.43    6.78
   7   0   0 2199.60   23.49
   1  -1  12   25.95    8.57
  -1   1 -12   39.44    8.24
   5  -2  -6  120.12    7.16
   7   0   2  114.74    7.13
   7   0   2   96.52    6.11
   3  -5  -4  351.64   11.15
   3  -2 -10  867.42   15.13
   3  -2 -10  826.92   16.37
  -4  -7  -7   80.05   12.16
  -3  -5   8   26.02   13.92
   3   5  -8   28.17    7.90
  -5  -7  -6  172.68   14.30
  -5  -7  -6  148.14    6.65
   7   1  -3  341.08    9.68
   2  -6   0  780.95   14.90
   2  -6  -2  282.16   10.48
  -1  -1  12  335.86   11.84
   1   1 -12  368.99   13.01
  -1   5  -7  284.53    9.17
   1  -5   7  276.09   15.82
   3  -3  -9 1442.39   21.70
   3  -3  -9 1331.26   19.52
   1  -6   4   15.13    7.49
   1  -6   4    6.55    7.48
   6   4   9  782.61   15.14
  -6  -4  -9  811.90   15.35
  -6  -4  -9  838.53   18.42
   4  -3  -7  536.25   12.08
   2  -4   8  680.01   15.90
  -2   4  -8  723.06   13.80
  -6  -2  -9   87.78    8.08
  -6  -2  -9   76.62    7.26
   6   2   9   81.88    7.39
  -2  -7  -7 3290.33   45.16
  -1  -7  -6  446.89   13.66
   6  -2   0 1004.68   14.59
  -7  -5   2 1146.68   19.19
   7   5  -2 1098.31   16.27
  -3   1 -11 1120.95   18.74
   3  -1  11 1294.56   22.11
  -5  -7   2 1399.61   22.43
   5   7  -2 1416.87   17.03
  -5  -7   2 1363.31   21.90
   6  -2   1  311.11    8.54
   6   7   2 1095.77   14.33
  -6  -7  -2  979.02   21.53
  -6  -6   3  631.80   14.87
  -6  -6   3  612.70   15.14
   6   6  -3  635.17   12.44
  -3   2 -10  514.24   12.73
   3  -2  10  498.97   14.35
   0  -6  -8  883.20   17.89
  -1   4  -9  645.59   13.92
   1  -4   9  637.60   16.83
  -6  -6  -7 1661.35   28.36
  -6  -6  -7 1561.57   19.30
  -6  -7  -3   12.86   11.24
   6   7   3   13.51    7.11
   7   6   2  736.78   12.65
  -7  -6  -2  755.78   18.32
  -1  -6  -9  345.96   12.53
   7   0  -1  420.24   10.20
   0  -3 -12   48.24    8.07
   0   3  12   29.87    5.82
   0  -3 -12   18.90    7.41
   0  -7   1  842.53   16.22
   3  -5   3  833.82   14.16
  -1  -7   3  395.86   12.35
  -1  -7   3  377.00   12.07
   3   0 -11   45.59    7.56
   3   0 -11   56.89    8.54
   4   1 -10 1908.81   25.07
   0  -5 -10  158.56   12.35
   0  -5 -10  306.40    9.49
   3   1 -11 1146.17   20.32
   1  -2 -12  887.29   17.59
   1  -2 -12  916.84   17.71
  -1   2  12  850.61   12.62
   7   3  -4 2103.74   24.00
  -4   1 -10 1464.67   20.20
   4  -1  10 1301.07   30.37
   0  -7  -4 1195.05   19.58
   6  -2  -1  640.19   12.07
   6   7   1 1792.23   18.57
  -6  -7  -1 1775.70   26.85
  -6  -7  -1 1792.30   22.64
  -7  -6  -3   77.72   10.05
   7   6   3   69.17    5.92
   7   5   6  476.65   11.54
  -7  -5  -6  481.97   15.48
  -7  -5  -6  439.77   11.16
   6   4  -6   46.69    6.16
  -7  -3  -7   34.34    7.59
  -7  -3  -7   27.40    6.85
   7   3   7   30.64    6.39
  -7   0  -3  803.13   15.08
   7   0   3  867.60   14.48
   7   6   1 2530.72   25.06
  -7  -6  -1 2368.53   30.91
   6   0  -6 1018.79   16.86
   2  -6   1 1593.58   21.63
  -2  -5 -11  223.27    9.40
  -2  -5 -11  241.16   13.55
   2   5  11  229.98    8.86
   2  -6  -3  821.10   15.84
   1  -5  -9  328.10   14.17
   1  -5  -9  400.47   10.54
   0   5  -8  225.18    9.56
   0  -5   8  231.58   12.72
   6  -2   2  170.71    7.09
  -3  -5 -11 2259.05   30.39
  -3  -5 -11 2138.50   22.73
   3   5  11 2290.06   24.95
   6   5  -5  559.00   12.51
  -6  -5   5  571.25   13.14
  -6  -5   5  554.20   14.56
  -4   4  -4 2115.91   21.63
   4  -4   4 1407.59   22.03
  -7  -4  -7  559.29   12.94
  -7  -4  -7  593.18   15.42
   7   4   7  571.14   12.49
  -3  -7   4 1146.17   20.60
  -3  -7   4 1129.82   20.93
  -4   3  -7 1430.60   20.35
   4  -3   7 1498.25   20.88
   4   6  -6  268.34   10.52
  -4  -6   6  293.22   11.38
  -4  -6   6  280.79   13.30
  -5  -6   5 1505.89   20.52
  -5  -6   5 1541.49   24.33
   5   6  -5 1625.37   22.16
   2  -2  11   28.47    9.31
  -2   2 -11   24.82    7.28
   6   7   4  933.45   15.29
  -6  -7  -4 1016.60   23.70
   4   0 -10 3025.23   32.90
  -2  -7   4  638.23   15.84
  -2  -7   4  583.63   15.78
   4   0  11  358.07   11.75
   4   0  11  354.09   11.46
  -4   0 -11  371.12   12.22
   5  -3  -4  454.69   10.36
  -5   3  -4  166.09    7.68
  -7  -6  -4  182.17   11.84
   7   6   4  193.90    7.83
  -2  -4 -12  492.10   15.29
   2   4  12  470.67   11.16
  -2  -4 -12  477.05   11.80
   4   2 -10   28.55   13.26
   6   2  -7  911.00   16.31
  -1  -3  11 1109.26   20.82
   1   3 -11 1033.43   19.19
  -5  -5 -10 1043.70   22.63
   5   5  10 1097.47   17.37
  -5  -5 -10 1065.38   16.72
   6  -1   6  176.58    8.80
  -6   1  -6  163.64    8.72
   6  -1   6  159.34    8.22
  -6  -7   0 1058.41   20.46
   6   7   0  888.81   13.16
  -6  -7   0  950.42   20.48
  -2   5  -6  226.54    8.44
   2  -5   6  226.51   10.58
   6  -2  -2  109.56    6.48
   7   6   0  955.37   14.97
  -7  -6   0  908.14   18.91
   7   0  -2  186.81    7.86
   6  -1  -5  106.03    6.95
  -1  -4  10 2094.97   30.93
   1   4 -10 1933.33   25.33
   4  -4  -5 2716.87   26.07
   4  -4  -5 2546.64   27.28
   2   0 -12 2282.11   29.63
  -2   0  12 2252.19   21.38
   4  -2   9   46.78    9.44
  -4   2  -9   34.50    6.60
  -5   2  -7  594.51   12.75
   5  -2   7  607.28   13.37
   3  -5  -5  384.20   11.67
   0  -3  11   29.03    9.08
   0   3 -11   33.66    8.19
  -7  -2  -7  672.75   14.65
   7   2   7  669.14   13.60
  -7  -2  -7  700.06   14.95
  -5  -3 -11  100.15    7.41
  -5  -3 -11   92.27    9.09
   5   3  11   85.72    7.51
   7   1   6  676.30   13.45
  -7  -1  -6  654.89   13.85
   0  -7   2   11.02    7.66
  -6   2  -3 1408.57   19.28
  -2   3 -10  955.38   16.67
   2  -3  10  965.05   19.64
  -3   0 -12    4.32    6.22
   3   0  12   12.34    8.15
   3   0  12    0.26    6.99
   2  -6   2  131.85    8.22
  -3  -4 -12  572.30   17.88
  -3  -4 -12  593.41   14.20
   3   4  12  568.55   12.72
   0  -6   6   37.98    9.28
   2  -6  -4  868.74   16.76
  -7   0  -4 2361.07   26.54
   7   0   4 2306.32   23.65
  -3  -6 -10  545.09   10.93
  -3  -6 -10  570.68   17.67
   3  -1 -11  983.83   18.06
   3  -1 -11 1076.26   16.24
  -5  -6  -9 1946.65   22.76
  -5  -6  -9 2019.21   33.31
   5   6   9 1803.65   22.43
  -2   1 -12 1330.76   21.97
   2  -1  12 1317.70   21.50
   7   4  -4 1005.61   16.78
   6   1  -7   83.65    7.53
  -3  -7  -8   20.81   10.62
   0  -7  -5 1463.29   21.15
  -3   4  -7  758.65   13.99
   3  -4   7  758.26   15.83
  -2  -4  10   37.09    9.75
   2   4 -10   29.73    8.28
   3   2 -11 1941.98   26.49
  -1  -1 -13   12.05   13.69
   1   1  13   14.36    6.72
  -3  -8  -2   14.99   10.03
   1  -6  -7 1629.23   24.89
  -5  -7  -7 1087.74   14.84
  -5  -7  -7 1017.55   24.33
   1   4  12 1798.22   20.58
  -1  -4 -12 1910.32   25.26
  -1  -5 -11 1084.35   16.69
   1   5  11 1155.49   17.28
  -1  -5 -11 1017.14   18.76
  -6  -7  -5   70.71   12.12
  -6  -7  -5   70.15    6.28
  -5  -2 -11  235.15    9.91
   5   2  11  249.72    9.87
  -5  -2 -11  240.80    9.72
   6   3  -7  492.24   12.31
   7   1  -4   46.04    5.95
   3  -3   9 1003.17   19.39
  -3   3  -9  970.37   16.16
  -2  -6   7  159.50   11.90
   2   6  -7  167.68    9.23
  -4  -7   4  146.67   10.68
  -4  -7   4  156.41   11.52
   4   2  12  996.53   16.66
  -4  -2 -12 1003.87   17.23
  -4  -4   9  330.12   13.45
   4   4  -9  349.83   12.29
   5  -1  -8   81.42    6.98
   7   5  -3 2094.13   23.34
  -7  -5   3 2191.58   26.67
   5   1  -9 1558.53   22.22
  -3  -8  -3  441.34   16.64
   3  -4  -8 1086.89   17.18
   3  -4  -8 1060.32   17.80
  -3  -8  -1  275.30   13.62
  -3  -8  -1  249.19   10.07
  -6  -5  -9 1092.73   16.49
  -6  -5  -9 1057.30   21.47
   6   5   9 1124.79   17.95
  -2  -6 -10   58.37   13.39
  -2  -6 -10   64.57    6.41
  -6  -1  -9  348.92   12.15
   6   1   9  300.51   10.38
   4  -2  -9   31.81    6.59
   4  -2  -9   28.96    7.11
   2   1 -12 2486.26   30.89
  -7  -6  -5 1423.34   24.66
  -7  -6  -5 1550.83   19.97
  -5  -7   3  951.70   19.07
   5   7  -3 1010.69   15.75
  -5  -7   3  785.22   25.09
   6   0   8  342.61   11.02
  -6   0  -8  314.52   10.62
   1   2  13 1228.99   17.09
  -1  -2 -13 1405.13   23.68
   3  -5   4   17.65    7.11
  -4  -3 -12  162.84    8.56
   4   3  12  159.12    8.19
  -4  -3 -12  186.59   12.37
   2  -1 -12  548.52   11.79
   2  -1 -12  519.20   14.52
  -5  -4   8  633.65   16.13
   5   4  -8  634.41   14.16
  -2  -3  11  797.95   18.17
   2   3 -11  815.99   17.51
   5   2  -9 2900.71   31.74
  -4  -8  -2 2310.03   25.10
  -4  -8  -2 2224.23   32.25
  -4  -5 -11 1927.22   22.26
   4   5  11 1886.00   22.97
  -4  -5 -11 1899.19   30.41
  -1  -7  -7 1120.95   20.37
   5   5  -7   37.32    6.65
  -5  -5   7   18.91    9.06
  -5  -5   7   26.35    7.05
   0  -2  12 1432.47   23.09
   0   2 -12 1389.01   22.26
  -4  -7  -8 1685.17   28.93
   5   0  10  376.90   11.73
  -5   0 -10  379.15   11.97
  -4  -8  -3 1648.78   28.54
   0   4 -10 1148.31   19.87
   0  -4  10 1125.42   21.59
   0  -1 -13  628.46   15.22
   0   1  13  584.33   12.15
   6   7  -1  194.04    7.95
  -6  -7   1  172.79   11.47
  -6  -7   1  169.43   11.23
   7   6  -1  376.30   10.11
  -7  -6   1  364.90   12.98
  -4  -5   8 1110.86   21.11
   4   5  -8 1145.62   19.49
  -2  -2 -13 1002.33   17.99
   2   2  13  927.90   15.84
  -4  -8  -1   15.54   11.45
  -4  -8  -1   12.16    7.94
   1  -6   5  217.45   10.66
   7   5   7 2149.48   24.74
  -7  -5  -7 2192.26   30.49
  -7  -5  -7 2063.77   24.59
   6  -2  -3   50.80    5.95
   8   3   2  224.67    8.59
   8   3   2  249.51    8.30
   3   6  -7 1454.17   21.24
  -3  -6   7 1808.27   31.01
   8   3   1  385.50    9.37
   8   3   1  406.76   11.41
   2  -5  -8  763.79   13.67
   2  -5  -8  746.31   15.25
  -1  -2  12  230.26   11.78
   1   2 -12  229.33   10.71
  -1  -7   4  850.10   16.37
  -1  -7   4  821.61   17.06
  -6  -6   4  391.70   13.82
   6   6  -4  381.83   10.59
  -6  -6   4  382.51   12.31
  -2  -7  -8   24.16   16.62
   5   4  11 1533.33   20.78
  -5  -4 -11 1505.21   20.16
  -5  -4 -11 1512.62   24.79
  -2  -1 -13  503.34   13.76
   2   1  13  514.87   12.33
   6   6   8  566.84   12.87
  -6  -6  -8  569.10   18.56
  -6  -6  -8  570.86   12.36
   5  -1   9 1296.38   19.48
  -5   1  -9  768.66   22.40
   5  -1   9 1351.25   20.59
   4   6  10 2042.45   23.92
  -4  -6 -10 2136.36   22.19
  -4  -6 -10 2027.47   32.08
   8   4   2  913.99   14.85
  -8  -4  -2  977.51   18.65
  -3  -8  -4 1207.60   22.92
   5  -2  -7  734.29   14.49
  -3  -8   0  944.56   20.25
  -3  -8   0  980.47   17.15
   2  -3 -11  509.52   14.04
   2  -3 -11  475.68   12.26
   7   0  -3  190.63    7.91
   1  -4 -11  826.19   18.68
   1  -4 -11  696.40   14.92
   8   4   1  370.84    9.96
  -8  -4  -1  358.44   11.97
  -1  -6   7   98.37   11.16
   1   6  -7   95.91    8.83
  -1   0 -13  758.12   16.97
   1   0  13  833.54   15.55
   1   0  13  734.30   15.34
   0   0 -13  931.78   18.75
   0   0  13  851.24   14.81
  -8  -3  -3  734.02   15.89
   8   3   3  704.21   13.29
   8   3   3  753.82   13.06
  -4   4  -5  972.82   15.11
   4  -4   5 1058.37   15.52
  -2  -8  -2  151.36   12.00
   6   3  10  831.22   16.10
  -6  -3 -10  762.81   16.32
  -6  -3 -10  779.38   16.46
  -4  -8  -4  166.08   13.56
   4  -1 -10  254.21   10.54
   4  -1 -10  282.91   10.58
   8   4   3  750.19   17.49
  -8  -4  -3  653.05   15.50
   8   4   3  636.13   12.12
  -6   2  -4  421.54   11.24
   7   2  -5  594.54   13.13
   8   3   0 1366.02   19.17
   5  -3  -5  331.07    9.61
  -5   3  -5  759.50   14.15
   7   3  -5  214.18    9.21
  -2  -5   9 1486.32   25.37
   2   5  -9 1609.54   23.88
  -2  -8  -1 1389.61   21.94
   7   3   8  790.12   15.01
  -7  -3  -8  826.96   16.98
  -7  -3  -8  754.77   15.08
  -4  -8   0   14.16   12.05
  -4  -8   0   24.46    8.51
   2  -6   3  185.59    8.68
   2  -6  -5  787.30   16.35
  -1  -5   9  436.52   25.79
   1   5  -9  289.05   11.39
   4   1  12 2693.86   29.07
  -4  -1 -12 2880.32   31.42
   4   1  12 2963.91   28.41
  -4  -3  10  326.60   12.81
   4   3 -10  295.02   11.67
   0   2  13   83.79    6.79
   0  -2 -13   93.56    8.13
  -1   3 -11 1072.87   18.94
   1  -3  11 1144.49   22.04
   4  -3  -8  213.07    9.34
   4  -3  -8  196.15    8.89
   7   0   5 1512.30   19.50
  -7   0  -5 1549.12   21.43
   1  -3 -12  452.69   13.34
   1  -3 -12  453.69   13.44
   5   0  -9  355.45   11.53
  -6  -7  -6  927.30   22.89
  -6  -7  -6 1097.55   15.54
   0  -7   3  840.40   16.78
   0  -7   3  896.31   16.71
  -7  -4  -8  605.03   15.97
   7   4   8  614.44   13.57
  -7  -4  -8  627.96   14.17
   2  -4 -10 1784.20   23.29
   2  -4 -10 1751.63   22.52
   0  -6  -9  277.35   12.00
   8   4   0   23.04    5.12
  -8  -4   0   28.09    7.72
   1  -2  12  398.55   14.14
  -1   2 -12  397.77   13.15
   6   4  10 1442.90   20.69
  -6  -4 -10 1469.65   21.91
  -6  -4 -10 1407.51   23.03
   0  -7  -6   19.78    7.47
  -2  -3 -13  735.02   15.21
   2   3  13  678.61   13.27
  -2  -3 -13  748.63   17.54
  -3  -7   5  651.20   16.08
  -3  -7   5  643.21   17.79
   3   4 -10  164.26   10.44
  -3  -4  10  150.15   11.25
   5   1  11 2087.57   27.70
   8   2   1 2600.03   28.62
  -7  -6  -6 1316.48   18.54
  -7  -6  -6 1285.64   24.54
   3  -5  -6 4193.37   39.29
   8   2   2 1811.48   21.91
   8   2   2 1660.09   19.75
   1  -5   8   94.30   11.39
  -1   5  -8   79.93    7.11
   1  -7  -1 1553.02   22.06
   5   3  -9 1244.51   20.79
   4   4  12 2042.36   24.17
  -4  -4 -12 2008.77   29.76
  -4  -4 -12 2050.23   24.41
  -6  -2 -10   25.01    6.99
  -6  -2 -10   24.15    7.46
   6   2  10   24.85    7.07
  -2  -7   5   45.56    9.31
  -2  -8   0  401.18   14.07
  -8  -3  -4 1583.34   23.31
   8   3   4 1708.35   20.79
  -8  -3  -4 1762.50   23.06
   4  -4  -6  289.12    9.54
   4  -4  -6  279.21   10.61
   1  -7  -2 1045.27   18.38
   6   0  -7 1073.04   18.15
   8   4   4  985.92   15.33
  -8  -4  -4  934.64   16.50
  -8  -4  -4  874.91   17.78
  -3  -8  -5  652.74   18.23
   6  -1   7 1912.69   22.19
   6  -1   7 1710.21   21.88
  -6   1  -7 1760.37   22.83
   1   3  13 1761.54   22.59
  -1  -3 -13 1963.95   27.72
  -1  -3 -13 1992.82   24.25
  -3  -8   1 1478.59   21.76
  -3  -8   1 1556.64   27.79
  -1  -6 -10  575.85   15.46
  -5  -8  -2  969.51   16.55
  -5  -8  -2  952.45   23.93
  -2  -8  -4  178.58   11.25
  -6  -5   6 1314.54   21.80
  -6  -5   6 1431.47   19.88
   6   5  -6 1344.46   19.78
   8   3  -1  916.16   15.55
  -4  -8  -5   13.38   10.91
  -5  -8  -3   17.64    8.00
  -5  -8  -3    5.54   11.37
   7   1   7  339.14   12.16
  -7  -1  -7  376.82   11.91
  -7  -6   2 1109.12   20.33
   7   6  -2 1183.78   17.89
  -7  -6   2 1091.43   18.21
  -6  -7   2  675.53   16.24
   6   7  -2  735.34   13.12
  -6  -7   2  722.09   17.21
   8   2   0 1736.57   21.74
   6  -1  -6 1633.00   21.69
   1  -7   0 1350.07   20.24
   3  -3 -10  427.96   12.35
   3  -3 -10  472.37   12.47
   2  -4   9  752.06   18.10
  -2   4  -9  762.13   14.50
   6   4  -7  106.15    7.21
   0  -4 -12 1442.67   20.72
   0  -4 -12 1532.69   22.33
   0   4  12 1462.04   18.10
   3   2  13  650.33   13.77
  -3  -2 -13  699.26   15.39
  -5  -6   6 1653.78   21.56
   5   6  -6 1673.28   22.57
  -5  -6   6 1722.30   26.61
   8   2   3   53.32    6.18
   8   2   3   50.35    6.38
   4  -3   8  791.90   16.97
  -4   3  -8  661.76   19.44
   6  -2  -4  427.75   11.90
   2   2 -12  129.50    9.57
  -2  -2  12  134.49   10.32
   7  -1   1  629.03   11.96
  -5  -8  -1 1096.95   18.87
  -5  -8  -1 1093.77   24.09
  -2   0 -13   44.00    8.22
   2   0  13   40.47    8.54
   2   0  13   43.36    7.45
   3   5  -9  559.89   14.82
  -3  -5   9  508.06   16.00
   2  -2 -12  283.69   11.57
   2  -2 -12  289.33   10.25
  -5  -7  -8 1739.76   31.68
  -5  -7  -8 1762.74   19.43
   1  -7  -3   17.49    7.20
   7  -1   0  374.87    9.36
  -1   0  13  352.84    9.97
   1   0 -13  365.43   13.44
  -7  -2  -8   59.51    7.51
   7   2   8   61.09    7.01
  -7  -2  -8   55.99    7.94
   8   5   2  867.90   15.70
  -8  -5  -2  779.71   17.61
   1  -1 -13  781.76   17.64
  -1   1  13  643.70   12.32
  -4  -8   1  354.64   13.35
  -4  -8   1  340.71   15.34
   7   1  -5 1892.59   24.00
   1  -5 -10 1510.62   20.28
   7   5  -4  160.62    8.35
  -7  -5   4  149.21    9.36
  -3   5  -5   37.31    5.69
   3  -5   5   52.46    7.48
   3  -5   5   47.50    7.68
   2  -5   7  159.57   10.00
  -2   5  -7  171.15    8.09
   3  -2 -11 1175.75   19.51
   3  -2 -11 1126.79   21.11
   4   6  -7  690.03   14.87
  -4  -6   7  719.29   19.20
   8   4  -1  239.86    8.84
  -8  -4   1  225.35   10.55
   7   4  -5 2055.65   24.45
   8   5   3   72.93    6.56
  -8  -5  -3   77.06    9.05
  -5  -8  -4  664.64   21.48
  -5  -8  -4  612.99   12.59
  -8  -5  -1  505.38   14.72
   8   5   1  510.83   11.65
   0  -5 -11 1924.02   25.60
   0  -5 -11 2064.51   23.72
   7  -1   2  416.54   13.58
  -3  -3  11  667.38   16.80
   3   3 -11  620.71   16.60
  -5  -7   4    6.10    7.98
  -5  -7   4    1.35    9.69
   5   7  -4   -2.07    6.59
   1  -6  -8  590.86   15.57
  -3  -3 -13   22.69    7.39
   3   3  13    8.27    5.90
   5  -2   8  388.90   12.87
  -5   2  -8  350.21   11.11
  -3  -7  -9  580.61   17.70
   1  -4  10  237.25   12.63
  -1   4 -10  229.55   10.71
   0  -1  13   15.36    7.91
   0   1 -13   39.55    8.42
   7   0  -4 2254.63   25.37
  -2  -8   1  176.36   10.56
  -2  -8   1  170.90   11.66
   7  -1  -1   13.53    4.88
   1  -7   1   83.26    8.15
   0  -5   9  158.74   12.09
   0   5  -9  153.18    9.98
  -1  -7  -8 1534.75   24.15
  -4  -7   5 1232.58   20.50
  -4  -7   5 1220.63   22.67
  -3   2 -11  882.60   16.86
   3  -2  11  883.94   18.61
   3   1  13 1336.16   19.31
  -3  -1 -13 1409.56   23.08
   3   1  13 1251.84   19.17
  -6   2  -5  630.53   13.62
   8   2  -1  139.56    7.47
   4  -1  11   77.58    8.39
   4  -1  11   83.55    9.86
  -4   1 -11   85.03    8.12
  -8  -4  -5    4.40    6.32
   8   4   5    3.63    5.75
  -8  -4  -5    2.00    7.07
   6   2  -8  157.33    8.52
  -7  -5  -8  473.32   14.23
  -7  -5  -8  781.97   18.45
   7   5   8  786.12   15.25
   8   3   5  279.60    9.70
  -8  -3  -5  264.41   10.94
  -8  -3  -5  284.97   10.31
  -5  -8   0  582.89   14.87
  -5  -8   0  607.11   18.61
  -2  -8  -5 1346.38   25.26
   8   2   4  517.29   11.49
  -8  -2  -4  504.75   13.07
   5   5  11  141.05    8.41
  -5  -5 -11  140.60    8.03
  -5  -5 -11  140.05   13.47
  -5  -6 -10  103.21   13.93
  -5  -6 -10  136.50   10.29
   5   6  10  113.93    7.76
   4  -5  -1   46.04    7.13
  -2  -5 -12  646.87   16.78
   2   5  12  641.17   12.88
  -2  -5 -12  658.92   13.30
   4  -5   0  553.86   12.96
   0  -6   7  835.74   18.82
   3  -1  12  406.22   13.49
  -3   1 -12  390.65   12.29
   3   5  12 1083.71   17.12
  -3  -5 -12 1133.51   16.97
  -3  -5 -12 1106.22   22.50
   5  -4   0 1449.52   17.03
   5  -4   0 1614.19   22.43
   8   5   4  264.71    9.08
  -8  -5  -4  266.19   12.90
   8   5   4  263.46    9.57
   2  -6   4  264.29   11.91
   2  -6   4  267.85   13.05
  -7  -7  -2   40.34    9.93
   7   7   2   22.19    5.16
  -8  -5   0  803.49   17.27
   8   5   0  816.40   14.52
  -4  -7  -9 2280.51   33.45
   1  -7  -4   94.33    8.49
   2  -6  -6   10.00    8.11
  -1  -7   5  725.03   17.87
  -6  -7  -7  488.00   18.80
  -6  -7  -7  495.33   11.32
   5  -4  -1 1759.32   23.32
   5  -4  -1 1649.38   18.74
  -7  -7  -3  778.59   19.65
   7   7   3  679.34   13.41
  -1   1 -13  874.80   21.71
   1  -1  13  733.05   17.07
   3  -4   8   98.55   10.40
  -3   4  -8  102.01    7.80
   4   1 -11 1136.37   20.43
   8   3  -2 1267.34   18.90
   7   0   6  288.79   10.84
  -7   0  -6  279.71   10.48
  -3  -8  -6   71.16   11.54
   7  -1   3   10.31    6.10
  -7   1  -3   15.35    6.89
  -1  -8  -2 1252.59   22.03
   1  -6   6 1259.93   21.30
  -3  -8   2 2309.73   28.01
  -3  -8   2 2325.37   30.66
   6   6  -5   13.12    5.64
  -6  -6   5   12.04    7.82
  -6  -6   5   14.39    9.55
  -4  -8  -6  938.44   22.30
   5  -4   1   37.45    8.79
   5  -4   1   42.03    5.10
   5  -3  -6 1143.30   17.63
   5  -3  -6 1210.85   21.92
  -5   3  -6 2194.11   24.72
   5  -3   6 2225.85   25.47
   6   1  -8 1274.55   20.38
   4  -4   6   42.70    6.54
  -4   4  -6   42.59    6.02
   4  -4   6   45.29    8.19
  -6  -5 -10  143.80    8.85
  -6  -5 -10  123.30   11.18
   6   5  10  151.24    8.71
  -1  -8  -1   84.94    9.84
   4  -5  -2  802.94   15.55
  -5  -8  -5 1338.57   27.92
   0  -7   4  911.68   18.49
   0  -7   4  811.63   16.74
   0   3  13   52.92    6.80
   0  -3 -13   66.07    8.99
   0  -3 -13   54.93    7.25
   6   6   9   10.50    6.36
  -6  -6  -9    6.84   11.44
  -6  -6  -9   12.03    6.72
   4  -5   1 2071.34   23.81
  -7  -7  -1 1342.32   24.30
   7   7   1 1319.02   17.50
  -6   0  -9  138.19    8.24
   6   0   9  135.82    8.88
   7   6   7  945.14   17.08
  -7  -6  -7  940.49   21.59
  -7  -6  -7  983.08   16.46
   3   0 -12  451.78   13.55
   1   1 -13  698.32   16.30
  -1  -1  13  767.51   17.33
  -2  -7  -9   44.46   17.99
  -3  -6 -11 1778.50   20.25
   3   6  11 1733.62   22.37
  -3  -6 -11 1795.55   29.51
  -4   2 -10  919.42   16.83
   4  -2  10  941.79   19.05
   3  -4  -9  174.77   12.24
   3  -4  -9  139.01    8.73
  -1  -8  -3  688.56   16.77
   3   1 -12   48.15    8.16
   7  -1  -2  235.69    8.89
   1  -2 -13   70.13    8.37
   1  -2 -13   65.38    8.51
   0  -7  -7  368.69   12.21
   6   3  -8 1916.13   25.42
   7   7   4  861.59   13.73
  -7  -7  -4  826.43   21.49
   4   0 -11 2063.37   31.67
   5  -4  -2  653.42   11.87
   5  -4  -2  693.13   14.44
   4   0  12  919.97   17.35
  -4   0 -12  919.41   17.72
   4   0  12  938.75   17.52
  -6  -1 -10 1554.05   24.00
   6   1  10 1600.68   22.47
   8   4  -2 1042.93   16.59
   2  -5  -9 1165.98   20.01
   2  -5  -9 1197.99   17.49
  -2  -6   8    9.31    9.74
   2   6  -8   -5.72    6.83
   5  -1  -9 1251.47   21.07
  -4  -8   2 1494.91   23.66
  -4  -8   2 1463.13   25.60
   2  -2  12  161.50   11.28
  -2   2 -12  152.98    9.87
   7   2  -6  172.34    8.82
  -7  -6   3 3653.73   37.00
   7   6  -3 3642.04   34.10
  -7  -6   3 3480.20   34.63
  -1  -8   0   -0.52    8.32
  -2  -6 -11  605.70   17.03
  -2  -6 -11  604.97   12.10
   8   1   1 1362.87   19.58
  -6  -7   3 1526.15   26.48
  -6  -7   3 1496.78   23.25
   6   7  -3 1523.54   19.64
   1  -7   2  923.84   17.49
   5   3  12  460.19   12.35
  -5  -3 -12  484.82   14.11
  -5  -3 -12  456.89   13.61
   2   4  13    1.80    6.21
  -2  -4 -13    2.51    6.19
  -2  -4 -13   -0.30   10.83
   7   3  -6  183.46    9.03
   8   2  -2   -0.90    5.16
   5  -2  -8  677.51   14.56
   4   2 -11  810.84   17.40
   5  -4   2 1444.78   17.08
   5  -4   2 1010.36   18.67
   8   1   2 2457.21   26.25
   3  -5  -7 1997.89   26.88
   3  -3  10  576.85   16.49
  -3   3 -10  559.49   13.75
  -7  -3  -9 1457.71   21.93
   7   3   9 1480.49   20.94
  -7  -3  -9 1455.46   21.14
  -5  -8   1   22.77   11.32
  -5  -8   1   -0.29   11.04
  -8  -5  -5  870.49   16.27
  -8  -5  -5  963.18   20.45
   8   5   5  893.89   15.25
  -2  -8   2    0.38    9.71
  -2  -8   2    4.01    8.17
   6  -2  -5 2429.46   26.41
   8   5  -1   40.21    5.85
  -8  -5   1   41.91    7.90
   5   5  -8 1311.01   20.69
  -5  -5   8 1351.26   23.50
   4  -2 -10  505.43   13.68
   4  -2 -10  526.81   12.83
  -7  -7   0 2966.20   34.86
   7   7   0 3019.48   28.06
  -7  -4  -9 2565.56   28.49
  -7  -4  -9 2581.54   31.80
   7   4   9 2575.20   28.69
   4  -5  -3 1507.22   21.14
   8   1   0  181.01    7.80
   2  -3  11 1166.46   22.16
  -2   3 -11 1147.45   19.87
  -1  -4  11 1022.05   21.42
   1   4 -11 1004.72   19.15
  -1  -5 -12  398.48   14.61
  -1  -5 -12  370.85   11.42
   1   5  12  360.40   10.40
   8   2   5 1892.11   22.21
  -8  -2  -5 1818.42   24.17
   4  -4  -7   54.81    7.13
   4  -4  -7   49.08    7.33
   4  -5   2  266.61    9.81
  -1  -8  -4   70.57    9.83
   5   2  12   10.57    6.89
  -5  -2 -12   32.74   10.40
   3   6  -8  853.82   17.32
  -3  -6   8  798.86   19.85
  -1  -3  12  114.61   10.48
   1   3 -12  106.29    9.06
  -5  -4   9  107.37    9.91
   5   4  -9  112.69    8.80
   3  -6  -1  575.95   13.60
  -4  -6 -11  489.65   18.71
   4   6  11  455.39   12.22
  -4  -6 -11  453.01   10.76
  -8  -4  -6  537.52   15.98
  -8  -4  -6  635.40   14.48
   8   4   6  613.31   13.10
  -4  -5 -12  311.85   10.37
  -4  -5 -12  321.39   16.84
   4   5  12  312.92   10.51
   5   1 -10   79.70    8.17
   1  -7  -5  820.24   17.19
  -2  -8  -6  759.30   23.45
  -7   1  -4  627.47   14.31
   7  -1   4  614.99   12.77
  -3  -4 -13 1476.63   22.08
  -3  -4 -13 1407.72   25.42
   3   4  13 1344.90   19.56
   5   0  11 1370.58   21.01
   5  -1  10  474.16   14.29
   5  -1  10  481.71   13.00
  -5   1 -10  460.11   13.25
  -8  -3  -6   43.97    7.63
   8   3   6   43.03    7.41
  -8  -3  -6   35.71    6.51
   3  -6   0 1377.91   20.04
   1   6  -8  417.54   12.55
  -1  -6   8  428.19   15.76
   7   7   5 1161.18   17.92
  -7  -7  -5 1066.25   26.53
   8   1   3  849.01   13.95
   8   1   3  828.19   14.80
   4   4 -10  757.99   16.96
  -4  -4  10  724.50   17.91
  -3  -7   6   88.47   11.42
   5   2 -10 1022.18   21.51
  -7  -1  -8 1720.11   23.32
   7   1   8 1575.69   21.64
   3  -6  -2  335.57   11.16
  -4  -5   9   47.90    9.00
   4   5  -9   39.86    8.24
   3  -1 -12  893.93   19.23
   3  -1 -12 1201.18   21.28
   6  -3   0  351.92    9.22
   5  -4  -3   15.78    6.25
   5  -4  -3   16.26    6.36
   0  -3  12  387.69   14.09
   0   3 -12  516.18   16.77
  -2  -7   6  326.85   14.92
   6  -1   8  497.81   13.22
  -6   1  -8  502.19   13.19
  -2  -4  11  292.17   12.91
   2   4 -11  317.63   13.08
  -5  -8  -6 1275.01   27.53
  -6  -3 -11  767.88   19.41
   6   3  11  604.38   14.15
  -6  -3 -11  582.98   14.99
  -1  -4 -13  596.56   17.27
   1   4  13  456.17   11.31
  -1  -4 -13  532.64   17.08
   4  -3  -9  278.76   10.57
   4  -3  -9  287.69   11.35
  -6  -8  -2   -1.19   13.40
   3   0  13  874.19   17.41
  -3   0 -13  866.01   18.14
   3   0  13  828.45   16.43
   6  -3   1 1601.28   18.68
  -6  -8  -3  587.59   19.45
   0  -6 -10  479.81   14.22
  -5  -4 -12  384.56   15.32
   5   4  12  357.67   11.50
  -5  -4 -12  344.96   13.22
  -1  -8   1  479.05   19.75
   2   0 -13  234.37   11.40
  -5  -7  -9  359.89    9.70
  -5  -7  -9  312.78   17.52
   7   0  -5  843.52   15.80
   4   2  13   28.25    7.03
  -4  -2 -13   22.24    6.95
   7  -1  -3  612.13   12.76
   6  -3  -1   81.92    6.26
   6  -1  -7 1250.47   19.83
   8   1  -1  442.76   11.49
   6  -2   6   -0.23    7.00
  -6   2  -6    1.10    6.25
   3  -5   6  278.58   13.14
  -3   5  -6  393.18    9.82
   8   3  -3  438.16   11.37
   4   3  13  193.41    9.13
  -4  -3 -13  196.97    9.39
   3   2 -12   91.37    9.84
   2  -1  13  658.90   16.08
  -2   1 -13  674.39   17.04
  -7  -5   5 1287.42   19.98
   7   5  -5 1279.24   19.49
   7   1  -6 1600.94   22.09
   8   6   2   38.36    5.66
  -8  -6  -2   35.81    9.30
  -3  -8  -7  359.60   15.39
   3  -6   1   41.39    7.50
   0  -4  11  412.26   15.72
   0   4 -11  395.87   13.77
  -4  -8  -7  905.80   22.36
   6   0  -8 1098.32   18.72
  -6  -8  -1  592.66   18.95
  -5   4  -3 1511.10   19.65
   5  -4   3 1398.29   20.33
  -8  -6  -3 1061.11   21.73
   8   6   3  961.73   15.34
  -3  -8   3  121.40   13.00
  -3  -8   3   92.53   11.10
   6   4  11  683.32   14.76
  -6  -4 -11  720.29   20.22
  -6  -4 -11  613.12   16.33
   7   2   9    5.22    6.44
  -7  -2  -9    6.00    7.58
  -7  -2  -9   -4.42    6.42
  -5  -7   5  376.91   12.55
   5   7  -5  445.20   14.08
  -5  -7   5  355.98   14.67
  -6  -8  -4 1943.00   32.57
   3  -6  -3   24.51    7.01
  -6  -5   7  293.45   12.50
   6   5  -7  299.82   10.45
  -6  -7  -8  326.13   10.05
  -6  -7  -8  317.55   16.38
   7   7  -1 2329.34   26.57
  -7  -7   1 2055.06   28.24
   8   6   1  274.17    9.39
  -8  -6  -1  266.98   12.85
   2  -6   5 1017.01   19.27
   1  -4 -12  228.78   10.90
   1  -4 -12  238.06   11.24
   2   3 -12  356.53   13.58
  -2  -3  12  360.27   13.92
   1   1  14 1084.91   17.66
  -1  -1 -14 1141.66   21.18
   6  -3   2  219.29   10.78
   7   4  -6  212.79    9.26
   2  -6  -7  579.99   15.15
  -1  -8  -5  308.40   12.80
   4  -5  -4  852.91   16.44
   2  -1 -13  163.75   10.72
   2  -3 -12 2091.21   25.58
   2  -3 -12 2186.13   28.09
   4  -1 -11   35.26   12.72
   4  -1 -11   32.25   10.97
   2  -4 -11 3016.14   32.29
   2  -4 -11 2972.26   32.58
   1  -7   3 1477.27   20.68
   5   6  -7  771.99   16.28
  -5  -6   7  764.46   19.15
   5   0 -10  620.62   15.11
   4  -5   3   20.16    6.97
  -8  -5  -6 2024.88   25.02
  -8  -5  -6 2043.75   29.29
   8   5   6 2060.96   24.50
  -8  -1  -4   12.64    6.82
   8   1   4   18.15    6.53
  -2  -5  10  315.54   21.11
   2   5 -10  729.94   16.05
  -1   5  -9  558.05   12.91
   1  -5   9  558.20   17.37
   8   4  -3 1522.32   20.74
   7   0   7    3.11    6.81
  -7   0  -7    2.31    6.80
  -6  -2 -11  555.80   13.24
  -6  -2 -11  620.04   17.42
   6   2  11  560.00   13.98
   2   1 -13 1720.42   25.92
   6  -3  -2  403.95   10.60
   8   2  -3  251.98    9.55
   1   2  14  915.91   15.51
  -1  -2 -14 1130.96   23.18
  -7  -5  -9  975.82   20.66
   7   5   9  927.36   16.77
  -7  -5  -9  922.13   16.88
   8   5  -2  907.35   15.56
  -8  -5   2  883.31   17.55
  -1  -7  -9  134.38   10.53
  -5  -8   2  442.05   15.54
  -5  -8   2  424.85   15.63
  -1  -6 -11    4.67    7.28
  -1  -6 -11    9.47    9.33
   1  -6  -9    3.21    7.18
  -1  -5  10  319.69   14.39
   1   5 -10  317.64   11.54
   7   6   8   60.04    6.80
  -7  -6  -8   48.82   11.00
  -7  -6  -8   51.66    7.36
   8   6   4 1558.45   25.13
  -8  -6  -4 2731.53   35.28
  -4   3  -9  675.62   15.18
   4  -3   9  638.34   16.12
   0  -2  13  461.57   14.95
   0   2 -13  422.44   13.85
  -4  -8   3 1057.41   21.39
  -4  -8   3 1063.58   21.67
   6   4  -8 2459.70   34.27
  -2  -2 -14  912.30   18.04
   2   2  14  966.05   16.79
  -2   5  -8 1119.03   16.54
   2  -5   8 1246.17   23.77
  -3  -7 -10 2134.19   31.84
  -4  -7   6 1898.71   34.40
   4   7  -6 1504.18   21.46
   0  -7   5  817.20   17.64
  -7  -7  -6  124.95   12.05
  -7  -7  -6  137.29    8.28
  -2  -8   3 1600.13   24.00
  -2  -8   3 1624.97   24.78
  -6  -8   0 1488.50   26.84
  -6  -8   0 1490.55   23.22
  -8  -2  -6 1097.18   18.94
   8   2   6 1106.93   17.32
   0  -1 -14  218.74   10.85
   0   1  14  206.92    9.12
   1   2 -13 1923.50   27.67
  -1  -2  13 1945.36   27.61
  -5  -1 -12  306.16   12.55
   5   1  12  268.16   11.55
   5  -4  -4  204.85    8.17
   5  -4  -4  206.28   10.80
   8   1  -2 1110.03   18.00
   7  -1   5  881.63   15.32
  -7   1  -5  913.66   16.90
   5  -3  -7 1546.31   21.11
   5  -3  -7 1598.55   22.09
  -5   3  -7  768.04   14.71
   5  -3   7  813.88   16.07
  -5   2  -9  532.49   14.52
   5  -2   9  587.07   15.46
  -1  -7   6  744.70   18.86
   3  -6   2   60.00    7.70
  -8  -6   0 1798.46   27.03
   8   6   0 1858.67   22.74
  -4  -3  11   53.29    9.49
   4   3 -11   44.14    7.75
  -2  -1 -14 1988.08   27.11
   2   1  14 1865.12   25.59
   5   3 -10  738.82   16.66
   4   1  13 1040.03   18.81
  -4  -1 -13  923.57   17.66
  -6  -8  -5  303.94   17.10
   0  -7  -8 1051.19   20.25
   1  -7  -6 1970.05   26.91
  -2   4 -10   35.94    7.26
   2  -4  10   22.01    9.88
   4  -4   7  212.40   10.46
  -4   4  -7  192.95    8.33
  -7  -6   4  655.01   15.34
  -7  -6   4  635.19   16.01
   7   6  -4  651.21   13.95
  -1  -8   2 1400.73   24.48
  -1  -8   2 1410.22   21.89
   4   6  -8 2024.31   26.57
  -4  -6   8 2028.79   30.34
  -4  -7 -10 1230.13   26.20
   3  -3 -11   67.48    7.40
   3  -3 -11   73.46    7.97
  -1   3 -12 1605.01   24.13
   1  -3  12 1791.74   28.64
  -6  -7   4 1249.48   20.92
  -6  -7   4 1151.79   21.76
   6   7  -4 1257.00   18.30
  -4  -4 -13  705.34   14.61
   4   4  13  721.94   14.77
  -4  -4 -13  796.91   20.93
   1  -3 -13   70.03    8.84
   1  -3 -13   69.01    8.64
   1  -5 -11  523.27   14.40
   1  -5 -11  545.86   13.71
  -8  -4  -7  721.03   17.07
   8   4   7  774.20   15.08
  -8  -4  -7  715.20   15.36
  -2  -8  -7   88.24   19.39
  -6   3  -3  259.90    9.93
   3  -6  -4  137.17    9.11
  -6  -6   6 1267.17   22.72
  -6  -6   6 1340.10   19.86
   6   6  -6 1281.02   19.55
   1  -6   7  933.56   20.10
   3   4 -11    2.61    8.33
  -3  -4  11   15.53    9.38
   1   0  14   34.53    7.10
  -1   0 -14   35.81    8.83
  -5  -8  -7  332.25   17.64
   0   0  14 2921.91   29.48
   0   0 -14 3044.35   36.15
  -6  -6 -10  417.97   18.50
   6   6  10  513.05   12.89
  -6  -6 -10  489.67   11.67
   8   3   7  796.13   15.29
  -8  -3  -7  726.62   16.06
  -8  -3  -7  731.20   16.00
   6  -2  -6 1156.82   18.58
  -5  -6 -11  520.79   20.35
   5   6  11  508.13   12.95
  -5  -6 -11  523.65   12.72
   0  -6   8  768.58   19.63
   7  -1  -4 1586.88   21.09
  -8  -6  -5 1532.81   21.08
  -8  -6  -5 1624.83   27.46
   6  -3  -3 1313.73   18.36
   5  -4   4 1068.07   17.19
  -5   4  -4 1092.55   16.74
   0  -2 -14  724.68   16.69
   0   2  14  694.06   13.26
  -2  -7 -10  533.09   21.03
   3   5 -10 1167.94   21.58
  -3  -5  10 1129.19   24.59
   1  -2  13    7.43    8.83
  -1   2 -13   21.95    8.26
  -2  -3 -14   43.39    7.40
   2   3  14   35.40    6.55
   0  -5 -12 1214.61   21.21
   0  -5 -12 1210.67   19.14
   0  -4 -13 1251.96   20.44
   0  -4 -13 1249.01   20.21
   0   4  13 1202.26   16.92
   6   2  -9   38.29    7.63
   0  -8  -2  823.22   17.36
   3  -5  -8 1123.24   20.16
   3  -4   9  102.71   11.45
  -3   4  -9   87.40    8.04
  -8  -1  -5 1142.35   19.07
   8   1   5 1150.90   17.11
  -7  -7   2   34.76    9.15
   7   7  -2   35.66    6.41
   0  -8  -1    4.47    8.30
  -1  -8  -6 2543.41   31.88
  -6  -5 -11    7.63    7.36
  -6  -5 -11   11.17    9.54
   6   5  11   -0.44    6.87
   8   3  -4  299.37   10.88
  -5  -5 -12  115.30   13.80
   5   5  12  110.59    8.28
  -5  -5 -12  102.78    7.57
   4  -5  -5  705.93   18.68
   6   0  10  348.01   11.77
  -6   0 -10  354.13   12.64
   7   2  -7  951.06   17.57
   0  -5  10  905.82   21.14
   0   5 -10  947.64   18.98
  -1  -3 -14  319.06   13.78
   1   3  14  293.73   10.73
   3  -2 -12  225.51   10.55
   3  -2 -12  233.86   10.20
  -6  -8   1  491.50   16.10
  -6  -8   1  513.31   15.82
  -8  -6   1  748.17   17.44
   8   6  -1  719.90   13.91
   4  -5   4   17.91   10.20
   0  -8  -3 1377.07   22.31
   4  -4  -8 1394.92   20.22
   4  -4  -8 1320.31   20.62
   3  -4 -10   27.31    6.73
   3  -4 -10   20.76    7.83
   6   1  -9  492.09   13.69
   7   3  -7  194.39    9.61
  -1   4 -11   94.10    9.61
   1  -4  11   75.90   12.09
   3   2  14    1.90    6.95
  -3  -2 -14   12.24    7.87
   2  -7  -1 1008.64   17.95
   2  -2 -13  482.44   13.87
   2  -2 -13  497.28   14.84
  -4  -8  -8  674.43   20.98
  -3  -8  -8  936.88   21.92
  -7  -3 -10 1593.21   23.06
  -7  -3 -10 1590.81   22.78
   7   3  10 1705.68   23.57
  -8  -5  -7  451.98   15.14
  -8  -5  -7  435.23   12.28
   8   5   7  443.70   12.09
   2  -5 -10 1276.96   19.44
   2  -5 -10 1321.52   22.02
   7   4  10  213.52    9.99
  -7  -4 -10  218.20   12.09
  -7  -4 -10  209.64    9.96
   0  -8   0  388.92   13.69
   2  -7  -2 1491.80   21.91
  -6  -8  -6  129.15   14.79
   3  -6   3  173.52    9.20
  -3  -8   4  955.57   20.27
  -3  -8   4 1031.13   21.06
   6  -2   7  464.84   12.77
  -6   2  -7  479.57   12.89
   8   5  -3 1036.95   17.31
  -8  -5   3 1070.11   19.60
   4  -1  12   -7.91   11.52
  -4   1 -12    1.40    7.45
   4  -1  12    6.18    7.14
   1  -7   4  524.25   14.82
   1  -7   4  480.86   12.48
   8   0   1   33.88    8.17
   7   0  -6   66.23    6.83
   3  -2  12 1471.77   24.71
  -3   2 -12 1433.64   22.16
   8   1  -3  636.91   13.96
   3   6  12  224.17    9.16
  -3  -6 -12  224.93    8.84
  -3  -6 -12  249.83   15.35
   5  -2  -9  710.13   15.69
   5  -2  -9  692.87   16.17
  -2  -2  13  912.18   18.81
   2   2 -13  942.43   19.82
   2  -7   0    6.08    7.48
  -5  -8   3  710.68   18.31
  -5  -8   3  720.15   18.47
   8   2  -4 1178.56   21.80
  -7  -7  -7  305.76   15.19
  -7  -7  -7  318.87   10.10
  -3  -5 -13  579.30   13.03
  -3  -5 -13  619.39   19.44
   3   5  13  573.47   13.12
  -2  -5 -13  505.84   16.35
   2   5  13  496.56   11.97
  -2  -5 -13  489.29   12.49
   2   0  14  642.58   15.80
  -2   0 -14  551.20   15.44
   2   0  14  582.73   13.85
   3   3 -12  692.48   17.41
  -3  -3  12  654.89   17.02
   6   1  11   26.45    7.28
  -6  -1 -11   18.87   13.63
  -7  -1  -9  598.31   14.56
   7   1   9  617.25   14.44
   8   0   0  798.39   14.67
   8   0   2  346.94   10.12
   6   3  -9  372.54   12.01
   8   4  -4    5.23    5.04
  -6   3  -4  299.02   10.28
   3   3  14  284.94   10.17
  -3  -3 -14  339.35   11.98
   5  -4  -5 1773.45   26.12
   5  -4  -5 1647.77   21.36
  -4   2 -11 1361.74   22.48
   4  -2  11 1397.09   24.62
   7  -2   0   28.30    5.00
   7  -2   1   47.92    6.19
   1  -1 -14  320.22   12.15
  -1   0  14  254.05   10.08
   1   0 -14  252.06   11.19
  -3   5  -7 1439.84   20.68
   3  -5   7 1323.03   21.58
   3  -6  -5 1511.46   22.82
   5  -1 -10 1928.35   26.49
  -2  -6   9  625.35   18.34
   2   6  -9  632.44   15.18
  -6  -7  -9  572.87   13.21
  -6  -7  -9  484.49   18.88
  -5  -7 -10  125.01    8.41
  -5  -7 -10  110.78   15.09
   2  -7  -3 1272.37   20.39
  -1  -8   3  658.47   16.09
  -1  -8   3  667.63   15.98
   6  -1   9  327.16   12.91
  -6   1  -9  291.42   10.73
  -8  -6  -6  687.75   14.81
  -8  -6  -6  752.31   19.34
   0  -8  -4 1383.00   22.51
   7  -1   6 1300.25   19.34
  -7   1  -6 1357.67   21.01
   2  -6   6  741.74   16.90
  -3  -7   7  205.67   12.99
  -2  -6 -12 1122.21   24.46
  -2  -6 -12 1133.30   17.08
   8   2   7   65.57    7.99
  -8  -2  -7   53.55    7.55
  -2  -7   7  844.49   20.70
  -4  -8   4  433.19   16.29
  -4  -8   4  437.69   16.00
   7   5  -6  544.55   13.26
   2  -6  -8  975.25   18.79
  -3   1 -13   60.76    7.81
   3  -1  13   69.64    8.24
   3  -1  13   53.98    9.59
  -3  -1 -14  753.85   17.94
   3   1  14  755.48   17.29
  -2  -8   4 1018.29   21.69
  -2  -8   4  969.45   20.65
   6  -3  -4  842.49   14.76
   7   1  -7    7.32    5.88
   7  -2  -1  836.87   14.84
   6  -1  -8   33.19    6.31
   4   1 -12 1065.52   20.18
   7  -2   2  865.52   14.46
   2  -7   1 1080.29   20.20
  -7   0  -8  412.13   12.96
   7   0   8  380.75   12.07
   1  -7  -7  288.57   11.90
   0  -8   1  865.05   17.64
   7   6   9  380.71   11.49
  -7  -6  -9  372.85   11.87
  -7  -6  -9  411.64   16.31
   8   0  -1 1700.13   22.35
   0  -1  14 1070.81   18.05
   0   1 -14 1081.52   21.13
   0  -1  14 1045.18   19.89
   8   0   3 2087.65   23.91
  -5  -5   9 1416.82   25.05
   5   5  -9 1118.20   28.19
  -5  -7   6 2659.32   35.51
   5   7  -6 3022.40   32.82
   4   6  12  116.43    7.90
  -4  -6 -12  124.70    7.80
  -4  -6 -12  120.20   14.23
   3  -3  11  218.51   12.76
  -3   3 -11  206.62   10.67
  -3  -6   9   64.30   11.06
   3   6  -9   65.49    9.64
   4  -2 -11  792.08   21.82
   4  -2 -11  908.82   17.01
  -5  -3 -13  990.84   17.78
   5   3  13 1063.09   18.47
  -7  -2 -10 2817.43   30.14
   7   2  10 2724.72   30.29
  -1  -6   9  164.30   13.42
   1   6  -9  248.21   11.52
   4   0 -12   63.15    7.88
   4   0 -12   53.92    7.67
   5  -4   5    5.41    6.86
  -5   4  -5    4.25    6.21
   4  -3 -10  853.77   16.38
   4  -3 -10  846.40   17.32
  -5  -8  -8  575.03   21.23
   8   4   8  315.69   11.02
  -8  -4  -8  297.90   12.56
  -8  -4  -8  301.90   11.39
   0  -6 -11 1197.44   21.70
  -5   1 -11  139.74    9.42
   5  -1  11  154.49   12.77
   5  -1  11  156.09    9.76
  -8  -1  -6 2136.87   27.21
   8   1   6 2085.84   24.45
   4   0  13 1593.39   22.94
  -4   0 -13 1485.56   23.52
   4   0  13 1524.73   22.61
   0  -7   6   19.20    9.83
  -8  -6   2   11.57    7.78
   8   6  -2    1.46    5.12
   0  -3 -14 1107.93   20.16
   0   3  14 1067.11   16.46
  -6  -8   2   19.89   12.96
  -6  -8   2   18.26    9.91
  -7  -5 -10    2.05    9.56
   7   5  10    8.58    6.41
  -7  -5 -10    4.38    7.04
   7  -1  -5  462.75   12.30
   7   4  -7  376.42   11.57
   3   0 -13 1240.64   23.58
   1  -1  14  670.72   16.42
   1  -1  14  683.35   15.24
  -5  -4  10  596.31   16.18
   5   4 -10  394.24   19.60
  -1  -8  -7  992.55   20.18
  -1  -7 -10   14.47    8.81
  -7  -7   3  439.63   14.12
   7   7  -3  427.15   11.52
  -7  -7   3  443.14   14.74
   2  -7  -4  200.02    9.77
   7   6  -5  168.70    8.86
  -7  -6   5  189.34   11.71
  -7  -6   5  190.17   10.26
  -4  -5 -13   28.59   13.47
  -4  -5 -13    2.47    6.40
   4   5  13   -3.66    6.79
   6   3  12 1549.25   22.17
  -6  -3 -12 1560.39   22.90
  -1  -5 -13  573.76   16.04
  -1  -5 -13  627.96   14.71
   1   5  13  560.89   12.83
   6   0  -9  184.46    9.72
  -8  -3  -8  875.96   17.80
  -8  -3  -8  862.70   18.09
   8   3   8  905.63   16.99
   3   1 -13 1094.26   21.45
   5   0  12  959.41   18.23
  -5   0 -12  901.64   17.99
  -7  -8  -3 1482.20   27.29
  -7  -8  -2  331.82   15.50
   7  -2  -2 1258.03   18.28
  -4  -9  -2 1819.18   24.25
  -4  -9  -2 1766.98   30.43
  -6  -7   5  217.65   13.37
  -6  -7   5  219.05   11.12
   6   7  -5  237.57   12.58
   5   2  13  514.63   13.59
  -5  -2 -13  535.59   13.62
   0  -7  -9 1214.14   22.03
  -4  -9  -3  330.50   18.36
   2  -2  13 1408.30   23.91
  -2   2 -13 1361.70   22.81
  -2  -4 -14  378.16   16.34
  -2  -4 -14  338.35   11.34
   2   4  14  353.56   10.86
   5   1 -11 1063.88   20.20
   7  -2   3  321.88   12.65
   7  -2   3  227.88    9.35
   1  -2 -14   58.14    7.76
   4  -5  -6  299.74   11.34
   4   2 -12 1258.02   22.56
   1  -6 -10   88.48    9.12
  -6  -8  -7   11.11   12.26
   8   7   2  971.86   15.69
  -8  -7  -2 1015.90   25.10
   5  -3  -8 1349.83   21.10
   5  -3  -8 1476.50   23.63
  -5   3  -8  255.45   10.06
   5  -3   8  265.53   11.66
   6   5  -8  301.71   11.18
  -6  -5   8  330.33   13.71
   2  -3  12  280.59   13.72
  -2   3 -12  294.51   12.73
  -8  -7  -3 1076.29   22.58
   8   7   3 1083.42   16.67
   0  -8  -5  686.16   16.84
   4   5 -10   60.18    8.52
  -4  -5  10   44.10    9.72
   1   1 -14  164.24    9.91
  -1  -1  14  147.73    8.87
  -3  -9  -2  486.18   16.64
   3  -6   4 1385.99   19.14
   4  -5   5  808.08   15.02
  -6  -4 -12  123.74    9.00
   6   4  12  112.58    8.70
  -6  -4 -12  107.23   10.76
   4   7  -7   10.99    9.13
  -4  -7   7   31.62   10.04
  -3  -9  -3  780.76   20.54
   8   0  -2  118.86    7.40
  -5  -6   8  180.87   11.99
   5   6  -8  198.15   12.86
   6  -2  -7  609.79   14.51
  -4  -9  -1 1521.11   27.49
  -4  -9  -1 1499.14   21.75
   5   2 -11  312.43   12.14
  -8   0  -4  629.84   14.92
   8   0   4  635.17   13.46
  -1  -7   7  331.21   15.06
   1   4 -12  458.70   14.68
  -1  -4  12  437.85   15.54
  -7  -8  -4  231.03   14.99
  -3  -7 -11  719.56   20.19
   2  -7   2 1059.61   18.86
  -5  -4 -13    0.10    9.91
   5   4  13    3.70    6.81
  -5  -4 -13    0.44    5.84
   4  -4   8  863.08   17.68
  -4   4  -8  904.06   17.60
  -7  -8  -1   43.72   10.19
  -4  -4  11   37.01    8.56
   4   4 -11   45.68    8.06
   8   1  -4  155.32    8.41
  -8  -7  -1   63.00    9.94
   8   7   1   56.35    6.28
  -3  -9  -1   83.43    8.91
  -3  -9  -1  111.53   12.40
  -4  -9  -4  234.18   14.78
   3   4  14 1020.32   17.42
  -3  -4 -14 1111.59   19.43
  -6   3  -5 1256.41   19.14
   8   3  -5 1136.78   18.80
   8   7   4 1666.45   20.62
  -8  -7  -4 1548.01   26.82
   0  -8   2  330.60   13.07
   2  -5   9 2389.21   32.38
  -2   5  -9 2564.23   27.63
  -8  -5  -8   28.02    6.73
   8   5   8   30.42    6.54
  -8  -5  -8   31.53    9.37
   9   4   2  713.96   17.14
  -9  -4  -2  732.67   17.23
   4  -3  10   94.10   11.52
  -4   3 -10   86.86    8.62
  -8  -6  -7   52.51    6.86
   8   6   7   61.76    7.09
  -8  -6  -7   61.73    9.91
   8   5  -4 1015.72   17.33
  -7  -7  -8  591.35   13.14
  -7  -7  -8  619.77   19.73
  -4  -7 -11   14.54   12.06
   3  -6  -6 2777.45   32.01
  -1  -6 -12  942.23   16.78
  -1  -6 -12  867.97   19.49
  -1  -3  13   51.79    9.84
   1   3 -13   49.25    8.09
   6   2  12 1899.61   25.64
  -1   5 -10 2198.15   27.78
   1  -5  10 2200.25   32.24
   9   4   1 1589.46   21.76
  -3  -9  -4  686.98   19.10
   3  -1 -13  332.15   12.60
  -2  -4  12  763.97   19.00
   2   4 -12  764.04   17.61
   5  -2  10 2406.56   30.73
   9   4   3  555.75   12.19
  -9  -4  -3  539.77   15.30
   9   4   3  535.04   12.66
   1  -7   5  234.56   11.24
  -6  -6   7 1636.43   26.53
   6   6  -7 1630.79   23.31
  -6  -6   7 1641.24   21.53
   6   4  -9  608.92   14.99
   1   4  14  110.01    8.79
  -1  -4 -14  245.33   20.45
  -1  -4 -14  140.26    9.62
  -4  -8  -9  610.21   20.13
   5  -4  -6 2456.43   27.16
   5  -4  -6 2351.90   28.60
   1  -6   8  388.91   14.87
   9   3   2 2473.72   27.99
  -5  -8   4 1380.50   23.23
  -5  -8   4 1273.53   23.78
   2  -4 -12 1048.86   19.72
   2  -4 -12 1137.66   19.89
  -3  -8  -9  728.01   20.19
   6   6  11  728.60   15.49
  -6  -6 -11  574.69   20.47
  -6  -6 -11  689.03   15.49
   8   2  -5 1090.91   18.98
   6  -3  -5 1830.78   23.68
  -4  -3 -14 1412.76   21.72
   4   3  14 1325.07   20.09
   0   3 -13 3291.05   41.33
   0  -3  13 3320.88   39.26
   9   3   1  192.21    8.40
   4   2  14  453.85   12.84
  -4  -2 -14  460.56   13.37
  -5  -9  -2  303.18   16.22
  -5  -9  -2  323.31   12.15
   5   0 -11 1876.71   26.82
  -5  -9  -3 1056.95   25.87
  -5  -9  -3  992.50   17.07
   3  -5  -9  130.15    9.14
  -4  -9   0  495.21   17.88
  -4  -9   0  516.80   14.71
  -1  -8   4  136.76   10.47
  -3  -8   5  671.21   18.87
   0  -4  12   10.83   11.23
   0   4 -12    6.07    9.68
  -7  -8  -5   31.54   12.31
  -3   0 -14 1250.83   22.69
   3   0  14 1226.69   20.46
   3   0  14 1206.63   20.22
   7  -2  -3  646.30   13.63
   1  -4 -13 1442.71   22.47
   1  -4 -13 1413.83   22.91
  -7  -8   0 1538.28   25.94
  -3  -9   0   58.13   11.17
  -3  -9   0   59.53    9.62
   2  -7  -5  110.69    8.60
   9   3   3 1301.87   19.38
   9   3   3 1352.30   17.99
  -8  -7   0  706.24   17.94
   8   7   0  744.76   13.94
   4  -1 -12 1759.97   22.19
   4  -1 -12 1692.85   25.45
  -2  -7 -11 1297.80   24.51
   8   4  -5  147.44    8.76
   7  -2   4   45.78    7.05
  -7   2  -4   41.05    7.76
   2   5 -11    3.85    7.60
  -2  -5  11   -0.16    9.37
  -6   2  -8  772.67   16.14
   6  -2   8  763.17   16.28
  -4  -6   9 1052.15   22.57
   4   6  -9 1123.71   20.74
   7  -1   7  282.44   11.07
  -7   1  -7  292.31   11.21
  -4  -9  -5  755.47   20.54
   9   4   0  815.73   15.85
   8   7   5  250.62    9.47
  -8  -7  -5  224.44   13.55
   3   2 -13   32.89    8.54
   2  -3 -13 1333.92   20.80
   2  -3 -13 1324.21   22.42
  -1  -5  11  142.11   12.22
   1   5 -11  122.39    9.89
  -5  -9  -1  953.17   19.08
  -5  -9  -1  935.79   24.61
   2   0 -14    4.28    7.19
  -5  -9  -4 1977.95   33.85
   9   4   4  231.85    9.21
  -9  -4  -4  224.91   11.27
   9   4   4  249.55    9.38
  -5  -6 -12 1222.82   27.77
  -5  -6 -12 1268.37   18.61
   5   6  12 1187.02   19.10
   2  -1  14  542.66   15.81
   2  -1  14  479.18   13.28
  -2   1 -14  575.16   16.57
   7   0  -7  575.56   14.20
  -8  -2  -8  167.42   10.16
   8   2   8  147.37    9.12
   9   3   0   53.47    6.46
   4  -4  -9 1722.41   27.26
  -9  -5  -2   17.62    7.98
   9   5   2   10.30    5.49
   0  -6   9  604.60   18.19
   1  -5 -12 2386.12   28.65
   1  -5 -12 2177.92   28.50
   8   6  -3  331.19   10.68
  -8  -6   3  331.92   12.46
   7   2  -8  638.96   15.05
   2  -4  11 1850.60   29.12
  -2   4 -11 1783.08   25.04
  -2  -9  -2   24.47    9.60
   0  -8  -6  404.59   13.83
  -6  -8   3  629.13   16.11
  -6  -8   3  666.98   18.06
   9   5   3  351.31   10.37
  -9  -5  -3  310.21   13.13
  -2  -8   5  976.42   21.35
   8   0  -3   18.91    5.52
  -3  -9  -5   68.13   11.48
  -4  -8   5  986.92   22.21
  -5  -1 -13   68.17    7.99
   5   1  13   77.69    8.36
   8   0   5   28.03    7.43
  -8   0  -5   26.41    7.23
   1  -7  -8   10.84    7.08
   8   1   7 1877.40   23.98
  -8  -1  -7 1799.63   25.62
  -2  -3  13    7.18    8.36
   2   3 -13    4.75    8.03
   3  -3 -12  137.98    8.93
   3  -3 -12  152.53    9.86
  -9  -5  -1  800.60   18.13
   9   5   1  832.36   15.51
  -2  -9  -3  449.47   15.84
   2  -7   3  919.82   16.89
   5   3 -11  861.48   19.77
   6   7  10  792.81   16.19
  -6  -7 -10  772.45   14.90
  -6  -7 -10  666.52   21.38
   7   3  -8  491.26   13.40
   5  -4   6  537.13   13.95
  -5   4  -6  523.08   12.86
  -3   4 -10 1997.80   27.19
   3  -4  10 1746.33   27.82
  -6  -5 -12 1008.94   22.12
   6   5  12 1229.84   19.87
  -6  -5 -12 1283.36   24.32
  -2  -9  -1  238.94   12.97
   2  -1 -14  446.18   14.15
   9   3   4  167.31    8.31
   9   3   4  192.00    8.97
   7   4  11   15.34    6.65
  -7  -4 -11   14.87    9.26
  -7  -4 -11   24.04    6.51
  -6   0 -11 1532.51   24.82
   6   0  11 1626.38   23.46
  -7  -3 -11  591.67   14.39
   7   3  11  606.53   14.79
  -7  -3 -11  631.06   15.32
   2  -6   7   56.03    8.79
   7   1  10   28.42    7.21
  -7  -1 -10   22.91    7.61
   2  -6  -9 1342.86   22.78
  -5  -8  -9   75.18   14.12
   1   1  15 1616.86   21.97
  -1  -1 -15 1629.69   25.92
  -6  -8  -8 1517.37   30.47
   3  -5   8 1791.73   27.23
  -3   5  -8 2151.55   28.24
   6   2 -10  666.77   16.04
  -1  -8  -8  371.87   13.97
   4   3 -12  178.80   10.46
   7  -1  -6  510.89   13.01
   7   7  -4 1178.64   18.76
  -7  -7   4 1239.21   22.02
  -7  -7   4 1187.89   21.86
  -4  -9   1  -12.67   12.79
  -4  -9   1   26.06   10.26
   4   4  14  242.98   10.38
  -4  -4 -14  278.82   10.60
   0  -8   3  141.02   10.44
   0  -8   3  142.98   10.92
  -5  -9   0 1509.12   28.14
  -5  -9   0 1561.00   24.79
   2   1 -14  878.84   19.54
   9   5   4 1153.61   19.38
  -9  -5  -4 1042.96   21.08
   1   2  15  988.41   16.74
  -1  -2 -15 1075.99   20.59
   7   6  10  170.72    8.96
  -7  -6 -10  174.27   13.27
  -7  -6 -10  175.68    9.43
  -5  -9  -5  964.08   24.98
  -3  -9   1  301.04   12.56
  -3  -9   1  317.79   14.82
  -2  -8  -9 1643.62   32.46
   3  -4 -11  949.18   18.18
   3  -4 -11  914.05   17.89
   2  -5 -11  534.20   14.79
   2  -5 -11  574.66   14.66
  -8  -4  -9   15.38    7.75
   8   4   9   20.02    6.77
  -8  -4  -9   25.82    8.27
  -5  -7 -11 1457.71   24.24
  -5  -7 -11 1292.23   28.77
  -4  -1 -14    7.73    6.93
   4   1  14    4.86    7.14
  -7  -8  -6   50.23   12.74
   9   4  -1  232.40    9.73
   7   0   9  941.48   17.81
  -7   0  -9  939.69   18.40
   5  -5   0 2380.71   27.14
   0  -2  14    2.43    8.95
   0   2 -14   11.93    7.91
   3  -6   5  221.47   10.58
  -2  -9  -4  228.33   16.78
  -7  -8   1 1844.76   28.74
   5  -5  -1 1803.51   24.25
   9   3  -1  298.62   10.13
   2   2  15   -5.31    6.96
  -2  -2 -15    0.85    6.81
   5   5  13 1177.45   19.24
  -5  -5 -13 1049.80   22.42
  -5  -5 -13 1234.84   25.23
  -8  -7   1 1818.15   27.39
   8   7  -1 1884.97   22.85
   7   5  -7 1758.72   24.74
   0  -5 -13  535.90   15.11
   0  -5 -13  548.20   14.07
   4  -5  -7 1351.26   21.68
   6   1 -10  667.72   15.84
  -9  -5   0  603.76   16.06
   9   5   0  619.30   13.62
   5  -2 -10  526.90   14.22
   5  -2 -10  554.30   13.68
   9   2   2  129.68    8.07
  -9  -4  -5  452.07   13.34
   9   4   5  446.97   11.73
  -9  -4  -5  428.68   14.04
   9   2   1  538.14   12.45
  -1   3 -13  866.74   18.96
   1  -3  13  872.44   20.16
   3   5 -11  597.55   16.24
  -3  -5  11  593.30   17.73
   1  -3 -14  297.19   11.48
   1  -3 -14  311.67   11.81
  -2  -9   0  327.80   12.13
  -2  -9   0  350.59   14.52
  -3  -4  12   68.39    9.79
   3   4 -12   55.98    9.41
   6  -1  10   60.56   11.18
  -6   1 -10   88.25    9.12
   7   1  -8   86.49    7.80
  -8  -7  -6  314.08   10.79
  -8  -7  -6  338.85   15.42
  -4  -9  -6  503.19   18.79
   4  -5   6  400.08   13.25
   6  -3   6  492.79   13.05
  -6   3  -6  483.95   12.81
   1  -8  -2    3.92    7.49
   1  -8  -1  310.06   13.42
  -1  -2  14  439.35   14.61
   1   2 -14  454.03   14.67
   8   3   9  574.92   14.14
  -8  -3  -9  587.33   16.32
  -8  -3  -9  553.66   15.12
   8   1  -5    4.36    5.69
   5  -5   1  513.14   12.63
   0   1  15   83.84    8.44
   0  -1 -15   76.20    8.87
   7  -2  -4  660.04   15.37
  -2  -7   8  405.99   15.86
   0   5 -11 1556.45   24.13
   0  -5  11 1560.63   27.61
  -2  -1 -15  625.78   16.14
   2   1  15  622.18   14.56
  -3  -7   8 1242.71   29.90
  -5  -7   7 2347.87   33.82
   5   7  -7 2415.72   29.20
  -8  -6  -8 1005.26   17.80
   8   6   8 1105.02   19.31
  -8  -6  -8 1090.92   23.44
   5  -5  -2   42.16    7.25
   6  -1  -9   47.90    7.34
   9   2   3  711.11   14.52
   0  -7   7  105.61   11.53
   9   2   0  557.50   13.12
   7  -2   5    4.16    6.69
  -7   2  -5    6.96    6.39
   6   1  12  602.54   14.85
  -6  -1 -12  575.13   15.58
   2  -7  -6  417.41   13.20
  -7  -6   6  131.03   11.14
   7   6  -6  138.75    8.20
  -7  -6   6  143.06    9.84
   0  -4 -14  603.27   15.14
   0  -4 -14  671.58   17.35
  -3  -6 -13  136.11   13.91
  -3  -6 -13  141.80    7.94
   3   6  13  128.64    8.24
   4  -6  -1 1334.35   21.11
   3  -6  -7  136.89    9.29
  -3  -9  -6  390.59   16.58
  -9  -3  -5    5.18    6.80
   9   3   5   11.58    6.72
   1  -8  -3  509.22   14.27
   4  -6   0   54.90    8.22
  -6  -7   6   15.58   10.09
  -6  -7   6   11.11    8.42
   6   7  -6   13.86    7.07
   6   3 -10   13.77    6.76
   1  -8   0 1702.29   23.73
   3  -2 -13  300.52   11.53
   3  -2 -13  260.11   11.77
   6  -4   0   22.31    5.41
  -7  -5 -11 1358.46   20.88
   7   5  11 1348.23   21.25
  -7  -5 -11 1385.32   25.31
  -9  -5  -5  983.57   21.14
   9   5   5  986.25   16.70
   9   5   5  583.31   21.74
  -8  -5  -9  619.58   14.91
   8   5   9  622.41   14.39
  -8  -5  -9  668.05   18.31
   1  -4  12 1721.81   28.49
  -1   4 -12 1745.85   26.63
  -7  -7  -9  803.55   15.69
  -7  -7  -9  759.33   22.57
   1   0  15  140.70    9.02
  -1   0 -15  134.05   10.69
   6  -3  -6  371.50   11.77
   0  -7 -10  269.94   12.22
   8  -1   1  747.80   14.66
   4  -6  -2 1775.98   24.77
   5  -1 -11  287.06   12.23
   5  -1 -11  278.83   11.16
  -2  -3 -15  343.28   12.09
   2   3  15  328.91   10.91
   7   2  11 1877.02   25.23
  -7  -2 -11 1808.48   25.05
   8   5  -5   69.30    7.16
  -1   2 -14  685.70   21.74
   1  -2  14  691.32   17.68
  -6  -9  -3 2584.86   37.96
   6  -4  -1 1326.11   18.33
   6  -4  -1 1391.36   21.31
   2   6 -10  403.12   13.24
  -2  -6  10  405.17   15.92
  -2  -9  -5 1184.54   23.13
   0   0  15  228.48   10.52
   0   0 -15  239.38   12.42
  -6  -9  -2  608.27   20.24
   8   3  -6 1190.09   20.15
   0   2  15  247.42    9.68
   0  -2 -15  298.85   12.23
   8  -1   0 1179.71   18.46
  -4   2 -12  307.14   11.46
   4  -2  12  354.58   14.33
   4  -1  13 2448.68   30.23
  -4   1 -13 3002.99   38.19
   4  -1  13 2479.01   31.02
   6  -4   1 1840.83   20.92
  -5  -9   1 1308.38   23.88
  -5  -9   1 1207.69   25.08
   7   4  -8   70.49    6.98
   5  -4  -7  685.68   15.06
   5  -4  -7  773.06   15.72
  -1  -7 -11  640.09   17.41
  -2  -6 -13  300.15   14.87
  -2  -6 -13  293.92   10.71
   2   6  13  294.62   11.05
   6  -2  -8  270.74   10.45
  -5  -9  -6  331.16   17.74
  -3  -5 -14   61.60   12.43
  -3  -5 -14   59.94    7.64
   3   5  14   60.16    7.38
   5  -5   2   78.98    8.07
   5  -3  -9   88.04    8.31
   5  -3  -9   81.23    8.56
   5  -3   9   77.19   13.45
  -5   3  -9   94.03    9.02
   8   0  -4  275.41   10.20
   9   5  -1 1165.65   19.07
  -9  -5   1 1183.01   21.81
  -2  -5 -14  323.21   11.34
  -2  -5 -14  358.51   16.19
   2   5  14  318.29   10.52
   8   0   6  308.88   11.29
  -8   0  -6  290.62   11.27
   8  -1   2    9.32    5.17
   4  -6   1  341.32   12.27
   1  -7   6  830.36   18.46
   3  -2  13  849.97   20.39
  -3   2 -13  771.05   17.36
  -1  -8   5   76.23   10.93
  -2  -9   1  767.00   17.85
  -2  -9   1  736.10   18.51
   0  -8  -7 2334.25   31.22
  -5  -8   5   65.28   12.39
  -1  -3 -15  170.87   10.27
   1   3  15  173.05    9.83
   9   2   4 1427.55   20.71
   9   2   4 1561.02   20.48
   5  -5  -3  117.56    8.80
   2  -2 -14  445.71   13.84
  -6  -9  -4  642.97   22.30
   9   3  -2 1387.29   20.99
  -4  -6 -13  465.72   18.79
   4   6  13  462.68   12.42
  -4  -6 -13  568.97   14.48
   9   2  -1  538.66   12.99
   9   4  -2  256.38    9.67
   2  -7   4   -0.40    7.46
   8   2  -6   75.14    7.18
   0  -6 -12   37.71    8.80
  -4  -9   2  433.19   16.31
  -4  -9   2  399.93   17.17
   9   6   2  601.98   13.38
  -9  -6  -2  644.75   17.26
  -3  -9   2 2863.64   36.49
  -3  -9   2 2726.67   32.73
   4  -3 -11 1431.11   22.96
  -6  -9  -1  232.35   15.06
   3   2  15  878.59   17.16
  -3  -2 -15  861.27   18.33
  -5  -5  10   10.80    8.47
   5   5 -10   14.83    8.27
  -9  -6  -3 2415.47   33.35
   9   6   3 2400.01   28.93
   1  -6 -11 1064.13   20.59
  -4  -8 -10    6.40   11.85
   1  -8  -4 1761.16   25.23
   6  -4  -2  711.14   17.26
   6  -4  -2 1079.78   16.42
   8  -1  -1  850.40   15.63
  -8  -6   4 2257.38   28.73
   8   6  -4 2165.05   26.14
   1  -8   1 1541.24   22.96
   4  -4   9 2013.92   29.26
  -4   4  -9 1904.55   26.31
  -9  -4  -6  227.20   10.77
  -9  -4  -6  232.69   11.69
   9   4   6  248.17    9.96
  -7  -8  -7 1475.17   29.77
  -3  -8 -10  978.29   22.89
  -1  -6  10  929.58   33.79
   1   6 -10  641.74   16.35
   3   6 -10  186.56   12.13
  -3  -6  10  191.76   13.48
  -1  -7   8   77.48   11.60
   4  -6  -3  788.09   16.90
  -7  -8   2 1353.31   24.24
  -8  -7   2 2255.29   30.92
   8   7  -2 2238.02   26.01
   6  -4   2  835.19   13.80
   6   0 -10  200.19    9.98
  -6  -8   4  599.00   15.53
  -6  -8   4  656.82   19.08
  -4  -7   8  505.85   17.79
   4   7  -8  598.50   15.76
   5  -1  12 1470.92   23.31
   3   3 -13 1159.43   22.52
  -3  -3  13 1142.93   21.90
  -9  -6  -1   10.46    8.20
   9   6   1   -2.59    5.30
  -3  -8   6  835.67   21.05
   7  -1   8  123.60    9.44
  -7   1  -8  123.87   10.45
   4  -2 -12 1609.93   22.42
   4  -2 -12 1558.73   24.35
   3  -3  12  561.50   17.39
  -3   3 -12  539.29   14.92
  -3  -3 -15 1799.00   25.50
   3   3  15 1779.22   23.98
   8   4  -6 1767.52   25.02
  -6  -5   9 1732.05   26.79
   6   5  -9 1841.43   26.95
  -8  -7  -7  781.27   20.40
  -8  -7  -7  783.74   15.55
  -3  -7 -12   13.92   11.53
   8  -1   3 1486.30   23.56
   2   2 -14 2458.09   33.74
  -2  -2  14 2348.03   31.44
  -9  -6  -4  728.79   19.34
   9   6   4  754.46   14.81
   0  -8   4  665.79   16.34
  -4  -9  -7  145.05   13.67
   8   1   8  689.09   15.43
  -8  -1  -8  654.65   16.20
   8   2   9 1309.32   20.70
  -8  -2  -9 1235.04   22.48
   6   3  13    9.93    6.76
  -6  -3 -13    9.41    7.33
  -2   0 -15 1158.76   21.37
   2   0  15 1233.75   20.82
   2   0  15 1255.74   20.23
  -1  -9  -2  191.18   14.25
  -6  -9  -5  397.08   18.45
   3  -1  14  642.70   15.59
  -3   1 -14  642.91   16.21
   3  -1  14  708.13   17.81
   4  -6   2  668.17   15.67
   5   6  -9 1274.60   21.86
  -5  -6   9 1170.26   23.74
   5   3  14   12.28    6.82
  -5  -3 -14   22.14    6.92
   4   1 -13   10.50    7.15
   9   5   6   46.63    6.79
  -9  -5  -6   56.01    9.92
  -9  -5  -6   46.48    7.84
  -4  -7 -12  980.32   24.10
  -9  -3  -6  468.34   13.86
   9   3   6  514.04   13.02
  -6  -8  -9 1197.23   27.82
   5  -4   7  500.47   13.78
  -5   4  -7  518.13   13.01
   3  -5 -10 1148.70   20.58
  -1  -9  -1  439.40   14.83
  -1  -9  -3   26.82    9.69
   1  -1 -15  367.49   13.20
   6  -2   9 2985.34   33.28
  -6   2  -9 3046.79   33.79
  -6  -9   0  378.32   16.35
   1  -7  -9   29.69    8.09
  -5  -4  11  985.25   21.16
   5   4 -11 1009.68   20.08
  -6  -6   8  839.76   20.11
   6   6  -8  977.48   20.92
   6   4  13  302.21   11.48
  -6  -4 -13  328.45   14.13
  -6  -4 -13  291.36   11.39
   5  -5   3  288.89   11.05
  -2  -8   6  344.08   15.62
  -3  -1 -15   43.18    8.04
   3   1  15   34.41    7.53
  -4  -5 -14  244.78   10.08
   4   5  14  238.26   10.43
  -4  -5 -14  292.68   16.79
  -2  -9  -6    6.63    9.82
   2  -5  10  929.85   22.01
  -2   5 -10 1118.37   20.62
   5   0  13  812.71   17.83
  -5   0 -13  903.12   20.20
   7  -2  -5  119.08    7.92
   1   0 -15 2577.75   33.57
  -3  -9  -7  547.83   18.34
   1  -6   9    1.09   10.66
  -4  -8   6 1349.28   25.71
  -6  -6 -12 1058.18   19.27
  -6  -6 -12 1043.98   24.82
   8  -1  -2  146.60    7.96
   4   0 -13  589.23   16.22
   7   0  -8 1179.17   20.55
   9   6   0  431.06   11.89
  -9  -6   0  436.35   14.51
   1   5  14  175.40    9.43
  -1  -5 -14  174.71   12.94
  -1  -5 -14  174.93   10.26
  -9  -2  -5  489.91   13.92
   9   2   5  536.54   12.81
  -1  -8  -9  121.58   10.86
   6  -4  -3 1336.88   20.34
   6  -4  -3 1146.37   19.71
   4  -3  11  971.81   21.45
  -4   0 -14 1155.25   21.31
   4   0  14 1080.36   19.89
   5  -5  -4 1268.94   21.02
   3  -6   6   37.40    9.87
   7  -2   6  243.15   10.34
  -7   2  -6  277.90   10.94
   9   2  -2  898.94   17.08
  -7  -7   5 1028.57   21.39
   7   7  -5 1026.08   18.09
  -7  -7   5 1044.29   19.38
  -5   2 -11  469.78   14.13
   5  -2  11  539.75   16.35
   4   5 -11  476.43   15.71
  -4  -5  11  513.81   16.81
   9   5  -2   23.64    6.15
  -9  -5   2   63.07   15.37
   5   1 -12  572.96   19.12
  -5  -9   2   18.92   11.65
  -5  -9   2   12.45   11.24
  -5  -8 -10 1124.34   27.15
   5   2  14  540.66   14.39
  -5  -2 -14  563.60   14.59
   1  -8  -5 1102.39   20.73
  -2  -9   2  569.39   16.61
  -2  -9   2  586.22   16.16
   2  -7  -7 1861.77   28.50
   3  -7  -1  157.03   10.05
   6  -4   3  706.13   12.98
   7  -1  -7 1400.18   21.59
   4  -6  -4  301.87   12.13
  -5  -9  -7   40.05   12.95
   1  -8   2   29.20    8.76
   9   6   5  187.19    8.87
  -9  -6  -5  186.00   12.40
  -1  -9   0 1001.74   25.76
   4  -4 -10  188.37   10.36
   4  -4 -10  186.75    9.99
   5   4  14  153.66    9.36
  -5  -4 -14  147.49    8.74
  -2  -7 -12  666.44   22.04
  -6  -7 -11  446.22   11.72
  -6  -7 -11  461.29   18.85
   6   7  11  452.25   13.26
  -6   3  -7  192.60   10.00
   0   1 -15 1261.70   22.99
   0  -1  15 1268.35   22.48
   0  -1  15 1281.73   19.87
  -1  -9  -4  713.16   18.47
   9   1   1 1076.21   17.50
   3  -7  -2  195.16   10.45
  -1  -6 -13 1808.48   24.66
  -1  -6 -13 1661.24   27.08
   4  -5  -8 1925.36   26.59
   8   8   3  559.70   12.17
  -8  -8  -3  549.78   18.14
  -2   3 -13  209.72   12.95
   0  -3 -15  646.01   16.57
   6   4 -10  286.97   14.00
   3  -7   0 1480.07   22.99
   9   1   2  161.89    8.21
   3   0 -14  441.04   14.87
  -8  -6  -9  619.35   14.90
  -8  -6  -9  626.41   19.22
   8   6   9  595.99   14.56
   8   8   2 1262.06   18.07
  -8  -8  -2 1125.89   23.32
  -2  -8 -10 1662.64   29.77
   6   2  13  719.55   16.44
  -8   1  -4  732.00   16.08
   8  -1   4  696.25   14.65
   5   2 -12   86.73    9.31
  -1   5 -11  321.84   13.71
   1  -5  11  324.12   15.01
  -8  -4 -10  184.17   10.48
  -8  -4 -10  200.72   11.58
   8   4  10  211.47   10.47
   9   3  -3 1858.32   24.63
   8   1  -6  526.90   13.74
  -2  -4 -15  662.20   15.67
   2   4  15  601.22   13.86
   2  -6   8   67.14   10.58
   4   2 -13  190.26   10.68
   7  -3   0 2267.87   25.03
   4  -5   7  432.11   13.78
   9   4  -3 3414.00   35.29
   2  -6 -10  244.47   11.15
   2  -2  14 1626.32   26.89
  -2   2 -14 1644.47   26.12
   7   2  -9  115.27    8.03
   9   1   0  385.40   11.27
   4   4 -12  207.03   11.53
  -4  -4  12  200.62   12.00
   7  -3   1  216.16    8.45
   3   1 -14  697.60   18.29
  -6  -9  -6  144.25   14.99
   8   8   4   48.79    7.46
  -8  -8  -4   45.77   10.02
  -1   1 -15  302.67   14.79
   1  -1  15  232.31   10.22
   1  -1  15  222.65   11.44
  -7  -6 -11  986.33   23.36
   7   6  11  879.98   17.31
  -7  -6 -11  984.70   18.12
   3  -6  -8    6.62    6.74
  -3  -9   3  852.42   21.04
  -3  -9   3  796.08   19.58
  -4  -9   3 1953.87   30.48
  -4  -9   3 1962.27   29.98
   8   0  -5  744.90   15.63
   2  -4 -13   89.84    9.57
   2  -4 -13   78.55    8.97
   5   6  13 1829.61   24.47
  -5  -6 -13 1810.34   23.26
  -5  -6 -13 1901.32   33.47
  -1  -4  13  393.30   15.31
   1   4 -13  360.69   14.47
  -9  -4  -7  198.44   11.81
   9   4   7  216.40    9.79
  -9  -4  -7  206.60   10.09
   8   0   7 1778.60   23.70
  -8   0  -7 1693.89   24.91
   1  -2 -15    4.38    6.56
   4  -6   3 1406.77   21.68
   8   8   1  341.51   10.68
  -8  -8  -1  326.59   15.02
   7  -3  -1  834.90   15.32
   9   1   3   65.75    6.52
   3  -7  -3  270.50   11.60
   7   0  10 1013.06   18.97
  -7   0 -10  914.07   18.74
  -3   5  -9  199.22   10.31
   3  -5   9  197.84   12.76
   3   4  15 1007.11   17.80
  -3  -4 -15  988.99   18.82
   7   1  11  598.29   15.41
  -7  -1 -11  547.58   14.42
   8   3  10   84.96    8.53
  -8  -3 -10  106.63   10.33
  -8  -3 -10   85.18    8.82
   0  -6  10    3.71    9.76
   4   6 -10  338.62   13.61
  -4  -6  10  321.99   14.28
  -6  -9   1  798.52   19.38
  -6  -9   1  799.99   20.65
   7   4  12  751.80   16.61
  -7  -4 -12  754.35   18.03
  -7  -4 -12  763.55   18.59
   7   3  -9 1156.46   21.02
   5   0 -12 1058.63   27.29
   6  -3  -7  404.48   12.43
   6  -3  -7  367.88   13.73
   3  -7   1 1193.63   20.70
  -7  -8  -8 1176.38   26.89
   0  -8  -8 1197.97   22.54
  -8  -7   3   28.08    8.86
   8   7  -3   24.99    6.77
   9   6  -1 1113.97   18.15
  -9  -6   1 1144.29   21.67
  -7  -8   3   57.70   10.99
  -7  -8   3   71.21   11.85
   2  -7   5  541.51   15.24
  -7  -3 -12  143.20   10.53
   7   3  12  147.68    9.35
  -7  -7 -10  469.49   12.94
   7   7  10  474.53   13.31
  -7  -7 -10  445.15   18.84
   7  -3   2  240.90    8.50
  -1  -1  15 1174.40   18.77
   1   1 -15 1162.13   22.66
  -5  -7 -12  995.48   26.32
   5   7  12  934.06   17.89
  -5  -7 -12  891.56   16.48
   8  -1  -3  368.95   11.36
   8   5  10  399.99   12.51
  -8  -5 -10  392.16   13.18
  -8  -5 -10  410.84   15.63
  -1  -9   1   64.52    8.90
  -1  -9   1   70.03   14.36
   7   5  -8  219.17   10.68
   6   5  13 1314.53   21.24
  -6  -5 -13 1405.74   26.36
  -6  -5 -13 1303.35   21.41
   5  -5   4 1127.31   18.46
   6  -4  -4  247.90    9.61
   6  -4  -4  231.85   10.42
  -1  -9  -5 1314.87   24.58
   1  -5 -13 1894.96   26.33
   1  -5 -13 1951.64   25.58
   2   4 -13  335.77   13.26
  -2  -4  13  347.63   14.64
  -8  -7  -8 2330.97   34.74
  -8  -7  -8 2285.09   27.03
  -9  -5  -7  219.68   10.21
  -9  -5  -7  267.79   12.82
   9   5   7  248.95   10.08
   9   1  -1   23.46    5.71
   1  -4 -14 1601.05   23.88
   1  -4 -14 1560.51   23.60
   3  -1 -14   13.32    7.70
   3  -4  11  789.56   20.06
  -3   4 -11  793.74   16.83
  -1  -4 -15  612.00   15.73
   1   4  15  592.95   13.87
  -6   0 -12  255.62   13.91
   6   0  12  221.89   11.01
   8   5  -6  938.63   18.00
  -8  -8  -5   84.76   11.14
   8   8   5   77.97    7.42
  -4  -9  -8  105.88   12.34
   5  -4  -8  257.62   11.06
   5  -4  -8  300.02   12.96
   4   3  15  378.46   12.11
  -4  -3 -15  400.91   12.91
   7   6  -7  902.56   18.26
  -7  -6   7  839.96   22.75
  -7  -6   7  903.44   20.56
   4  -1 -13 1361.05   19.94
   4  -1 -13 1270.41   23.11
  -9  -6  -6  655.92   18.74
  -9  -6  -6  602.50   14.84
   7   1  -9  674.16   15.95
  -9  -2  -6   10.13    6.96
   9   2   6   13.84    7.86
  -2  -5  12   35.76   11.13
   2   5 -12   47.71    9.15
   9   3   7  719.91   15.86
  -9  -3  -7  649.51   15.97
  -2  -9  -7  710.07   18.94
   7  -3  -2  485.90   12.16
   0   4 -13 1227.85   33.18
   0  -4  13 1886.89   29.82
   0  -7   8  533.90   17.60
   1   3 -14  979.28   21.10
  -1  -3  14  923.53   21.12
   1   5 -12 1811.40   27.27
  -1  -5  12 1927.86   31.99
   4   2  15  815.54   17.21
  -4  -2 -15  780.82   17.53
  -6   4  -4   41.04    8.16
   2  -4  12 1035.83   23.05
  -2   4 -12  995.54   19.16
  -1  -8   6  768.66   20.75
   5  -5  -5  831.53   17.34
   9   2  -3   45.85    6.68
   6  -1  11 2319.10   30.17
  -6   1 -11 2110.53   30.20
   6   7  -7 1870.13   26.04
  -6  -7   7 1789.73   29.32
   4  -6  -5  116.99    9.62
  -8  -6   5  770.17   17.48
   8   6  -5  700.17   15.14
   2  -5 -12   78.18    9.42
   2  -5 -12   73.35    9.25
   8   3  -7  171.66    9.62
  -5  -7   8   70.05   10.77
   5   7  -8   70.43    9.43
  -8  -8   0   37.51    9.69
   8   8   0   29.41    6.47
   1  -8  -6  918.17   18.91
   9   1   4  613.36   13.82
   2  -3 -14   12.71    9.09
   2  -3 -14   17.95    8.02
   0   3 -14  977.46   21.12
   0  -3  14  959.26   21.62
   1  -7   7 1108.71   23.02
   3  -3 -13 1236.77   22.92
   3  -3 -13 1175.97   19.99
   3  -4 -12 1528.16   23.54
   3  -4 -12 1552.59   23.79
   1  -8   3  956.09   18.87
   1  -8   3  930.18   17.75
  -5  -8   6 1059.14   22.99
   0  -8   5 1432.33   24.14
   5  -2 -11  162.96    9.86
   5  -2 -11  165.33   10.30
   3  -7  -4  847.10   18.15
  -6  -8   5 1162.95   22.18
   3   0  15  911.22   18.54
   3   0  15  872.15   18.04
  -3   0 -15  864.13   19.65
  -5  -1 -14 1319.71   21.91
   5   1  14 1273.27   21.72
   8  -1   5  542.56   13.40
  -8   1  -5  562.74   14.67
   6   2 -11  898.66   19.80
  -2  -7   9   30.21    9.91
  -7  -9  -3  628.12   19.92
  -3  -9  -8  290.88   15.58
   6  -1 -10 1463.11   23.50
  -2  -9   3    2.12    8.81
  -2  -9   3   12.92   10.55
   0  -7 -11   75.36    9.38
  -3  -7   9  987.79   22.55
   8   2  -7  440.03   13.06
  -7  -9  -2 1118.08   25.03
   3  -7   2  986.25   18.11
   5   3 -12   54.37    8.10
   7  -3   3  344.73   11.53
   6  -2  -9 1263.08   22.21
  -5  -9   3  250.42   14.33
  -5  -9   3  272.25   14.86
  -7  -5 -12  611.40   17.72
  -7  -5 -12  618.10   15.29
   7   5  12  576.03   14.45
   6   1 -11  199.85   11.19
  -5  -9  -8  357.21   17.69
   7  -2  -6 2275.56   27.96
   3   2 -14  597.90   16.71
  -7  -9  -4   60.82   13.16
  -6  -9  -7 1651.51   34.01
   5   5  14 1087.50   19.15
  -5  -5 -14 1095.88   18.35
  -5  -5 -14 1163.90   25.04
   9   7   3 1387.30   19.55
  -9  -7  -3 1372.67   25.67
  -4  -8 -11  453.88   18.63
  -9  -7  -2  992.96   22.19
   9   7   2 1033.20   17.68
   8   1   9   37.11    8.10
  -8  -1  -9   29.61    8.31
   7  -1   9  401.77   13.27
  -7   1  -9  376.97   12.97
  -2   1 -15  124.67   10.65
   2  -1  15  116.55   10.31
   2  -1  15  122.14    9.20
   5  -3 -10   24.27    8.08
   5  -3 -10   17.89    7.20
  -5   3 -10 2028.09   28.79
   5  -3  10 2200.23   30.33
  -3  -8 -11  115.92   13.06
   7  -2   7  912.23   17.44
  -7   2  -7  883.14   17.66
   2   0 -15  270.28   12.97
   7   2  12  276.16   11.24
  -7  -2 -12  281.83   12.76
   9   1  -2   48.50    6.90
  -7  -9  -1  779.53   20.70
  -1  -7 -12 1456.95   26.01
  -6  -8 -10  548.78   21.08
   0  -5 -14   14.63    7.96
   0  -5 -14   34.10   10.73
   4  -6   4  243.12   10.80
   8   8   6  929.88   15.74
  -8  -8  -6  839.78   22.06
   9   3  -4  171.72    9.28
  -4  -4 -15   28.53    7.25
   4   4  15   35.29    7.95
   7   4  -9  869.41   19.47
  -3  -8   7  288.95   14.60
  -6  -9   2  461.87   16.60
  -6  -9   2  466.58   15.99
   9   6  -2  688.08   14.65
  -9  -6   2  645.63   16.51
   6   1  13 1264.39   21.57
   8   4  -7 1750.45   25.73
   2   3 -14  311.05   12.74
  -2  -3  14  350.61   14.16
   9   7   4    2.90    6.67
  -9  -7  -4   12.85    9.24
   7  -3  -3   15.08    5.86
   8   2  10 1665.90   23.79
  -8  -2 -10 1662.67   24.97
  -1  -9   2   98.54   10.33
  -1  -9   2  101.52   11.36
   2  -7  -8  555.13   19.10
   9   7   1  687.57   14.59
  -9  -7  -1  640.52   19.19
  -1  -9  -6 1464.77   26.08
   4   3 -13 1183.28   23.27
  -5   4  -8 2250.27   26.89
   5  -4   8 2217.13   28.74
   9   4  -4  842.04   16.63
  -3  -5  12  249.06   13.41
   3   5 -12  301.44   13.76
   3   6  14  147.39    9.06
  -3  -6 -14  152.51    8.71
  -3  -6 -14  128.85   14.58
   2  -1 -15  287.47   12.79
   0  -5  12  633.96   18.86
   0   5 -12  645.07   17.19
   8  -1  -4 1342.80   24.70
   6   3 -11  625.42   16.62
   4  -4  10  489.10   17.11
  -4   4 -10  585.02   16.76
   4   1  15 1060.35   19.84
  -4  -1 -15 1084.54   20.62
  -7  -9  -5  785.87   23.37
   3  -6   7  152.23   10.50
   8   8  -1  891.32   15.94
  -8  -8   1  907.35   20.64
   1  -7 -10  716.58   17.81
   9   1   5 1014.52   17.42
  -1  -8 -10  645.83   17.85
  -3  -9   4   43.54   11.08
  -9  -4  -8   30.31    8.73
  -9  -4  -8   25.10    7.07
   9   4   8   29.38    7.29
   6  -4  -5   57.87    7.29
   6  -4  -5   77.52    8.58
   1  -6 -12 1363.33   22.96
  -1  -7   9   37.04   10.63
  -2  -8   7  628.13   19.25
  -4  -9   4 1105.27   23.46
  -3  -4  13  463.56   15.98
   3   4 -13  486.02   15.84
   5  -1 -12   32.41   11.86
   5  -1 -12   23.97    9.48
  -9  -6  -7 2121.94   32.35
  -9  -6  -7 2005.96   26.92
   9   6   7 2089.45   26.50
  -7  -7   6  184.80   11.01
  -7  -7   6  173.24   13.19
   7   7  -6  169.54    9.45
   1  -3  14   69.82   10.64
  -1   3 -14   74.12   10.03
   2   6 -11 1008.95   20.47
  -2  -6  11 1078.80   25.59
   3  -7  -5  596.41   15.94
   1  -3 -15  625.62   16.10
  -6   3  -8  485.92   13.80
   6  -3   8  490.26   14.39
   1   1  16 1214.99   20.11
  -1  -1 -16 1398.77   26.42
   8   6  10  420.17   12.72
  -8  -6 -10  424.17   13.61
  -8  -6 -10  426.08   17.17
   2   1 -15  124.09   10.80
   4   7  -9 1345.28   23.77
  -4  -7   9 1235.14   26.38
  -1  -2 -16   48.85    8.57
   1   2  16   44.30    7.43
  -4  -8   7 1138.11   29.24
   0  -6 -13   28.21    9.41
  -2  -6 -14   17.69    7.51
  -2  -6 -14   16.17   10.89
   2   6  14   11.30    7.36
  -7   3  -4  830.08   16.97
  -6   2 -10  679.15   15.73
   6  -2  10  697.99   16.55
  -5  -8 -11  814.52   24.09
   8   0  -6 1704.23   24.60
  -7  -9   0  134.48   12.69
  -7  -8  -9   62.12   14.16
   4  -3 -12  145.28    9.66
   4  -3 -12  156.89    9.84
   7  -1  -8 1780.91   25.65
  -6   4  -5   63.88    8.04
   6  -4   5   81.89   10.39
   0   2 -15  636.97   21.75
   0  -2  15  849.25   19.43
   9   7   5  940.96   16.63
  -9  -7  -5  885.57   22.03
   2   2  16  833.18   16.71
  -2  -2 -16  825.57   18.76
  -8  -7   4   75.54    9.42
   8   7  -4   82.68    8.13
  -4   2 -13  153.78   10.55
   4  -2  13  148.47   12.86
   8   0   8 1356.94   21.02
  -8   0  -8 1271.46   21.33
   3  -7   3   -7.84    7.54
   0  -9  -2 1063.84   21.27
  -9  -5  -8  678.01   18.32
   9   5   8  662.85   15.04
  -9  -5  -8  686.99   15.75
   4   6  14 1020.71   18.15
  -4  -6 -14 1089.09   25.82
  -4  -6 -14 1071.70   18.40
  -7  -8   4  444.99   18.05
  -7  -8   4  390.94   13.99
   0  -4 -15   46.86    8.54
   9   2   7  130.24    9.48
  -9  -2  -7   97.32    8.95
   4  -5  -9  996.23   19.88
   9   7   0  169.49    8.72
  -9  -7   0  174.37   11.77
  -1   4 -13 1838.42   28.67
   1  -4  13 2114.55   35.31
   8   1  -7 1150.02   20.79
   4  -6  -6  748.83   18.21
  -3  -7 -13 1350.63   27.34
   3  -2 -14  424.32   14.51
   3  -5 -11  553.22   14.90
   6   0 -11  353.17   13.01
   0  -9  -1  936.42   19.93
   9   2  -4   30.96    8.90
   5  -5  -6  344.22   12.04
   7   0  -9 1377.31   22.98
   1  -8  -7   12.39    7.67
  -2  -9  -8 1109.64   22.71
   2  -8  -1 2776.33   32.99
   0  -9  -3  974.10   21.16
   4  -1  14 1850.62   27.01
   4  -1  14 1872.00   27.23
  -4   1 -14 1824.81   27.62
   5   5 -11   59.91    8.86
  -5  -5  11   59.51    9.95
  -8  -7  -9   59.53    7.56
  -8  -7  -9   65.02   11.77
   8   7   9   62.65    8.63
   2  -7   6  656.01   16.94
   4  -5   8    3.18    8.18
   2  -8  -2  709.69   16.92
   0  -8  -9  774.60   18.49
   8  -1   6  225.49   10.62
  -8   1  -6  223.76   10.62
   1   2 -15   75.68    9.45
  -1  -2  15   92.33    9.82
   1   6 -11   17.30    9.79
  -1  -6  11   17.75    9.98
   3  -6  -9  626.49   16.40
   3   5  15    6.52    6.78
  -3  -5 -15   11.68    7.90
   6   5 -10 1929.10   27.95
  -6  -5  10 1954.64   29.92
   1  -8   4  776.48   18.04
  -2  -8 -11  695.01   19.25
  -4  -7 -13  406.82   21.46
  -9  -3  -8  120.66    9.14
   9   3   8  129.12    9.23
   2   1  16   12.54    7.86
  -2  -1 -16   12.69    7.84
  -4  -9  -9  140.14   14.02
  -3  -6  11  792.52   20.72
   3   6 -11  878.10   20.51
  -2  -5 -15  333.28   16.14
  -2  -5 -15  298.34   11.52
   2   5  15  291.94   10.73
   6   6  -9  201.42   11.15
  -6  -6   9  197.33   12.40
   0  -1 -16 1128.51   21.37
   0   1  16 1176.69   19.06
  -8  -4 -11 1094.71   21.44
  -8  -4 -11  989.51   19.25
   8   4  11 1107.74   19.85
  -6  -7 -12  161.34   10.39
  -6  -7 -12  148.77   14.34
   6   7  12  142.52    8.99
   9   1  -3 1152.37   19.66
   6  -3  -8  624.39   15.07
   6  -3  -8  684.18   15.74
  -7  -9  -6  626.75   21.55
  -3   2 -14    2.03    7.40
   3  -2  14   14.32   10.11
  -6  -6 -13  405.05   18.32
  -6  -6 -13  477.09   15.65
   6   6  13  412.01   12.76
   1  -6  10  950.14   22.88
   5   6 -10 1269.28   22.93
  -5  -6  10 1155.82   23.75
   2  -8   0  943.92   19.00
  -8  -8  -7 1222.28   27.35
   7  -3  -4  294.63   10.10
   0  -9   0   15.05    9.83
   9   5  -4 1242.79   20.80
  -6  -9  -8 1365.20   30.76
  -2  -9   4  731.63   19.58
   2  -8  -3  370.01   13.18
   2   3  16 1782.53   23.62
  -2  -3 -16 1793.20   26.58
   4  -2 -13  821.58   16.91
   4  -2 -13  823.36   18.90
   9   0   1  305.43   10.05
   2  -5  11   96.81   12.24
  -2   5 -11   95.98    9.81
   6   3  14  152.94    9.29
  -1   2 -15 1030.64   22.82
   1  -2  15 1109.70   22.67
   2  -6   9 1579.03   27.91
   8  -2   1 1712.73   22.10
   4  -4 -11  297.89   12.21
   4  -4 -11  298.16   12.00
  -3   3 -13  791.85   18.15
   3  -3  13  852.61   20.92
   8  -2   0 1130.47   18.26
   2  -6 -11   17.33    9.91
   0  -9  -4  242.11   13.32
  -7  -7 -11   48.95   13.10
  -7  -7 -11   33.38    8.23
   7   7  11   38.67    7.05
  -3  -9  -9   16.94   10.92
   9   0   2 1115.03   19.03
  -1  -9   3  510.81   15.91
  -7  -6 -12   52.45    7.73
  -7  -6 -12   71.40   12.13
   7   6  12   60.65    7.70
  -5  -9   4 1214.24   24.23
  -5  -9   4 1167.29   22.59
   1   0  16  890.61   17.88
  -1   0 -16  656.28   22.02
   2  -2 -15   33.08    8.69
   8   3  11  125.16    9.09
  -8  -3 -11  121.50   10.11
  -8  -3 -11  124.58   10.62
   0  -2 -16  672.18   17.77
   6   4  14  933.57   18.94
  -1  -9  -7   78.43   11.17
   9   0   0    1.16    5.14
  -9  -6   3    6.11    8.48
   9   6  -3    6.58    5.49
  -5   2 -12  153.94   10.53
   5  -2  12  144.56   10.17
  -5  -9  -9  844.55   24.46
  -9  -7  -6 1209.03   25.56
   9   7   6 1449.82   22.44
  -4   3 -12  624.85   16.13
   4  -3  12  646.31   18.53
  -2  -7 -13   17.54   12.12
   8   8  -2 1380.72   20.24
  -8  -8   2 1389.60   24.45
   0   0  16   19.20    8.62
   0   0 -16    7.04    8.14
  -1  -3 -16  295.53   12.70
   1   3  16  276.96   11.94
   4  -6   5   -4.87    8.66
  -6  -9   3   25.89   10.62
   8   5  11  451.58   13.43
  -8  -5 -11  443.58   16.42
  -8  -5 -11  443.10   14.20
   9   1   6 1344.57   20.46
  -7  -9   1  401.59   15.61
   0  -8   6  205.67   12.95
   8  -2   2  581.67   13.06
   7   0  11   76.64    9.44
  -7   0 -11   65.88    8.14
   5  -4  -9  370.91   12.28
   5  -4  -9  402.48   13.08
  -9  -7   1  333.79   14.74
   9   7  -1  348.52   11.19
   8   6  -6  163.85    9.15
  -4 -10  -3  225.03   14.94
  -4 -10  -3  243.67   11.69
  -3  -2 -16 1470.68   24.86
   3   2  16 1480.27   22.91
  -4 -10  -2  126.06   13.84
  -4 -10  -2  102.42   10.71
   8  -2  -1   42.33    6.45
   8   5  -7 1282.68   21.42
   2  -8   1   64.44    9.11
   5   3  15   62.60    7.97
  -5  -3 -15   62.14    7.65
  -1  -8   7  722.32   20.38
   5   4 -12  917.29   20.35
   7   2 -10   11.65    8.25
  -5   0 -14  260.82   12.95
   5   0  14  246.59   11.34
   3  -5  10  182.91   13.98
  -4  -5 -15  945.55   18.05
   4   5  15  916.11   17.62
   7  -2  -7 1586.42   23.86
   3   3 -14    0.54    7.92
  -3  -3  14    3.99    8.53
   3  -7  -6  188.77   11.57
   9   0   3  273.90    9.93
   8  -1  -5 1751.64   24.94
  -6  -8   6  656.29   19.72
   2  -8  -4   39.08    8.41
  -7   3  -5  826.06   17.07
   9   3  -5  131.55    8.38
  -3  -3 -16 1101.32   20.92
   3   3  16 1150.36   19.96
  -7  -1 -12 1017.20   21.04
   7   1  12 1000.82   19.90
   0  -9   1  130.37   12.47
  -4 -10  -4  720.18   21.05
  -1  -6 -14  705.54   23.34
  -1  -6 -14  996.28   18.44
   9   0  -1  465.89   12.56
   9   6   8  896.04   17.96
  -9  -6  -8  893.87   21.65
  -9  -6  -8  837.05   17.29
   6   4 -11   40.16    8.78
  -4 -10  -1 1484.03   23.96
  -4 -10  -1 1532.91   29.53
   6  -4  -6  179.24   12.29
   6  -4  -6  191.44    9.91
  -7   2  -8 1112.35   20.23
   7  -2   8 1150.53   20.11
   3  -1  15 1258.47   22.94
  -3   1 -15 1204.10   22.56
   3  -1  15 1309.91   22.98
  -4  -5  12 1105.67   23.82
   4   5 -12 1137.28   22.85
   4   1 -14  302.78   13.11
  -1  -5 -15 1380.63   25.84
  -1  -5 -15 1092.43   32.09
  -5 -10  -3 1625.63   32.12
   7   4  13 1818.67   25.57
  -7  -4 -13 1755.59   27.38
   7   6  -8  935.68   18.64
  -7  -6   8  973.79   21.05
   1  -7   8 1509.77   27.19
   8   3  -8  131.91    8.65
   9   4  -5  187.48    9.64
  -5  -8   7 1698.14   29.74
  -6  -2 -14   44.80    8.11
   6   2  14   44.45    7.95
  -5 -10  -2  412.68   19.48
  -5 -10  -2  387.78   14.21
  -5  -7 -13  351.26   11.64
   5   7  13  320.10   11.65
  -5  -7 -13  351.55   19.44
   7   3 -10  757.45   17.43
   1  -5  12  309.83   15.01
  -1   5 -12  308.96   13.43
   5   1 -13  325.86   13.03
   2   2 -15  742.52   18.69
   7   5  -9  179.22   10.16
   0  -9  -5  201.43   12.68
  -5  -6 -14  776.74   23.45
  -5  -6 -14  690.52   18.04
   5   6  14  722.25   16.11
   8  -2   3   18.21    5.72
   5   2  15  395.54   13.26
  -5  -2 -15  383.25   12.98
  -7  -3 -13  643.13   17.66
   7   3  13  651.56   15.69
   5   4  15 1090.91   19.86
  -5  -4 -15 1086.12   19.48
   4   0 -14 1305.41   23.98
  -3 -10  -2  722.16   20.51
   6   7  -8 2181.68   32.29
  -6  -7   8 1833.48   30.06
   0  -7   9 1056.87   24.21
  -3 -10  -3    1.68   12.47
   4   0  15   91.96    9.15
  -4   0 -15   91.96    9.21
   8   2  -8  651.24   16.23
  -7  -9  -7  753.55   23.16
   2   0  16  438.05   13.60
  -2   0 -16  512.48   16.77
  10   4   2   62.25    6.67
   2  -7  -9  359.86   15.47
  -5 -10  -4 1110.97   27.12
   8   1  10  460.58   13.71
  -8  -1 -10  455.25   14.41
   8  -2  -2  852.84   16.48
   0  -6  11  596.50   21.53
   5  -5   6  345.17   12.90
   6  -4   6 1059.95   19.00
  -6   4  -6 1104.78   19.01
  -9  -4  -9   83.91   10.19
  -9  -4  -9   72.35    8.32
   9   4   9   91.44    8.72
  -3  -9   5  228.51   15.07
  -3  -1 -16 1332.84   25.06
   3   1  16 1283.69   21.54
   7   1 -10  408.55   14.44
  10   4   3  697.80   15.72
  -6  -8 -11   44.10   13.35
  10   4   1  963.71   17.77
  -5 -10  -1   90.34   14.39
  -5 -10  -1   99.98   11.60
   4   6 -11   28.95   10.85
  -4  -6  11   28.27   10.46
   5   2 -13  682.58   17.50
  -7   1 -10 1484.54   23.83
   7  -1  10 1520.51   23.72
  -4  -9   5  112.75   13.41
   1  -1 -16  133.37   10.58
   4  -6  -7 1865.97   28.07
  -3 -10  -1  623.58   19.51
  -3 -10  -1  663.24   16.86
  -2   3 -14 1137.80   25.51
   2  -3  14 1068.23   23.14
   9   2   8 1535.68   22.77
  -5  -7   9   76.34   11.97
   5   7  -9   93.83   10.37
  -4 -10  -5  887.53   23.54
   9   1  -4 1043.22   20.17
   9   0   4   81.18    7.25
  -3 -10  -4   63.74   11.92
   2  -4 -14 1348.67   23.41
   2  -4 -14 1505.50   27.14
  -6  -5 -14  540.91   14.71
   6   5  14  550.97   14.82
   0  -7 -12  143.46   11.07
   6  -2 -10  911.35   18.97
   6  -2 -10 1025.17   19.30
  -4  -8 -12  978.22   24.44
 -10  -5  -2  466.89   15.76
  10   5   2  418.58   12.16
   6  -1  12  858.96   18.71
  -6   1 -12  740.36   19.00
   2  -8   2  488.71   14.37
  -9  -5  -9  546.78   14.88
   9   5   9  577.25   14.79
  -9  -5  -9  602.60   17.69
   9   2  -5  963.05   18.97
   7  -3  -5 1207.12   20.62
  -4 -10   0  659.66   21.24
  -4 -10   0  653.34   17.32
  -8  -8  -8  213.63   15.06
   1   0 -16 1431.86   25.57
   8  -1   7  129.64   10.14
  -8   1  -7  142.41    9.93
  -6   0 -13  177.15   11.34
   6   0  13  177.64   10.54
   5  -5  -7   78.65    9.63
   1  -8  -8  818.27   18.76
 -10  -5  -3 1081.04   22.50
  -3   4 -12   99.40   10.07
   3  -4  12   88.01   12.06
   4   4 -13  290.45   13.23
  -4  -4  13  248.67   12.99
  -9  -7  -7 1626.52   30.03
  -9  -7  -7 1643.17   23.82
  -7  -8 -10   12.62   13.79
  -8  -7   5  496.17   15.08
   8   7  -5  494.59   13.45
  -3  -8 -12 1008.16   24.17
   5   0 -13   76.28    8.92
   9   0  -2 1275.59   21.02
   1  -8   5  181.40   11.45
   5  -4   9  134.39   12.59
  -5   4  -9  168.04    9.88
  -2  -9  -9 1445.09   27.87
   2   4  16  877.39   16.76
  -2  -4 -16  926.96   19.08
   2  -8  -5  953.40   20.19
   3  -6   8 1929.49   29.17
   4   2 -14   81.10    9.96
  -8  -2 -11  179.61   10.74
   8   2  11  176.86    9.77
  -7  -8   5  256.01   14.86
  -7  -8   5  259.60   13.04
   0  -3 -16   11.12    7.89
  10   4   4 1339.04   20.95
 -10  -5  -1    1.49   10.32
  10   5   1   -0.81    5.95
  -5 -10  -5   18.50   13.34
   7   5  13  815.14   17.65
  -7  -5 -13  906.25   21.01
  -7  -5 -13  802.21   18.70
   3   0 -15   -2.04    7.75
   8   4  -8  342.52   12.41
   6  -1 -11 1563.82   25.36
   1  -5 -14  655.93   16.05
   1  -5 -14  625.93   18.41
   2  -5 -13  675.16   16.62
   2  -5 -13  732.43   20.10
  -7  -9   2  685.07   18.75
  -2  -7  10    7.76    9.70
   8   0  -7  269.26   11.66
  10   3   2 1139.24   19.50
   9   7  -2 1149.67   19.15
  -9  -7   2 1157.03   22.18
  -3  -8   8  223.67   13.92
  10   4   0 1111.90   19.44
  -8   0  -9  222.69   11.30
   8   0   9  220.98   10.99
   0  -9   2  428.17   17.49
   0  -9   2  318.85   12.73
  -2   2 -15  241.04   12.39
   2  -2  15  259.51   13.83
  -3  -7  10  316.44   16.04
  -1  -8 -11  979.74   22.12
  10   3   1 1460.55   22.79
   5  -2 -12  717.54   16.55
   5  -2 -12  857.63   25.49
  -9  -3  -9  343.44   21.34
  -9  -3  -9  504.70   14.85
   9   3   9  540.61   14.42
  -6  -9  -9  543.22   22.02
   0   1 -16  653.55   18.37
   0  -1  16  750.34   16.83
   5  -3 -11  416.03   14.15
   5  -3 -11  388.95   13.01
   1   4 -14  500.77   15.86
  -1  -4  14  532.82   17.72
  -8  -7 -10   69.68    8.42
   8   7  10   57.55    7.96
  -8  -7 -10   53.71   12.00
  -5   3 -11 1055.52   21.59
   5  -3  11 1198.52   24.35
   6  -3   9 2275.42   30.34
  -6   3  -9 2217.79   28.44
  10   5   4 1083.63   18.63
 -10  -5  -4 1100.17   22.51
   3  -4 -13 1155.00   21.22
   3  -4 -13 1148.71   21.64
   8   6  11   32.22    7.27
  -8  -6 -11   27.17   10.96
  -8  -6 -11   26.41    8.47
   3   4  16  110.71    9.07
  -3  -4 -16  107.98    9.33
  10   3   3    4.52    5.85
   8  -2   4  107.22    7.50
  -1  -9   4  917.95   20.37
  -3 -10   0  501.71   17.42
  -3 -10   0  513.11   17.09
  -7  -7   7  107.43   12.38
   7   7  -7   91.12    8.67
   1  -7 -11  570.98   16.16
  -8  -8   3  385.93   14.95
   8   8  -3  376.75   11.90
  -5 -10   0 1316.06   27.39
  -5 -10   0 1114.44   26.28
   3   1 -15  868.81   19.69
  -8  -9  -3   95.67   11.62
  -1  -9  -8  173.46   12.72
  -9  -1  -7  353.28   12.74
   9   1   7  402.49   12.64
  -4  -9 -10  694.61   21.87
  -3 -10  -5  764.70   21.04
   5  -6  -1   45.89    8.89
   2  -4  13  143.69   12.89
  -2   4 -13  143.98   10.18
   2  -7   7  924.29   20.43
   5  -6   0 1426.68   22.34
  -8  -9  -2  331.08   15.25
  -2  -9   5 1478.04   27.59
   9   5  -5 1057.61   19.27
   8  -2  -3 1311.28   20.39
  -2  -8   8  387.13   16.72
  -1  -7 -13  660.86   18.92
   1  -4 -15  633.67   16.17
   9   6  -4  815.42   17.57
  -9  -6   4  969.82   25.61
   9   8   3    9.86    5.95
  -9  -8  -3    6.65   10.12
   6  -5   0  393.42   12.81
   0  -9  -6 1508.49   26.37
   0  -8 -10    2.97    8.25
  -1   1 -16    2.36    8.40
   1  -1  16   12.72    7.52
   1  -1  16    8.45    8.22
   1  -2 -16  241.68   12.83
   7   2  13   57.52    8.24
  -7  -2 -13   64.82    9.72
   6   2 -12   94.52    9.33
  -8  -9  -4  294.21   16.10
   4  -1 -14  723.89   18.36
   6  -5  -1 2068.65   27.12
  -9  -8  -2  331.85   15.37
   9   8   2  311.79   10.51
   1   5 -13 1172.34   26.46
  -1  -5  13 1204.64   25.43
  10   5   0  708.42   15.79
  -6 -10  -3 1897.92   34.68
   2   5 -13  566.66   16.60
  -2  -5  13  561.28   18.49
   8   1  -8  362.43   13.07
   7   4 -10 1180.29   21.93
  10   3   0  334.13   11.62
   7  -1  -9  260.64   11.40
  -5  -8 -12  173.92   16.25
  -6  -9   4   31.78   11.87
  -6  -9   4   46.55    9.87
   3  -3 -14 1406.34   24.93
   3  -3 -14 1415.31   22.99
   4  -5 -10   70.77    8.93
  -4 -10  -6   -5.15   10.89
   6   1 -12  462.78   15.14
   4  -6   6   33.61    8.63
   5  -6  -2  489.61   14.13
  -6 -10  -2 1258.52   28.06
  -7   3  -6   58.40    8.01
   3  -7  -7   57.12    9.07
  -2  -4  14  255.47   13.98
   2   4 -14  276.53   13.55
   9   8   4   68.14    7.68
  -9  -8  -4   85.03   11.89
  -4  -8   8   62.18   11.58
   4   3  16   82.14    8.46
  -4  -3 -16   92.47    8.88
  -1  -4 -16  475.32   15.35
   6  -5   1  100.30    8.73
   3  -1 -15  990.99   22.05
   3  -6 -10 1303.13   24.02
   4  -4  11  106.87   13.48
  -5  -9   5  874.28   22.22
  -4 -10   1 1091.37   23.01
  -4 -10   1 1090.88   25.69
   0   4 -14 2015.65   31.32
   0  -4  14 1964.59   32.44
   5  -6   1 1242.02   20.93
  10   4   5  650.13   14.19
  10   4   5  670.65   15.22
  10   3   4  106.11    7.80
  -6 -10  -4    5.81   13.11
  -3  -9 -10   68.24   12.30
   5   1  15  882.03   18.65
  -5  -1 -15  850.27   18.70
   2  -3 -15  192.98   11.68
  -5  -5 -15  923.43   17.70
   5   5  15  937.46   18.43
   4  -5   9  718.65   19.31
  -8  -9  -1  972.60   22.99
   4   2  16  291.71   12.26
  -4  -2 -16  280.05   12.04
  -5  -9 -10  663.82   22.35
  -6   2 -11  284.80   12.31
   6  -2  11  263.05   11.88
  10   4  -1 1076.44   19.16
  -5 -10  -6  410.93   18.59
   6  -5  -2  527.04   14.27
  -7  -9  -8  232.66   16.26
   6  -3  -9 1146.20   21.20
  -2 -10  -2  540.60   17.70
 -10  -5  -5   53.96    9.75
  10   5   5   66.17    8.35
  10   5   5   42.74    9.91
  -9  -8  -1  923.71   22.00
   9   8   1 1038.26   18.14
   1   1 -16 2028.66   30.92
  -1  -7  10  578.87   18.96
   3  -7   5  410.93   14.06
   5   3 -13   23.26    8.16
   8  -1  -6  503.48   13.93
  -2 -10  -3 1185.22   23.11
  -8  -9  -5  334.40   18.96
   1  -6 -13  604.54   17.17
   6   1  14 1016.68   20.25
   1   3 -15 1268.77   25.13
  -1  -3  15 1211.76   23.86
  -9  -6  -9  295.92   11.51
   9   6   9  310.71   11.71
  -9  -6  -9  332.63   15.16
   9   0  -3  605.59   14.64
  -6 -10  -1  671.87   21.88
  -2  -8 -12   50.54   15.22
 -10  -6  -2  701.55   18.87
  10   6   2  734.65   15.74
  10   6   3  764.15   15.98
 -10  -6  -3  766.39   19.56
   0  -3  15  151.94   12.42
   0   3 -15  160.19   12.14
   6  -4  -7 1179.86   21.31
   6  -4  -7 1257.23   20.44
  -2 -10  -1  594.56   18.43
   7   0 -10  472.28   15.28
   8   4  12 1444.51   23.02
  -8  -4 -12 1350.54   22.99
  -8  -4 -12 1485.99   25.12
  -3 -10   1   69.97   11.11
  -3 -10   1   53.88   12.27
   9   8   5 1334.31   19.97
  -9  -8  -5 1284.75   26.75
  -4  -7  10 1205.78   25.33
   4   7 -10 1310.11   23.30
   0  -5 -15 1143.28   19.90
   0  -5 -15 1321.54   23.76
   5  -6  -3  503.79   14.40
   2  -8  -6  609.16   17.00
   6  -5   2  663.77   15.17
   3   0  16   13.66    9.10
  -3   0 -16   14.40    7.42
   3   0  16   11.64    7.72
   3  -5 -12  554.94   16.29
   3   6  15  321.27   11.49
  -3  -6 -15  347.99   17.96
  -3  -6 -15  355.54   11.70
   0  -8   7  573.97   19.16
   9   3  -6  613.35   15.38
  -5 -10   1 1438.73   28.81
  -5 -10   1 1547.09   26.59
  -6 -10  -5  360.69   19.82
  -3 -10  -6 1101.56   24.66
  10   3  -1  128.14    8.60
  -2 -10  -4   74.47   11.31
   6   3 -12 1433.51   34.11
  -7  -7 -12  180.87   10.66
  -7  -7 -12  190.49   15.57
   7   7  12  182.54   10.34
  10   6   1  238.21    9.91
 -10  -6  -1  219.41   12.34
   4  -7  -1 1725.30   25.50
  10   6   4  175.98    9.26
 -10  -6  -4  189.47   12.27
  -6  -7 -13    7.86    8.78
   6   7  13    4.02    7.10
  -6  -7 -13    7.76   12.64
  10   5  -1 1032.08   19.40
   5  -6   2 1313.31   21.38
   7  -2  -8  495.36   14.40
  -9  -7  -8  167.25   16.53
  -9  -7  -8  195.07   10.06
   0  -9   3  775.20   18.59
  -8   2  -5  289.59   12.05
   0  -6 -14  768.16   19.76
   4   4  16  905.48   18.34
  -4  -4 -16  978.21   19.16
   8   6  -7  156.17    9.21
   0   5 -13   86.67   11.10
   0  -5  13   85.78   17.14
  -3  -7 -14  497.84   19.75
   6  -4   7 1282.99   25.32
  -6   4  -7 1265.65   20.83
   9   1  -5  184.00    9.54
   5  -1 -13 1218.64   19.61
   5  -1 -13 1243.13   23.62
   3   2 -15 1111.45   23.00
   9   4  -6  125.54    8.84
   4  -7   0  653.75   16.37
  -3  -5  13   47.96   10.24
   3   5 -13   48.32   10.19
  -8  -9   0  887.22   21.12
   7  -3  -6 1309.80   21.74
   4  -7  -2  572.23   15.54
   6  -5  -3  149.51    9.04
   4  -3 -13   37.59    9.04
   4  -3 -13   36.06    8.18
  10   3   5  960.61   17.94
  -8  -8  -9  543.88   21.46
   5  -5   7   65.36    8.95
   2   6 -12  892.60   20.56
  -2  -6  12  852.65   22.35
   9   8   0  993.30   17.65
  -9  -8   0  999.15   22.28
  -9  -7   3  468.73   15.24
   9   7  -3  561.67   14.66
   8   5  12  646.25   15.77
  -8  -5 -12  598.38   15.71
  -8  -5 -12  659.46   19.20
  10   2   2 1029.23   18.64
  -8  -3 -12 1199.81   22.47
   8   3  12 1219.32   21.70
   5  -4 -10  789.86   20.74
   5  -4 -10  786.15   17.84
  -7  -9   3  246.00   12.85
  -7   2  -9   67.23   10.46
   7  -2   9   60.45    9.53
   4   7  14  267.41   11.78
  -4  -7 -14  286.00   17.84
   8  -2  -4  533.63   13.70
   2  -6  10 1581.33   28.76
  10   2   1  171.64    9.09
   6   0 -12 1218.22   23.50
  -6  -6  10  943.83   21.65
   6   6 -10  981.12   20.91
   2  -1  16  234.02   14.08
  -2   1 -16  212.26   12.91
   2  -1  16  202.15   12.42
  -2 -10   0   19.45    9.44
  -2 -10   0   11.52   10.72
  -2  -6 -15   41.44   12.90
   2   6  15   36.64    7.74
  -2  -6 -15   44.90    8.38
   4   3 -14  895.10   20.83
   4  -6  -8  379.47   13.77
   2  -6 -12  151.59   12.60
  -6  -8   7  736.12   20.80
  -4  -6 -15  613.21   21.69
   4   6  15  554.65   14.36
  -4  -6 -15  578.75   14.59
  -6 -10   0   39.89   12.58
  -1  -8   8  809.86   22.07
   8   5  -8 1470.20   23.96
  -7  -6 -13   86.88   10.27
  -7  -6 -13   77.10   13.00
 -10  -4  -6  156.72   16.70
 -10  -4  -6  108.82    9.27
  10   4   6  114.62    8.70
  10   4   6  108.50    8.68
  -4 -10  -7  268.49   15.88
  -6  -6 -14   12.17   13.18
   6   6  14    4.19    6.73
  -6  -6 -14   15.68    7.82
  -9  -4 -10  413.18   15.31
  -9  -4 -10  402.08   14.03
   9   4  10  393.70   12.98
   9   2   9 1718.04   24.97
  -8  -9  -6  309.35   16.62
   6   5 -11  119.35   10.82
  -6  -5  11  130.66   11.96
   1  -6  11  963.05   22.81
   2   0 -16 1227.16   25.11
   1  -9  -2 1040.68   21.50
  -8   1  -8  246.47   11.97
   8  -1   8  270.49   12.42
   0  -9  -7 1817.08   29.41
  -2  -3  15  402.64   15.48
   2   3 -15  403.96   14.78
  10   5   6  269.45   11.04
 -10  -5  -6  254.37   13.82
  10   2   3  309.58   10.77
   4  -2  14  638.55   18.78
   4  -2  14  574.40   16.26
  -4   2 -14  536.25   16.00
   4  -4 -12   26.95    8.80
   4  -4 -12   23.79    7.58
  -3  -9   6 2110.03   33.91
   1  -9  -1  -15.79    8.74
   4   1  16  997.12   19.79
  -4  -1 -16 1024.13   20.72
   9   2  -6  965.66   19.38
  10   4  -2  204.30    9.98
   1  -8  -9  673.40   18.08
   4  -7   1  185.98   10.83
  10   6   0    0.99    5.87
 -10  -6   0   -3.48    8.31
  -4 -10   2  177.61   18.53
  -4 -10   2  196.61   15.77
   2  -7 -10   29.99    8.92
  -2 -10  -5    5.20   10.79
   5  -5  -8 1008.89   20.17
   1   6 -12  632.10   21.80
 -10  -6  -5  549.41   17.67
  10   6   5  529.38   13.67
   4  -7  -3    2.99    7.75
   9   8   6 1255.20   20.14
  -9  -8  -6 1073.58   25.63
  10   2   0  119.27    8.20
   9   5  10  346.81   12.33
  -9  -5 -10  284.39   12.00
  -9  -5 -10  315.49   14.29
  -5 -10  -7  561.30   20.89
  -7   0 -12  238.16   11.39
   7   0  12  221.75   11.61
   3   4 -14  806.11   20.47
  -3  -4  14  709.37   19.16
  -4  -9   6  124.18   12.78
  -5  -5  12 1124.53   23.87
   5   5 -12 1088.69   22.42
   5   6 -11  361.94   14.18
  -5  -6  11  316.22   15.57
   1  -8   6   15.61    9.17
   6  -5   3 1506.83   21.79
   1  -9  -3  919.43   20.32
   2  -1 -16  446.66   15.81
   5  -6  -4 1140.88   20.96
  -9   0  -6 1312.38   22.68
   9   0   6 1367.90   21.25
  -6 -10  -6  747.99   24.13
  -8  -8   4 1215.01   22.79
   8   8  -4 1163.58   19.66
  -3  -6  12 1866.74   32.17
   3   6 -12 1763.13   27.42
   1  -3  15  451.74   16.81
  -1   3 -15  426.19   15.77
  -9  -1  -8  275.62   12.27
   9   1   8  310.07   11.92
   2  -5  12  496.27   18.04
  -2   5 -12  467.00   14.65
  -2  -9 -10  195.03   12.95
   1  -4  14  457.07   17.37
  -1   4 -14  426.62   15.94
   1  -7   9  241.16   14.70
   5  -1  14  357.12   13.83
  -5   1 -14  326.60   13.09
   1  -3 -16  428.81   15.80
  -5  -8   8 1012.34   25.01
  -1  -9   5   27.11   10.64
   7  -4  -2  238.36   11.78
  -6  -9 -10   -1.02   12.87
  -2  -7 -14 1159.39   24.93
   1  -9   0  554.32   16.36
  -1  -9  -9  894.19   21.87
   8   1  11  709.31   16.81
  -8  -1 -11  661.83   18.14
  10   3  -2  420.05   12.64
   0  -4 -16 1012.45   19.50
   8   3  -9  226.79   10.82
  -8  -7   6  970.28   21.21
   8   7  -6  956.28   18.58
  -8  -7   6  991.85   19.86
   3  -2 -15 1193.34   23.87
  -7  -8 -11  788.78   26.75
   5  -6   3   -0.48    8.57
  -6  -8 -12  196.09   16.46
  -3 -10   2  736.47   21.21
  -3 -10   2  753.99   19.35
   3  -5  11  509.10   18.86
  -4   1 -15  380.39   14.49
   4  -1  15  405.73   14.72
   3   5  16  207.97   10.42
  -3  -5 -16  181.71   11.92
   5  -2  13  371.09   13.71
  -7  -8   6  655.82   19.12
   8   2  -9  540.75   15.62
   9   0  -4  325.00   15.04
  10   2   4  189.09    9.09
   9  -1   1   16.19    5.47
   2  -8   4  465.78   14.85
  -7  -6   9  404.23   16.22
   7   6  -9  416.02   14.35
   6   3  15  494.84   14.40
  -6  -3 -15  444.76   14.09
  -2  -5 -16    5.26    7.79
   2   5  16    1.13    7.14
   9   6  -5  893.96   18.54
   6  -5  -4  133.40    9.19
  -3 -10  -7   18.99   10.62
  -5 -10   2 1004.69   23.61
  -5 -10   2  963.76   24.21
   7   2 -11  638.12   17.02
  10   5  -2 1739.89   24.83
   4  -3  13  609.71   19.00
  -4   3 -13  342.28   18.34
  -7   3  -7  181.64   10.43
   9   3  10   61.92    9.42
  -9  -3 -10   43.64    9.31
  -9  -3 -10   76.65   17.59
  -2 -10   1  546.80   17.36
  -2 -10   1  546.47   19.68
  -8  -9   1   18.01    9.83
   7   1  13  267.32   12.28
  -7  -1 -13  259.90   13.24
   2   1 -16  248.74   11.99
  -6  -4 -15  284.07   11.78
   9  -1   0  501.61   13.29
  -9  -8   1  325.21   15.20
   9   8  -1  281.95   10.44
   1   2  17  140.30    9.80
  -1  -2 -17  221.34   17.47
   4  -2 -14   68.52    8.99
   3  -7  -8 1155.04   22.40
  -1  -1 -17  359.71   20.99
   1   1  17  432.19   13.84
   1  -9  -4 1392.56   24.67
  -2  -2 -17 1375.36   24.44
   2   2  17 1360.18   21.52
   9  -1   2  560.79   15.78
   8   0  -8   39.72    8.11
   0  -2  16  700.12   18.47
   0   2 -16  677.46   19.49
  -7  -9  -9   62.91   14.24
   6   7  -9  136.85   11.39
  -6  -7   9  140.88   12.84
  -7   1 -11  703.13   17.82
   7  -1  11  733.66   17.55
  10   3   6  906.84   17.20
  -8  -7 -11  236.61   12.74
  -8  -7 -11  207.73   15.09
   8   7  11  207.29   10.53
  10   2  -1  103.44    8.20
  -8   0 -10   40.83    9.33
   8   0  10   47.73    8.53
   3  -3  14  550.60   21.64
  -3   3 -14  670.48   17.42
   4  -7   2  158.57   10.33
   3  -2  15   91.18    9.98
  -3   2 -15   76.74    9.53
   3  -2  15   97.35   12.21
  -2  -9   6  796.86   22.04
   0  -7  10  630.42   20.00
   9   5  -6  171.11   10.11
  -6  -9   5  931.94   22.95
  -6 -10   1  372.57   17.29
   5   7  14   89.53    8.18
  -5  -7 -14   83.66   15.27
  -5  -7 -14   81.05    8.43
   2  -8  -7  586.87   16.92
   4  -7  -4   38.78    8.49
   7   5 -10  915.95   19.89
  -4  -9 -11  947.14   24.61
  -7  -4 -14  400.62   14.97
   7   4  14  438.95   13.79
   4  -6   7  789.69   18.67
   3  -6   9  879.76   22.12
  -7 -10  -3   31.27   12.49
  10   6  -1  302.62   11.20
 -10  -6   1  308.40   13.84
  -5   4 -10  129.86    9.62
   5  -4  10  132.78   12.72
   3  -7   6  872.40   19.07
 -10  -6  -6 1518.03   28.03
  10   6   6 1554.25   22.85
  -8  -9  -7  389.73   17.36
  -4  -8 -13  146.00   14.70
   7   3 -11    2.12    7.74
  -8   2  -6  401.63   13.63
   8  -2   6  430.30   13.57
  -2 -10  -6  251.82   15.47
   1   2 -16  626.78   18.50
  -1  -2  16  557.26   17.15
   1  -9   1 1152.37   22.27
  -7 -10  -2  787.21   22.91
   9  -1  -1 1358.30   21.73
  -7 -10  -4  573.99   21.45
  -2  -1 -17  523.10   16.14
   2   1  17  532.23   15.01
   7   3  14 1054.84   20.36
   7  -4  -3  310.62   13.28
  -8  -6 -12   21.35   12.04
   8   6  12   12.33    7.29
  -8  -6 -12    6.87    8.58
   2  -7   8  105.80   12.32
  -8  -2 -12   27.13    9.06
   8   2  12   25.85    7.64
   6  -2 -11  939.19   20.61
   6  -2 -11  851.34   19.90
   0  -9   4   27.20    9.37
  -6   3 -10 1517.31   24.55
   7   1 -11  508.56   15.55
   9  -1   3  925.92   17.02
  -1  -8 -12  939.37   22.45
  -3  -8 -13 1439.80   29.11
   0  -7 -13  502.23   17.40
  -1  -6 -15  102.57   10.20
  -1  -6 -15  122.83   13.66
   6   4 -12 1772.38   28.37
 -10  -4  -7   95.98    9.70
  10   4   7  103.76    8.82
 -10  -4  -7  102.45    9.49
  -5  -9   6   67.50   13.81
   0  -8 -11  244.03   13.51
   0  -1 -17  612.61   17.78
   8  -1  -7   27.45    7.47
  -9  -8  -7  181.37   13.27
   9   8   7  252.82   13.54
   8   4  -9   25.32    7.18
 -10  -5  -7  740.36   17.69
 -10  -5  -7  745.17   19.92
  10   5   7  787.15   16.43
   5   4 -13  461.92   15.55
   2   3  17  614.06   14.95
  -2  -3 -17  644.29   17.42
   5   0  15  820.52   18.63
  -5   0 -15  743.02   17.87
  -9  -6 -10   13.23   10.53
  -9  -6 -10    0.24    7.30
   9   6  10    1.58    6.82
  -5  -6 -15   56.59    7.37
   5   6  15   51.19    7.59
  -5  -6 -15   70.22   15.43
   8  -2  -5  873.22   17.53
  -9  -7  -9  277.08   11.43
   9   7   9  313.45   12.67
  -9  -7  -9  302.11   15.86
  -6 -10  -7 1422.05   31.96
   5   7 -10  638.51   18.94
  -5  -7  10  542.77   18.94
   4   5  16 1107.17   19.72
  -4  -5 -16 1130.35   20.13
   6  -5   4  957.83   17.56
   5   3  16  470.37   14.10
  -5  -3 -16  517.23   15.40
  10   7   3    4.34    6.12
 -10  -7  -3   -3.97    8.95
  -7  -7   8  209.70   13.28
   7   7  -8  225.57   11.82
  -5  -9 -11   19.86   13.36
   5  -6  -5   29.94    8.23
  -3  -8   9  627.91   20.68
   2  -2 -16   46.37    9.25
   1  -2  16  266.54   13.46
  -1   2 -16  278.51   13.74
  -4 -10  -8  791.11   22.92
  -3  -9 -11  943.93   24.08
  10   7   2  409.74   12.45
 -10  -7  -2  393.46   16.22
  10   2   5   37.80    6.67
  -6  -2 -15  199.62   11.08
   6   2  15  215.83   11.30
  10   4  -3   56.80    6.72
  -1 -10  -2  383.09   24.36
   0  -6  12  716.23   20.99
   1  -5  13  511.78   18.87
  -1   5 -13  467.99   15.73
   6  -4  -8  543.88   14.55
   6  -4  -8  637.70   16.02
  -7 -10  -1  888.56   23.95
  -6   1 -13  140.15   14.76
   6  -1  13  120.64   10.51
   9   7  -4   29.27    7.13
  -9  -7   4   25.18    9.02
  -1 -10  -3  423.81   15.65
   1  -9  -5  523.75   16.48
  -4  -5  13  384.10   15.84
   4   5 -13  400.73   15.87
  -5 -10  -8  430.25   19.84
  10   7   4  631.31   15.90
 -10  -7  -4  567.72   18.38
  -7 -10  -5 1010.97   26.44
  -4 -10   3  739.13   21.01
   8   1  -9   12.24    6.52
   0  -2 -17   80.13    9.56
  -1  -3 -17 1231.46   26.79
  -7  -9   4   36.64   11.89
  -7  -9   4   16.56   12.80
   3  -8  -1  169.51   10.54
   7   5  14    5.15    7.56
  -7  -5 -14    6.09    8.94
  -1 -10  -1   41.60   14.84
   9   1  -6   76.77    8.28
  -1  -5 -16  677.31   20.74
  -1   0 -17 1246.28   24.72
   1   0  17 1276.20   21.60
   0  -9  -8  385.80   15.84
  -2  -8   9  760.95   21.97
   7  -3  -7  660.50   16.70
   7  -3  -7  705.09   16.98
   3  -8  -2 1351.17   23.14
  -6  -5 -15    7.57    7.07
   6   5  15   11.70    7.21
  -3  -2 -17  822.47   20.35
   3   2  17  760.88   17.60
   4  -5 -11  416.34   14.11
  10   2  -2  480.74   13.47
  10   3  -3  578.03   14.90
   3  -6 -11   50.25    9.36
   5   4  16  386.68   13.42
  -5  -4 -16  378.80   12.85
  -4  -6  12  290.16   15.06
   4   6 -12  275.92   13.12
  10   7   1  313.43   11.47
 -10  -7  -1  291.62   13.83
   7  -1 -10    6.60    8.12
  -8  -8 -10 1088.92   30.48
   5   1 -14   18.86    7.56
   6  -1 -12  966.18   21.32
   6  -1 -12  881.68   17.94
   3   3 -15  121.08   11.37
  -5  -8 -13  204.51   16.89
  -2 -10   2  923.40   22.25
  -2 -10   2  922.26   20.75
   5  -3 -12 1158.77   23.91
   5  -3 -12 1093.18   21.01
   6   0  14  841.57   18.96
  -5   3 -12  304.87   15.37
   5  -3  12  316.35   16.11
   9  -1  -2 1057.43   19.08
   9   0   7  909.65   18.00
   0   0 -17  791.86   20.47
   0   0  17  831.17   17.55
   9   3  -7  799.87   18.16
   4  -7   3  641.73   15.99
  -2  -7  11  827.07   22.88
   3  -8   0  114.06   11.81
  -5  -2 -16  147.94   10.16
   5   2  16  146.53   10.61
   3   3  17   48.68    8.79
  -3  -3 -17   68.06    9.16
   6  -4   8   94.57   10.77
  -6   4  -8   80.51    9.23
   6  -5  -5  552.41   15.55
   6  -3 -10   97.91    9.25
   6  -3 -10   88.78    9.44
   3  -4  13   33.10   11.44
  -3   4 -13   42.85    9.91
   4   1 -15  182.42   11.71
  -1 -10  -4  889.71   21.77
  -3 -10   3 1472.73   27.13
   3  -1  16  438.57   14.82
  -3   1 -16  450.54   15.04
   3  -1  16  442.40   16.19
   4  -5  10  902.17   22.93
   4  -7  -5  565.43   16.08
  -8  -9   2   26.82   10.54
  -9  -8   2   97.16   11.24
   9   8  -2   86.25    8.34
  -3  -7  11   16.99   11.22
   9  -1   4  301.68   13.25
  -4  -8   9  228.39   15.35
   2  -5 -14 2247.78   31.22
   2  -5 -14 2164.25   29.67
   4   0 -15  291.44   13.77
   1  -9   2 1128.34   21.99
   8  -3   0   25.59    6.39
   2  -4 -15  976.62   21.11
   2  -4 -15 1006.23   20.68
   3  -8  -3  270.70   11.78
  10   5  -3  210.69   12.99
   4   0  16  426.00   14.53
  -4   0 -16  417.09   14.62
   5  -5   8  690.22   17.89
   8  -3   1  794.91   15.73
   0  -8   8   -7.55   11.53
   5  -2 -13 1233.08   23.47
   5  -2 -13 1207.76   20.85
  10   7   5 1106.38   19.15
 -10  -7  -5 1050.67   24.77
  -6 -10   2  266.01   15.70
  -6 -10   2  299.10   16.14
  -1  -7 -14  137.24   16.14
   5   2 -14   53.99    8.78
  -3 -10  -8   77.79   12.66
  10   3   7  263.61   11.60
  10   6  -2 1146.18   19.99
   4  -6  -9  102.97    9.46
   9   4  -7  897.74   19.01
  -5 -10   3  311.75   17.02
  -5 -10   3  320.94   17.83
   7  -4  -4  405.62   13.45
   7  -2  -9   94.99    8.96
  10   1   1   86.68    7.62
 -10  -6  -7  721.36   17.35
  10   6   7  804.00   17.83
 -10  -6  -7  804.25   21.70
   9   0  -5  141.55    9.26
  10   1   2   15.21    6.02
  -7 -10   0  599.57   19.46
   1  -5 -15   23.72    9.98
   1  -5 -15   22.03    8.21
   3  -4 -14  306.32   14.28
   3  -4 -14  314.90   14.78
  -8   1  -9  893.46   19.73
   8  -1   9  962.77   19.67
  -2   3 -15 1079.24   26.49
   2  -3  15 1219.97   25.89
   7   2  14  737.22   17.67
  -7  -2 -14  735.65   19.70
   5   0 -14  426.04   15.23
   8  -3  -1 1380.94   21.18
   2   2 -16  119.03   10.12
   9   2  10  339.53   12.63
  -9  -2 -10  312.14   13.50
   6  -2  12  732.94   18.21
  -6   2 -12  755.25   19.81
  -2  -8 -13  760.57   22.71
   7   4 -11  567.61   19.44
  -7 -10  -6 1058.91   27.48
   3  -8   1 1124.95   22.95
   4  -4  12   31.81   11.36
   8   8  -5    9.84    7.18
  -8  -8   5    2.77    9.22
  10   7   0  581.70   14.67
 -10  -7   0  540.90   16.79
  -8  -9  -8  393.17   18.54
   8  -3   2  719.36   14.80
   9   2  -7    4.71    7.10
   1  -8 -10  358.24   16.07
  -2   0 -17   22.89    9.31
   2   0  17   20.48    8.72
   7  -2  10  811.91   19.53
  -7   2 -10  762.63   18.17
   9   1   9  800.77   17.89
  -9  -1  -9  694.91   17.73
   8   4  13  729.02   17.38
  -8  -4 -13  704.56   17.47
   4   4 -14  912.50   21.65
  -4  -4  14  905.32   21.89
  -3  -1 -17  931.22   23.37
   3   1  17  828.18   18.37
  -9  -4 -11 1073.95   21.37
  -9  -4 -11 1121.13   22.78
   9   4  11 1157.91   21.58
  10   1   0  595.79   14.94
   8   6  -8  694.87   17.22
   5  -5  -9  416.59   13.97
  -7  -7 -13  858.24   24.69
   7   7  13  814.88   18.15
  -7  -7 -13  827.10   16.94
  10   1   3  290.58   10.67
  -1  -9   6   38.64   13.22
   1  -8   7  137.41   12.45
  -1 -10  -5  632.69   21.02
  -3  -9   7  914.03   23.43
  -9  -5 -11  150.12   10.61
  -9  -5 -11  164.82   12.34
   9   5  11  166.22   10.82
  -1  -7  11  287.45   17.22
  -1  -9 -10 1733.79   30.02
  -9  -8  -8  138.69    9.95
  -9  -8  -8  141.34   13.43
   7   0 -11    7.15    7.45
   1  -9  -6   84.92   10.28
   2  -8  -8   -7.80    7.95
  -6 -10  -8  206.28   16.47
   6   2 -13   53.10    9.17
   3  -8  -4  148.70    9.87
   1  -1 -17  433.82   15.26
  -2   4 -14   15.41    8.22
   2  -4  14   23.76   12.65
  -2  -4 -17    3.52    7.60
   2   4  17    5.51    7.93
   4   2 -15    7.20    8.45
  -6  -9 -11  197.63   16.91
   6   1 -13  934.31   24.96
  -7  -9 -10  738.54   24.36
  -4  -9   7  933.75   23.76
  -6  -8   8  580.88   19.20
   8  -2   7  395.67   14.01
  -8   2  -7  378.54   13.38
  -7   3  -8 1133.33   20.87
   7  -3   8 1126.25   21.06
   5  -6  -6  281.27   12.35
 -10  -5  -8  522.20   15.23
  10   5   8  498.86   14.07
 -10  -5  -8  562.31   18.04
  -2  -9 -11   24.38   14.90
   5  -4 -11  164.30   10.55
   5  -4 -11  174.12   11.30
   9  -1  -3   46.57    7.19
   1  -6 -14   61.65   10.14
   8  -3  -2 1152.13   19.33
  10   4   8  202.95   10.83
 -10  -4  -8  183.41   11.83
   2  -7 -11  139.54   10.92
  -8  -5 -13    0.79    8.40
  -8  -5 -13   10.61   11.31
   8   5  13    8.59    7.54
   0  -3 -17   23.90    8.74
   6   7  14  587.22   15.62
  -6  -7 -14  561.41   21.61
  -6  -7 -14  711.06   20.70
   3  -5 -13   41.58    9.82
   3   0 -16  241.19   12.84
   3  -7  -9  771.94   18.75
   1   0 -17   33.96    8.66
  -1  -8   9  211.78   14.75
  -2   2 -16    8.89    8.80
   2  -2  16    9.10   10.18
   2  -2  16   14.44    8.59
  -1 -10   1  969.35   21.05
  -1 -10   1  991.70   21.91
  10   2  -3  501.81   14.12
   3   4  17  599.13   15.33
  -3  -4 -17  671.88   17.53
  -9  -9  -3  457.87   18.38
  10   7   6 1529.00   24.16
 -10  -7  -6 1544.88   29.91
   9   6  -6  440.02   14.18
  -1  -4  15  737.81   20.73
   1   4 -15  829.92   21.01
   3  -3 -15  284.72   13.95
   1  -4 -16   19.12    8.05
   8   3  13 1727.88   26.35
   8   5  -9  243.38   14.98
  -4  -7  11  995.69   26.08
   9  -1   5  135.20   14.93
   8  -3   3  905.90   16.15
   1   5 -14   97.59   12.78
  -1  -5  14   87.61   12.68
   0  -9   5   67.11   10.12
   4  -1 -15   12.19    9.09
  10   1  -1  682.97   16.30
  -5  -5 -16   18.88    7.36
   5   5  16   23.97    7.76
  10   4  -4 1353.09   22.24
  -9  -9  -2   11.54   10.65
   8  -2  -6   43.50    7.90
  -8  -7   7   98.49   12.21
   8   7  -7  111.42    9.80
  -2  -5  14 1132.07   25.23
   2   5 -14 1107.53   23.64
  -9  -9  -4  402.56   17.03
  -7  -8 -12  386.69   20.90
  10   1   4  316.96   11.24
  -4 -10  -9  684.90   21.96
   6   1  15  243.96   12.41
   3  -8   2 1787.55   26.92
   2  -6  11  345.13   17.33
  -2 -10   3  482.46   16.97
  -7  -8   7  716.15   20.36
   3   1 -16  187.22   11.99
  -7 -10   1  232.07   15.10
  -6  -9   6 1326.61   29.13
  -9  -3 -11 1292.30   24.10
   9   3  11 1425.95   23.46
   3  -7   7  138.07   10.78
  -7  -6 -14  591.63   20.15
  -7  -6 -14  571.53   16.67
   7   6  14  532.28   15.15
   2  -6 -13 1466.62   25.89
   1  -9   3    7.45    8.43
   4  -7  -6  157.91   10.30
  -5 -10  -9  155.08   15.99
   5   1  16  447.99   14.68
  -5  -1 -16  455.68   15.15
  10   3  -4  704.87   16.43
   0   1 -17   16.62   15.17
   0  -1  17   13.03    8.15
  10   7  -1    5.29    6.25
 -10  -7   1   13.41    8.99
  -9  -7 -10  299.86   16.02
  -9  -7 -10  306.98   11.94
   9   7  10  301.70   12.20
   4  -6   8  494.73   15.97
  -2  -9   7  228.30   14.76
  -4 -10   4 1143.61   25.98
  -3  -7 -15  177.67   16.63
   4   3  17  405.08   13.15
  -4  -3 -17  438.28   14.49
  -7 -10  -7  142.20   16.06
   9   5  -7  111.21    9.35
   2   4 -15  154.49   11.32
  -2  -4  15  160.79   12.58
   6  -5  -6  355.24   13.13
   1  -2 -17  578.74   17.09
   0  -4  15  560.02   19.14
   0   4 -15  545.53   18.32
  -1  -4 -17  562.98   23.35
   5   3 -14  133.84   10.88
   2  -3 -16  715.16   19.44
  -6  -8 -13  318.78   18.84
  -8  -7 -12  678.38   16.66
  -8  -7 -12  651.92   21.83
   8   1  12  512.48   15.38
  -8  -1 -12  445.80   14.86
   4   7  15   19.16    7.97
  -4  -7 -15   17.28   14.68
  -3  -6 -16  477.33   13.67
   3   6  16  422.63   13.17
   3  -1 -16  625.22   17.67
   6   6 -11 1051.83   21.77
  -6  -6  11 1070.37   23.59
   9   8  -3  499.46   14.24
  -9  -8   3  491.01   16.40
   7  -4  -5  271.97   11.54
  -9  -9  -1  230.61   14.27
  -5  -8   9  177.39   14.34
  -8  -9   3  341.46   14.75
   0  -6 -15 1528.23   26.59
   1  -1  17  184.55   11.94
  -1   1 -17  127.03   15.04
   1  -1  17  183.55   10.97
   1  -7  10   11.09   12.02
   8   0  -9  298.29   12.52
  -9  -9  -5  394.27   18.05
   6   3 -13  125.49   10.55
  -1 -10  -6   33.05   12.65
  -4  -2 -17  184.71   11.44
   4   2  17  192.66   11.32
  -7   0 -13  106.31   11.04
   7   0  13  109.25   10.44
   8   0  11  221.65   11.65
  -8   0 -11  204.46   12.04
   9   7  -5  144.43    9.73
  -9  -7   5  158.93   11.59
  -4  -9 -12   29.42   13.92
  10   6  -3  549.90   14.37
   4  -4 -13  559.98   16.42
   4  -4 -13  513.97   15.47
   0  -9  -9   64.88   10.53
   0  -5 -16  856.62   19.24
   6   6  15  290.36   12.15
   4  -3 -14  728.12   18.68
   4  -3 -14  744.12   17.52
   3  -8  -5   54.29    8.41
  -3 -10   4  528.14   19.10
 -10  -6  -8   86.10    9.84
  10   6   8   84.06    8.66
 -10  -6  -8   83.70   11.32
   8  -3  -3  440.06   12.60
   9   6  11  226.77   11.06
  -9  -6 -11  203.73   11.34
  -9  -6 -11  209.37   14.33
  -6 -10   3  472.27   18.17
  -6 -10   3  496.77   17.76
   8  -1  -8  915.26   19.66
  -9   0  -8  141.60   10.15
   9   0   8  107.79   11.85
   1  -6  12  527.73   21.46
   6   0 -13 1334.48   32.75
   8   3 -10 1485.88   26.92
  -7  -9   5   13.16   11.89
   5  -1 -14 1740.59   28.60
  10   5  -4  241.40   11.22
   8   2 -10  193.48   10.75
  10   3   8  188.49   11.27
  -2  -6  13  357.77   17.03
   2   6 -13  354.64   14.77
   6   5 -12  160.78   11.35
  -5  -9   7   81.81   13.11
   0   5 -14  745.85   19.54
   0  -5  14  769.20   21.54
  10   1  -2   41.58    7.03
  -3 -10  -9  165.22   14.19
  -4  -6 -16   61.51    8.49
   4   6  16   59.09    7.82
  -7   1 -12   27.72    8.24
   7  -1  12   28.03    9.26
   8  -3   4  221.80   12.65
   9   1  -7  479.03   15.24
   7  -3  -8    7.51    7.70
   7  -3  -8    1.30    7.19
   6  -4  -9  134.50   10.31
   6  -4  -9  123.55    9.84
  10   2   7 1240.94   20.83
  -1  -3  16  190.39   12.60
   1   3 -16  174.92   11.62
  -2  -6 -16  843.04   18.53
  -5 -10   4  142.69   14.28
   3  -6  10  139.18   14.42
  -7  -6  10  185.51   13.99
   7   6 -10  157.37   11.31
   2  -7   9  295.30   15.37
  -5  -9 -12  163.13   15.96
  -1 -10   2  766.83   21.97
   1   1 -17 1325.14   26.39
  10   1   5  372.95   12.05
   0   3 -16  390.67   19.44
   0  -3  16  298.40   14.75
   1  -9  -7  747.44   19.25
  -8  -9  -9 1460.59   32.51
  -8  -8 -11  380.40   20.27
   3   5 -14  479.28   15.92
   3  -5  12 1109.89   25.05
  10   7   7   21.81    9.13
 -10  -7  -7   22.67   10.94
  -4  -4 -17  919.44   19.81
   4   4  17  879.03   18.85
  -8 -10  -3  336.93   19.49
   9  -1  -4  162.40    9.34
  -3  -9 -12 2085.82   35.35
  -5  -6  12   -1.43   10.94
   5   6 -12    4.18    9.48
  -3   0 -17  126.51   10.58
   3   0  17  164.59   11.50
   3   0  17  135.95   10.69
   0  -8 -12  259.01   14.56
   5  -4  11  429.51   18.24
  -5   4 -11  431.10   16.05
   9   0  -6  295.65   12.04
  -8  -6 -13  500.29   19.64
  -8  -6 -13  430.99   14.80
   8   6  13  415.67   13.97
  -2  -7 -15  621.55   19.73
  -6  -7  10   -3.40   11.14
   6   7 -10    5.81    8.87
  -1  -6  13  480.51   19.54
   1   6 -13  543.43   22.80
  -6   3 -11  381.46   13.82
  -8 -10  -4  596.68   20.90
  -9  -9   0  543.53   17.88
   2  -5  13  805.78   22.31
  -2   5 -13  835.36   19.07
  -8 -10  -2  159.14   14.30
  -4   2 -15 1002.34   22.12
   4  -2  15 1067.04   23.42
   4  -2  15  967.43   20.79
  -9  -9  -6  287.39   16.12
   7   1  14    4.82    8.74
  -7  -1 -14    5.87    9.30
  -9  -8  -9 1093.15   19.82
  -9  -8  -9 1067.60   26.89
   2  -8   6  105.68   10.81
   5   5 -13 1227.07   25.35
  -5  -5  13 1289.04   26.07
   0  -7  11  106.76   12.31
  -6 -10  -9   52.11   13.77
  -1  -8 -13    0.25   11.36
  -4  -8 -14   29.02   13.85
  10   8   3  169.51    9.91
 -10  -8  -3  160.01   13.49
  -9   1  -6   47.86    9.37
   6  -4   9  146.24   13.07
  -6   4  -9  170.93   11.33
   7   2 -12  566.67   19.73
   8   2  13  805.59   17.99
   3   6 -13 1292.21   24.78
  -3  -6  13 1261.49   27.14
   5  -2  14  951.15   20.62
   6  -5   6  132.31   10.63
  10   2  -4   18.90    6.63
   4   3 -15  259.97   13.85
   3   2 -16  643.98   18.87
 -10  -8  -2  113.74   12.75
  10   8   2  118.43    8.78
  -5   1 -15   22.12   12.11
   5  -1  15   14.50    8.30
  -5  -7 -15  391.99   20.52
   5   7  15  337.94   13.02
  -5  -7 -15  337.45   12.03
   5  -6  -7  204.57   11.86
  -7  -7   9 1012.60   23.29
   7   7  -9 1016.91   21.09
  -7 -10   2   51.17   11.09
   9   3  -8  105.69    9.44
 -10  -8  -4 1112.88   25.56
  10   8   4 1231.74   20.15
  10   7  -2   48.02    7.32
 -10  -7   2   50.62    9.88
   7   5 -11 1594.54   26.64
  -3  -8 -14  575.77   21.19
   8   4 -10  556.65   16.01
  10   5   9   51.73    8.30
 -10  -5  -9   48.26    8.05
 -10  -5  -9   54.99   10.81
   6  -2 -12   39.16    9.41
   6  -2 -12   23.80    8.21
  -8 -10  -5  328.39   17.55
   4  -3  14   46.25   12.72
  -4   3 -14   39.53    9.48
   2  -1  17  294.90   13.03
  -2   1 -17  282.85   14.19
   2  -1  17  301.99   14.15
  -7  -4 -15    3.80   10.55
   7   4  15    4.04    8.38
   5  -5   9  696.40   20.07
  -4  -1 -17   98.50    9.94
   4   1  17  105.91    9.89
   4  -6 -10  493.16   15.48
  -8 -10  -1  332.91   15.90
  -7 -10  -8   36.33   14.17
 -10  -4  -9  182.77   12.11
  10   4   9  162.60   10.31
 -10  -4  -9  131.92   10.01
   8   1 -10  371.26   14.06
   1  -7 -13   -6.25    8.33
   4  -7   5 1056.93   21.11
   6   3  16  464.87   14.27
  -3  -8  10  587.20   20.07
   0 -10  -2  183.76   13.61
   0  -7 -14  879.22   21.64
   2  -8  -9  486.97   16.36
   8   8  -6  195.64   13.43
   6   4  16    9.43    8.70
  -6  -4 -16   11.17    7.46
   2  -9  -2   26.83    8.96
  -3  -4  15  318.66   15.22
   3   4 -15  305.15   14.55
   1  -9   4  232.97   15.50
   2  -9  -1 1109.53   21.91
  -1   4 -15    5.03   10.14
   1  -4  15    9.51   12.53
   8  -3  -4    9.28    6.33
  -8   2  -8   11.36    8.23
   8  -2   8   12.59    9.64
   2   3 -16  462.65   16.05
  -2  -3  16  478.51   16.13
  -8   1 -10  223.95   12.33
   8  -1  10  231.25   12.91
  -1 -10  -7  127.79   14.69
   7   3 -12  499.82   16.21
   3  -6 -12    2.81    8.83
   9   1  10 1952.15   27.54
  -9  -1 -10 1805.99   27.71
   0 -10  -3    2.37   10.10
   3  -8  -6  435.41   15.30
   7   1 -12  341.13   14.00
  10   8   1   17.81    7.62
 -10  -8  -1    9.12   10.01
  -2 -10   4   62.10   12.46
   2   0 -17  672.83   18.62
   4  -7  -7  109.27    9.15
   0 -10  -1 1124.91   24.21
   9   4  -8  382.01   13.55
  -9  -2 -11   38.65    9.38
   9   2  11   41.66    8.88
   4  -5 -12  241.65   12.28
  -3  -5 -17  882.99   20.98
   3   5  17 1032.46   19.57
   7   3  15  354.53   13.41
  -7  -3 -15  400.36   17.38
   4  -1  16  109.02   10.00
  -4   1 -16  115.81   10.95
   5  -6   6  628.21   17.59
   4  -2 -15  484.95   17.05
  10   4  -5 1024.58   20.76
   7  -4   6 1414.44   22.72
   3  -2 -16  353.87   14.42
   5   7 -11  597.56   18.38
  -5  -7  11  543.69   19.26
   6  -3 -11   30.42    9.24
   6  -3 -11   26.69    8.51
   1  -3  16 1053.80   23.68
  -1   3 -16 1051.44   23.11
  10   8   5  535.88   17.76
 -10  -8  -5  707.84   20.78
  -2  -8  10  417.81   29.92
   7  -1 -11  380.94   14.48
  -7  -9 -11 1285.47   31.05
   2  -9  -3  465.08   15.85
  -1  -9   7  155.22   14.14
   0  -4 -17  788.03   19.42
   1  -3 -17  138.90   10.60
  10   1  -3    7.91    6.14
   1  -8 -11   96.95    9.97
  -5  -8 -14  285.85   18.99
  -5 -11  -3  483.99   21.57
  -4 -11  -3 1002.58   28.30
  -4 -11  -3 1084.95   21.43
   2  -1 -17    8.53    7.50
   0  -8   9  533.65   19.38
   9   2  -8  271.42   12.76
  -2  -5 -17  245.23   12.59
   2   5  17  234.94   11.14
   7  -2 -10  578.52   21.22
   7  -2 -10  629.84   18.43
   2  -9   0 1476.55   26.68
   7  -4  -6  107.39   12.34
  -1  -9 -11  332.99   15.38
   3  -3  15  223.50   14.43
  -3   3 -15  209.58   12.29
  -4 -11  -2  147.09   15.55
  -4 -11  -2  111.74   14.15
   8  -2  -7  669.99   16.64
  10   3  -5  469.13   14.42
   5  -5 -10  542.85   16.26
  -4 -10 -10  193.60   15.63
   4  -5  11 1208.71   26.07
  -5 -11  -2  738.20   24.93
   0  -9   6  182.34   13.91
  10   1   6   37.32    7.35
  -7   3  -9 1011.21   20.64
   7  -3   9  996.36   20.83
   1  -8   8  881.02   23.02
   6  -5  -7  290.14   12.07
  -5 -11  -4  113.19   15.85
  -9  -9   1 1120.17   23.86
   9   4  12  101.67   10.24
  -9  -4 -12   90.29   10.76
  -9  -4 -12   92.53   11.53
  -5 -10 -10    4.93   13.29
  -4 -11  -4  657.18   22.00
   0 -10  -4   37.94   10.41
   5   6  16  103.44    9.22
  -5  -6 -16  108.28    8.77
   6  -1  14   49.01    9.12
  -6   1 -14   39.31   10.19
  -9  -9  -7  113.38   12.91
   7   5  15  592.34   15.96
   9  -2   1  531.86   13.55
  -9  -8   4  272.04   14.04
   9   8  -4  259.59   11.58
  -6  -9 -12  584.01   23.79
   6   4 -13  659.72   18.29
  10   6  -4  331.77   12.72
   9   5  12  132.73    9.71
  -9  -5 -12  121.21   12.07
  -9  -5 -12  132.01   12.45
   0 -10   0  599.39   18.63
   3  -7 -10  255.63   12.48
  -8 -10  -6   15.11   13.13
  -1  -6 -16    2.78   14.48
  -8  -9   4  557.00   17.40
   9  -2   0 2018.32   26.49
  -1 -10   3  -16.60    9.21
  -3   2 -16  482.21   16.49
   3  -2  16  514.45   18.04
   3  -2  16  447.13   14.89
  -7   2 -11  952.17   20.58
   7  -2  11  667.52   20.64
  -4  -8  10  486.07   23.52
  -4 -10   5 1248.79   27.39
  10   6   9  313.21   12.35
 -10  -6  -9  263.04   11.99
 -10  -6  -9  276.37   15.07
   5  -3 -13  390.14   14.48
   5  -3 -13  389.33   14.11
  -5   3 -13   20.64    9.62
  -3  -9   8  212.56   15.76
  -8 -10   0  363.21   15.98
 -10  -7  -8  494.56   18.85
 -10  -7  -8  461.63   14.72
   0  -6  13  589.19   20.36
  10   0   1 1413.53   22.47
  -4 -11  -1   34.17   11.10
  -4 -11  -1   39.76   13.63
   9   6  -7  418.69   13.61
  -2  -9 -12  336.42   20.00
  10   0   2  448.68   12.50
   9  -2   2    0.70    5.92
  10   8   0  513.32   13.81
 -10  -8   0  487.68   16.96
   2  -9  -4  556.10   16.89
  -5 -11  -1  270.30   14.93
  -5 -11  -1  270.28   17.80
   6  -1 -13  120.93   11.00
   6  -1 -13  190.55   17.75
  -2 -10  -9   37.27   16.10
   6   2  16  292.88   12.67
   8   6  -9  801.86   18.83
  -5   0 -16 1298.54   24.29
   5   0  16 1299.40   23.79
   5   4 -14   12.70    9.51
   2   1 -17  838.42   20.83
  -9  -7 -11  361.09   13.27
   9   7  11  337.68   12.83
  -9  -7 -11  372.54   17.79
  -4  -9   8  446.47   20.15
  10   2   8 1161.03   20.77
  -2  -2 -18 1045.89   22.12
   2   2  18 1007.17   18.95
  -1  -2 -18  576.33   18.55
   9  -1  -5  557.22   15.19
   3  -8   4  151.41   10.96
  10   0   0  570.87   14.93
   1  -5  14  957.71   26.55
  -1   5 -14  808.41   20.27
  -3 -10   5  -12.30   12.60
  -2  -7  12  761.19   24.06
   4   5  17  189.71   10.77
  -4  -5 -17  193.22   10.94
   0   2 -17  109.99   12.00
   0  -2  17  131.65   11.25
   0  -2  17  129.67   10.85
  -5 -11  -5  350.56   19.24
   6   5  16  624.19   16.30
  -2  -8 -14 1494.78   28.65
  10   5  -5  482.05   14.82
   9  -2  -1 1113.53   19.80
   1  -9  -8 1156.60   23.95
  10   3   9  137.18   10.63
 -10  -3  -9  140.48   10.67
   2  -9   1  496.75   15.35
   3  -7   8  227.86   13.77
   1   1  18  122.07   11.91
  -1  -1 -18  105.99   11.49
  10   8   6  115.33    9.10
 -10  -8  -6  111.08   12.69
  -7  -7 -14  691.22   17.79
  -7  -7 -14  595.93   22.09
   7   7  14  583.56   16.12
  11   5   2 1450.98   23.40
  -4 -11  -5  114.26   13.76
   5   3  17  723.36   17.17
  -5  -3 -17  708.86   18.49
   6   0  15 1240.55   23.47
  11   5   3 1724.51   24.69
  11   4   2 1245.92   22.20
   9   0   9   15.99    8.80
  -9   0  -9   14.54    8.06
   0  -9 -10  391.05   16.12
   2  -7 -12  365.00   15.10
  -3  -7  12 1000.89   24.68
  -8  -4 -14    2.41    7.56
   8   4  14    5.68    7.91
   6  -2  13  582.02   17.29
  -6   2 -13  571.54   18.36
  -6  -9   7  181.93   15.78
   6  -6   0 1360.83   25.35
   6  -6  -1 1100.59   23.09
  -4  -6  13 1252.25   27.02
   4   6 -13 1349.87   25.98
  -1  -7 -15  365.97   16.23
  11   4   3 2209.28   29.21
  10   0   3   19.08    6.63
  -4  -5  14    1.56    9.47
   4   5 -14    6.80    9.87
   9   7  -6  219.41   10.78
  -6  -8   9  634.08   20.67
  -3 -10 -10  851.07   23.85
   3  -4  14  438.80   18.22
  -3   4 -14  399.27   17.92
  -6 -11  -3   32.52   14.29
  -8  -7   8   34.60   11.74
   8   7  -8   26.72    8.33
  -3 -11  -3  240.56   15.35
  -8  -9 -10 1399.06   32.03
   2  -5 -15  652.53   18.13
   2  -5 -15  726.44   19.10
   0 -10  -5  783.02   20.24
  -9   1  -7  476.09   15.40
  -7  -8 -13  263.25   18.10
  11   4   1   62.46    8.02
  -3 -11  -2   -2.48    9.95
  -3 -11  -2   -1.94   12.40
  11   5   1  425.57   13.49
   1   2 -17 1016.28   23.08
  10   7  -3  448.26   13.54
 -10  -7   3  433.85   16.12
   4  -6   9   90.05   13.00
   9  -2   3  277.43   10.65
  -5 -10   5  544.42   20.95
  -9  -3 -12  821.94   20.23
   9   3  12  842.08   18.89
  -7 -10   3  159.68   12.96
   5  -2 -14 1402.53   26.17
   5  -2 -14 1392.84   24.31
   5  -4 -12  188.09   11.51
   5  -4 -12  184.72   12.10
   0 -10   1  409.68   17.13
   2   1  18  741.68   18.18
  -2  -1 -18  708.65   19.93
  -6 -11  -4  331.44   20.11
   4  -4  13  689.16   29.10
  -7  -8   8    6.46   11.64
  -6 -11  -2  567.02   22.31
  -7  -9   6  529.71   23.14
  -2  -3 -18   80.01    9.91
   2   3  18   85.32    9.57
   7   2  15  600.72   16.57
  -7  -2 -15  740.33   24.66
  11   5   4   18.10    7.54
  -5  -4 -17  136.00   10.33
   5   4  17  121.59    9.99
  -1  -5 -17   -0.17    8.44
   2  -2 -17  174.20   10.85
  -2  -9   8   41.65   12.43
  -4 -11   0  110.91   15.52
  -4 -11   0   96.86   12.60
   6  -6   1  326.50   15.05
   7   4 -12   10.12    8.61
   6  -6  -2  111.37   11.91
  10   0  -1   95.91    8.54
  -8  -5 -14  437.90   14.40
   8   5  14  450.83   14.65
   9   5  -8  245.82   11.61
  -1  -8  10   30.09   12.05
   8  -3  -5   96.22    9.53
   5   1 -15  272.95   13.34
  10   2  -5  142.68    9.78
   7   0 -12   15.26    8.53
  -5 -11   0   13.25   15.90
  -5 -11   0   -8.76   14.87
   1  -2  17   15.65   10.24
   1  -2  17   16.54    8.50
  -1   2 -17   16.46    9.80
  -9  -8 -10  504.57   20.64
  -9  -8 -10  482.31   14.44
  11   4   4  465.03   13.82
   0  -1 -18  457.86   18.58
  -6 -10 -10  729.52   25.30
   5  -7  -1  361.51   13.85
  -7 -10  -9  625.45   23.77
  -9  -6 -12  446.51   15.35
  -9  -6 -12  469.14   18.34
   9   6  12  418.57   14.14
   8   5 -10   -0.16    7.55
   3  -4 -15  167.29   12.49
   3  -4 -15  172.64   11.60
  -3 -11  -1   93.16   13.55
  -3 -11  -1   87.51   12.02
  -8 -10  -7   27.50   13.06
   9   0  -7  783.16   18.90
   9  -2  -2  228.13   10.71
   5   2  17  145.50   10.72
  -5  -2 -17  131.45   10.41
  -8  -7 -13  166.61   15.03
   8   7  13  140.83   10.05
  -8  -7 -13  150.79   11.39
  -1 -10  -8  979.93   26.29
   8  -1  -9 1032.24   21.60
   3  -8  -7  463.24   16.18
   2  -4 -16  510.50   16.13
   5  -7   0   -1.90    8.93
   2  -9  -5  681.68   18.74
   8   3  14  475.42   15.48
  -8  -3 -14  427.91   14.29
  -1  -7  12  352.51   17.01
   6   7  15  737.77   17.70
  -6  -7 -15  733.13   17.61
  -6  -7 -15  765.01   24.05
  -5 -11  -6  627.23   22.24
   7  -5   0   11.31    7.72
   1  -5 -16  214.63   11.83
  -8 -10   1  550.99   18.61
  10   1  -4  450.48   15.36
   7  -3  -9 1047.59   21.58
   7  -3  -9  945.05   20.99
  -1  -3 -18  294.04   14.72
   5  -7  -2  810.41   18.89
   9   1  -8 1172.25   23.12
  11   4   0  199.96   10.54
   5  -6  -8 1259.67   24.81
  -9  -9   2  239.22   14.37
  -6 -11  -5  720.78   24.70
  -4  -9 -13   31.78   13.84
  10   8  -1  830.94   17.91
 -10  -8   1  750.54   20.12
  -6 -11  -1  732.24   23.35
  10   0   4  134.97    8.90
  -4 -11  -6  215.24   16.13
   7  -5  -1  127.94    9.94
  -3  -2 -18   59.91   10.21
   3   2  18   40.28    8.96
   3   3 -16  455.85   17.41
   0  -2 -18   34.77   10.62
  11   5   0   29.71    7.31
   8   0 -10  710.82   18.64
   4  -7   6   70.88   11.56
   1  -9   5  251.72   13.17
 -11  -6  -3   93.02   11.73
  11   6   3   89.01    8.52
   3  -5 -14  103.43   10.56
  -9  -9  -8  869.16   24.67
  -8  -8 -12  408.13   21.42
   2  -8   7  744.45   19.57
   4   1 -16  305.22   14.53
  -8   3  -6   75.84   10.12
 -11  -6  -2  531.88   17.97
  11   6   2  580.11   15.58
   8   0  12  339.47   13.75
  -8   0 -12  334.60   14.19
   5   2 -15  230.90   12.71
  -6  -8 -14  328.73   20.07
   7  -5   1  877.81   18.97
   3   3  18  391.59   13.73
  -3  -3 -18  426.66   15.48
   4   0 -16    7.32    8.56
   6  -4 -10  107.63    9.53
   5   0 -15 1081.31   23.33
  -3   1 -17  290.95   13.55
   3  -1  17  297.18   14.87
   3  -1  17  304.79   13.26
   1  -6 -15  490.14   17.32
  10   5  10   16.58    7.55
 -10  -5 -10   18.31   10.10
  -4   0 -17  556.45   17.14
   4   0  17  595.00   17.06
  -1   0 -18  139.07   15.27
   1   0  18  138.60   10.65
  11   5   5  361.98   12.53
   8   1  13   10.83    8.18
  -8  -1 -13    0.45    8.79
   6  -6   2   58.26   14.60
  -3 -11  -5  873.95   23.63
  11   3   2    1.97    5.99
  -5  -9   8  486.21   19.82
   5  -7   1  397.98   14.39
   4  -7  -8   32.26    8.87
  10   8   7  218.73   14.39
 -10  -8  -7  209.54   15.45
   2  -6  12   43.07   12.87
   7   6  15 1368.40   23.63
  -7  -6 -15 1326.69   24.77
  -2 -10   5  368.55   17.90
 -11  -6  -4  431.70   16.75
  11   6   4  392.58   13.18
  10   4  10  428.53   14.45
 -10  -4 -10  372.01   13.79
 -10  -4 -10  441.35   16.23
   9  -2   4  791.25   16.28
   2  -3  16  350.78   16.44
  -2   3 -16  281.99   15.47
   2  -6 -14  683.45   18.76
  11   3   1  782.35   17.77
  -5  -9 -13  502.39   22.43
   0   0 -18 1300.32   30.37
  11   3   3  655.68   16.03
  -4  -7  12   55.16   12.05
  -5  -8  10   43.05   11.70
   6   1 -14  446.46   15.74
  11   6   1  848.97   18.10
 -11  -6  -1  875.90   22.44
   7  -5  -2  435.36   14.03
   6   2 -14  659.29   18.28
  11   4   5   53.47    7.38
   1  -7  11  281.61   15.86
  -3 -11   0  943.93   24.57
  -3 -11   0 1047.00   22.65
  10   0  -2  259.02   11.23
   5  -7  -3  442.34   15.32
   0 -10  -6  714.36   19.88
   7  -4  -7  135.61   11.26
  -1 -10   4  431.90   16.64
   5  -6   7  223.20   12.26
  -4  -4  15  733.52   20.01
   4   4 -15  776.49   20.54
  -3  -9 -13  347.64   18.76
  -2   4 -15  752.37   19.50
   2  -4  15  824.85   22.51
   2  -8 -10  341.90   14.28
   2  -7  10  940.43   24.79
   8  -2   9  528.50   16.64
  -8   2  -9  519.73   16.33
  -4 -11   1  842.41   24.99
  -4 -11   1  858.81   22.81
   0 -10   2   64.03   10.45
 -10  -7  -9  611.11   16.75
  10   7   9  675.25   18.20
 -10  -7  -9  677.28   21.78
   7  -5   2  928.19   19.43
  -6   4 -10  880.01   19.77
  10   4  -6   42.07    8.22
   8   2 -11    9.05    7.67
   8   3 -11  314.68   13.61
  -5 -11   1  122.04   15.98
  -5 -11   1  101.44   13.83
  -7   0 -14  320.26   15.01
   7   0  14  303.96   14.26
  -6 -11  -6  340.49   19.52
  10   3  -6  390.39   13.73
   0  -8 -13  502.03   17.67
   3  -6  11  247.13   16.87
  11   4  -1  980.08   20.27
  -6 -11   0  395.52   19.45
   9  -2  -3  114.28    8.69
   2   2 -17  158.85   12.19
   6  -5  -8   -3.39    7.21
  11   3   0  522.42   14.80
  -3  -7 -16   15.86   14.03
   3  -8   5  175.08   11.89
  11   3   4  822.30   17.62
  10   6  -5  101.41    9.30
  -5  -5 -17  305.15   12.28
   5   5  17  293.23   12.63
   7  -1  13   14.01    8.80
  -7   1 -13   24.11    8.42
   3   1  18  291.02   13.26
  -3  -1 -18  231.71   14.45
  -6  -1 -16    4.69    8.57
   6   1  16    8.77    8.28
   3  -3 -16    7.37    9.03
   6   6 -12  477.11   16.70
  -6  -6  12  445.29   17.59
   8   8  -7  274.20   12.60
  -8  -8   7  244.33   14.91
   4   7  16  418.48   13.61
  -4  -7 -16  448.28   20.98
  11   6   5 1279.47   21.46
 -11  -6  -5 1286.37   25.97
  11   5  -1  162.57    9.87
   8   6  14  678.27   17.47
  -8  -6 -14  703.56   21.63
  -8  -6 -14  722.94   17.98
   9   8  -5  404.55   13.27
  -9  -8   5  445.48   15.97
   4  -4 -14  570.81   17.67
   4  -4 -14  559.77   16.45
   5  -7   2  626.28   16.82
  -2   0 -18    5.74    9.73
   2   0  18    6.33    8.94
  -4 -10 -11   99.45   14.80
 -10  -6 -10  740.25   21.51
 -10  -6 -10  710.18   17.61
   8  -2  -8  923.36   20.03
   4   2 -16  294.20   14.13
  -2  -4 -18  226.32   12.85
   2   4  18  210.80   11.29
   9   1  11  587.24   16.42
  -9  -1 -11  525.08   16.89
   9   3  -9   86.28    9.00
  -5 -11  -7  178.61   16.12
  -6   3 -12   96.23    9.86
  10   0   5  980.93   22.35
   9  -1  -6  901.04   19.15
   4  -6 -11  767.96   18.90
  -5   4 -12  805.69   20.96
   5  -4  12  826.35   22.89
   2  -9  -6  101.91   10.52
  -5 -10 -11  443.06   21.53
   5  -5  10  390.00   17.26
   6   6  16 1897.78   27.69
  -7  -9 -12  497.01   21.69
  11   6   0  239.67   11.34
   1  -4 -17  166.73   11.15
  -1  -5  15  164.31   13.80
   1   5 -15  156.39   13.66
  -3 -11  -6  498.72   19.40
   0  -9   7 1123.07   26.69
   6  -6   3  314.20   15.67
   4  -1 -16  660.99   19.56
   6  -6  -4  482.75   17.07
   8  -1  11    2.57    9.87
  -8   1 -11    2.71    9.35
  -6 -10   5   -1.16   12.33
   7  -5  -3  202.19   10.71
  11   5   6  407.23   16.48
 -11  -5  -6  532.62   17.46
  11   5   6  564.22   14.79
  10   2   9   86.66   10.08
   1  -6  13   -4.97   11.53
  -8 -10  -8  959.36   27.47
   7   6 -11 1080.81   25.70
  -4 -11  -7 1220.65   29.32
   0  -6 -16  322.61   16.11
   2   5 -15   74.28   11.74
  -2  -5  15   63.30   11.88
  -3  -4 -18  501.88   17.00
   3   4  18  400.64   13.92
   1  -9  -9  132.78   12.04
  -2 -10 -10    3.59   14.54
   1   4 -16  150.12   20.85
  -1  -4  16  202.69   14.06
   5  -7  -4   58.63    9.20
  -1  -8 -14  333.92   17.72
  -4 -10   6  139.94   14.79
   1  -1 -18  409.06   16.07
   2  -2  17  159.60   11.08
   2  -2  17  178.39   13.65
  -2   2 -17  146.60   12.44
   0  -3 -18 1142.44   24.90
  -1  -9   8  982.24   25.15
   3   0 -17  719.08   20.03
  -7 -11  -3  880.56   25.74
  -8 -10   2  251.29   14.91
   4  -8  -1  105.17   10.63
   4  -3 -15 1397.75   26.38
  -3  -6 -17  136.17    9.65
   3   6  17  146.98   10.19
  -9  -2 -12  848.00   20.69
   9   2  12  926.29   19.99
  -2 -11  -3   11.93   11.78
  -2 -11  -2  383.45   17.18
 -10  -8   2  493.28   16.75
  10   8  -2  507.88   14.37
   2  -9   3  247.14   12.94
  10   7  -4  856.81   18.74
   6   0 -14    9.51    8.55
   5   1  17  134.84   11.13
  -5  -1 -17  128.30   10.57
  -6  -7  11  296.75   17.08
   6   7 -11  300.39   14.16
   3  -5  13  220.50   18.11
   6   3 -14    1.92    7.77
  -1  -9 -12   98.82   15.04
  -3 -11   1  537.47   17.99
  -3 -11   1  395.71   22.63
   7  -3  10   27.18    9.81
  -7   3 -10   23.11   11.56
  -7 -11  -4 1154.59   29.03
   9  -1   8  738.29   17.75
   4  -8  -2   82.13   10.33
   8   2  14  529.59   15.54
  -8  -2 -14  511.89   15.76
  11   4   6  481.38   15.77
   8  -3  -6  306.00   12.81
   7  -5   3  630.21   16.29
   9   4  -9  165.60   10.42
   7   7 -10  101.31   11.86
  -7  -7  10   93.94   12.32
  -4  -8 -15  363.09   22.71
 -10  -3 -10  526.26   16.34
  10   3  10  650.53   16.89
   1  -8 -12  188.00   12.79
  10   5  -6  828.89   19.52
   9   2  -9  994.51   21.35
  -7 -11  -2   89.39   14.14
   9  -2   5  560.93   14.28
  -3 -10   6  219.95   16.41
   4  -8   0  722.56   18.02
   5   3 -15 1005.14   23.39
   6   5 -13  793.91   20.53
   1   0 -18  375.81   16.15
  11   3  -1  369.86   13.09
  10   0  -3  398.23   13.41
   5  -1 -15  676.17   19.21
   5  -5 -11   22.83    9.61
   3  -7 -11   82.53   10.51
  11   3   5  362.23   12.38
  -2 -11  -4   20.83   11.43
   0  -7  12  109.18   23.18
   0  -5 -17 1044.23   25.16
  -2 -11  -1 1504.28   28.75
  -2 -11  -1 1548.24   26.25
   8   1 -11  372.50   14.28
   1  -8   9  859.15   23.93
   2  -3 -17  574.80   16.93
  -9 -10  -3  557.97   20.46
  -9  -9   3   24.75   10.90
  -4  -3 -18 1031.42   21.77
   4   3  18 1008.60   20.76
  10   8   8  860.86   28.08
 -10  -8  -8 1057.85   26.85
   8   4 -11  682.11   18.36
   0   4 -16   14.16   15.28
   0  -4  16   15.88   11.26
   3   1 -17  100.31   11.37
  -2  -7 -16  522.50   20.37
  -3  -8 -15   85.71   16.73
   2   6 -14  485.58   17.28
  -2  -6  14  500.25   18.85
  -6  -9 -13  184.65   18.22
  -1 -10  -9  479.17   21.06
  -8  -9 -11  191.98   17.34
   3  -6 -13  215.79   12.53
  10   1  -5 1136.73   22.01
   4   6  17  136.35    9.51
  -4  -6 -17  153.86   10.41
  -9 -10  -4   96.79   12.90
  -7  -1 -15   66.28   12.19
   7   1  15   61.11    9.27
   2   4 -16  150.88   12.34
  -2  -4  16  139.63   12.56
  -9  -9  -9  873.21   25.45
  -1  -4 -18   53.56   10.00
  -7 -10 -10 1202.50   31.26
  -9  -7 -12  634.20   17.30
  -9  -7 -12  676.92   21.97
   9   7  12  680.12   17.54
 -10  -9  -3  298.27   16.21
   1  -7 -14  302.37   14.85
 -11  -6  -6  262.39   15.20
  11   6   6  259.67   11.26
   9   0  10 1118.47   21.45
   7  -2 -11  377.37   13.63
   7  -2 -11  361.91   14.69
   0 -10  -7  184.24   12.97
  -6 -11  -7  235.60   17.69
  -5  -6  13  108.03   12.64
   5   6 -13  111.97   12.54
   4  -8  -3  568.24   17.07
   0  -8  10  643.77   21.69
  10   2  -6 1345.42   23.87
  -7 -11  -5  445.81   21.81
  -3 -10 -11  631.78   21.62
  -6 -11   1  249.22   18.54
  -9 -10  -2  345.18   16.59
   9   4  13   78.60    9.91
  -9  -4 -13   62.18   10.45
  -2  -6 -17  449.55   14.69
 -11  -7  -3  287.48   14.62
  11   7   3  324.96   12.19
   3  -1 -17  550.41   18.14
   0  -9 -11  679.32   19.87
   9   5  13  763.48   18.26
  -9  -5 -13  827.45   19.59
  -4 -11   2  401.56   22.75
   6  -2 -13  286.38   19.79
  11   4  -2  365.58   12.96
  -3  -8  11  479.50   19.21
   6  -3 -12  127.68   11.30
 -10  -9  -4  250.84   15.87
  -2   5 -14  290.79   13.76
   2  -5  14  285.48   16.65
   9   6  -8    6.50    7.09
   7   2 -13  245.75   12.86
  -4  -2 -18  290.04   13.28
   4   2  18  293.09   12.80
  -5  -7 -16  634.31   18.48
   5   7  16  681.15   17.34
   8  -3   7 1042.76   20.81
  -8   3  -7 1006.10   20.36
 -11  -7  -2    5.68    9.76
  11   7   2    1.07    6.48
   0  -5  15  653.69   22.96
   0   5 -15  597.39   18.98
   1  -2 -18  267.77   13.83
  10   1   8  740.75   17.41
 -10  -9  -2  652.60   20.30
   7   5 -12  391.64   16.00
   0   1 -18  286.93   14.85
   0  -1  18  263.39   12.44
   0 -10   3  363.13   17.50
  -7 -11  -1  104.43   14.89
  11   6  -1  100.24    8.95
   1   6 -14 1120.60   24.68
  -1  -6  14 1055.86   25.92
   3  -7   9  877.56   25.35
  -9  -8 -11  250.84   17.32
 -11  -7  -4  654.02   20.57
  11   7   4  740.62   16.53
  -5 -11   2  794.11   22.88
  -6 -10 -11  586.20   23.64
   7  -1 -12  535.61   17.66
  -3  -9   9   40.82   21.56
   5  -2  15  157.31   11.88
  -7   2 -12  839.37   20.58
  -9 -10  -5  102.46   12.95
  -1   1 -18  469.17   17.48
   1  -1  18  440.47   14.84
;

_shelx_hkl_checksum   26647

#==============================================================================
#     End of CIF
#==============================================================================
