# Supplementary material for: Thermal Rearrangement of Thiocarbonyl-Stabilised Triphenylphosphonium Ylides Leading to (Z)-1-Diphenylphosphino-2-(phenylsulfenyl)alkenes and Their Coordination Chemistry
Source: Molecules. 2023 Dec 31;29(1):221. doi: 10.3390/molecules29010221 (PMC10780699; doi:10.3390/molecules29010221)
Supplement: Supplementary file 1 [file molecules-29-00221-s001.zip › 23MOL jdw SM/37.cif]

data_37
_audit_creation_date                               2023-07-20
_audit_creation_method                            'by CrystalStructure 4.3'


# start Validation Reply Form
_vrf_THETM01_37
;
PROBLEM: The value of sine(theta_max)/wavelength is less than 0.575
RESPONSE: Old data from 2003.
;
# end Validation Reply Form

_publ_section_references
;
    ENTER OTHER REFERENCES

    Rigaku (2019). CrystalStructure. Version 4.3. 
    Rigaku Corporation, Tokyo, Japan.

    Burla, M. C., Camalli, M., Carrozzini, B., Cascarano, G. L., 
    Giacovazzo, C., Polidori, G. and Spagna R. 
    (2003). J. Appl. Cryst. 36, 1103.
    SIR2002

    Sheldrick, G.M. (2008) SHELXL Version 2018/3, Acta Cryst. A64, 112-122.

;


#==============================================================================
# CHEMICAL DATA

_chemical_formula_sum                             'C21 H19 Cl2 P Pd S'
_chemical_formula_moiety                          'C21 H19 Cl2 P Pd S'
_chemical_formula_weight                           511.72
_chemical_melting_point                            ?

#==============================================================================
# CRYSTAL DATA
_space_group_crystal_system                        triclinic
_space_group_name_H-M_alt                         'P -1'
_space_group_name_Hall                            '-P 1'
_space_group_IT_number                             2
loop_
_space_group_symop_id
_space_group_symop_operation_xyz
1   '+X,+Y,+Z'
2   '-X,-Y,-Z'
#------------------------------------------------------------------------------
_cell_length_a                                     8.677(3)
_cell_length_b                                     11.063(4)
_cell_length_c                                     11.665(4)
_cell_angle_alpha                                  76.460(6)
_cell_angle_beta                                   87.468(6)
_cell_angle_gamma                                  71.174(5)
_cell_volume                                       1029.8(6)
_cell_formula_units_Z                              2
_cell_measurement_reflns_used                      127
_cell_measurement_theta_min                        12.00
_cell_measurement_theta_max                        168.00
_cell_measurement_temperature                      125
#------------------------------------------------------------------------------
_exptl_crystal_description                         prism
_exptl_crystal_colour                              orange
_exptl_crystal_size_max                            0.300
_exptl_crystal_size_mid                            0.150
_exptl_crystal_size_min                            0.100
_exptl_crystal_density_diffrn                      1.650
_exptl_crystal_density_meas                        ?
_exptl_crystal_density_method                     'not measured'
_exptl_crystal_F_000                               512.00
_exptl_absorpt_coefficient_mu                      1.342
_exptl_absorpt_correction_type    multi-scan 
_exptl_absorpt_correction_T_min   0.835862 
_exptl_absorpt_correction_T_max   1.00000 
#==============================================================================
# EXPERIMENTAL DATA

_diffrn_ambient_temperature                        125
_diffrn_radiation_type                            'Mo K\a'
_diffrn_radiation_wavelength                       0.71075
_diffrn_measurement_device_type                   'Unknown CCD'
_diffrn_measurement_method                         \w
_diffrn_detector_area_resol_mean                   0.830
_diffrn_reflns_number                              5190
_diffrn_reflns_av_unetI/netI                       0.0418
_diffrn_reflns_av_R_equivalents                    0.0511
_diffrn_reflns_theta_max                           23.396
_diffrn_reflns_theta_min                           2.000
_diffrn_reflns_theta_full                          23.396
_diffrn_measured_fraction_theta_max                0.973
_diffrn_measured_fraction_theta_full               0.973
_diffrn_reflns_Laue_measured_fraction_max          0.973
_diffrn_reflns_Laue_measured_fraction_full         0.973
_diffrn_reflns_point_group_measured_fraction_max   0.973
_diffrn_reflns_point_group_measured_fraction_full  0.973
_diffrn_reflns_limit_h_min                        -9
_diffrn_reflns_limit_h_max                         9
_diffrn_reflns_limit_k_min                        -12
_diffrn_reflns_limit_k_max                         11
_diffrn_reflns_limit_l_min                        -12
_diffrn_reflns_limit_l_max                         12
_diffrn_standards_number                           0
_diffrn_standards_interval_count                   .
_diffrn_standards_decay_%                          ?
_reflns_number_total                               2925
_reflns_number_gt                                  2660
_reflns_threshold_expression                       F^2^>2.0\s(F^2^)
_reflns_Friedel_coverage          0.000
_reflns_Friedel_fraction_max      .
_reflns_Friedel_fraction_full     .

#==============================================================================
# REFINEMENT DATA

_refine_special_details
;
    Refinement was performed using all reflections. The weighted 
    R-factor (wR) and goodness of fit (S) are based on F^2^.
    R-factor (gt) are based on F. The threshold expression of
    F^2^ > 2.0 sigma(F^2^) is used only for calculating R-factor (gt).
;
_refine_ls_structure_factor_coef                   Fsqd
_refine_ls_R_factor_all                            0.0562
_refine_ls_R_factor_gt                             0.0519
_refine_ls_wR_factor_ref                           0.1355
_refine_ls_wR_factor_gt                            0.1335
_refine_ls_number_restraints                       0
_refine_ls_hydrogen_treatment                      constr
_refine_ls_number_reflns                           2925
_refine_ls_number_parameters                       235
_refine_ls_goodness_of_fit_ref                     1.142
_refine_ls_weighting_scheme                        calc
_refine_ls_weighting_details
          'w = 1/[\s^2^(Fo^2^)+(0.0309P)^2^+13.6010P] where P=(Fo^2^+2Fc^2^)/3'
_atom_sites_solution_hydrogens                     geom
_atom_sites_solution_primary                       direct
_atom_sites_solution_secondary                     difmap
_refine_ls_shift/su_max                            0.000
_refine_diff_density_max                           1.32
_refine_diff_density_min                          -0.88
_refine_ls_extinction_method                       none
_refine_ls_extinction_coef                         ?

loop_
_atom_type_symbol
_atom_type_description
_atom_type_scat_dispersion_real
_atom_type_scat_dispersion_imag
_atom_type_scat_source
  'C' 'C'  0.0033 0.0016 
;
International Tables for Crystallography
(Vol. C, Tables 4.2.6.8 and 6.1.1.4)
;
  'H' 'H'  0.0000 0.0000 
;
International Tables for Crystallography
(Vol. C, Table 6.1.1.4)
;
  'Cl' 'Cl'  0.1484 0.1585 
;
International Tables for Crystallography
(Vol. C, Tables 4.2.6.8 and 6.1.1.4)
;
  'P' 'P'  0.1023 0.0942 
;
International Tables for Crystallography
(Vol. C, Tables 4.2.6.8 and 6.1.1.4)
;
  'Pd' 'Pd'  -0.9988 1.0072 
;
International Tables for Crystallography
(Vol. C, Tables 4.2.6.8 and 6.1.1.4)
;
  'S' 'S'  0.1246 0.1234 
;
International Tables for Crystallography
(Vol. C, Tables 4.2.6.8 and 6.1.1.4)
;

#==============================================================================
# ATOMIC COORDINATES AND THERMAL PARAMETERS

loop_
 _atom_site_label
 _atom_site_type_symbol
 _atom_site_fract_x
 _atom_site_fract_y
 _atom_site_fract_z
 _atom_site_U_iso_or_equiv
 _atom_site_adp_type
 _atom_site_occupancy
 _atom_site_site_symmetry_order  
 _atom_site_calc_flag
 _atom_site_refinement_flags_posn
 _atom_site_refinement_flags_adp
 _atom_site_refinement_flags_occupancy
 _atom_site_disorder_assembly
 _atom_site_disorder_group
Pd1 Pd 0.51654(7) 0.67762(6) 0.86294(5) 0.0165(2) Uani 1 1 d . . . . .
S1 S 0.3950(2) 0.66046(18) 1.03795(17) 0.0194(4) Uani 1 1 d . . . . .
P1 P 0.2704(2) 0.7316(2) 0.77927(17) 0.0188(5) Uani 1 1 d . . . . .
Cl1 Cl 0.7644(2) 0.62700(19) 0.96808(18) 0.0263(5) Uani 1 1 d . . . . .
Cl2 Cl 0.6522(2) 0.67450(19) 0.68698(16) 0.0242(5) Uani 1 1 d . . . . .
C2 C 0.1293(9) 0.7244(8) 0.8964(7) 0.0205(17) Uani 1 1 d . . . . .
H2A H 0.018367 0.737601 0.878979 0.025 Uiso 1 1 calc R U . . .
C3 C 0.1811(9) 0.7007(7) 1.0068(7) 0.0180(17) Uani 1 1 d . . . . .
C5 C 0.3966(10) 0.7896(9) 1.1042(7) 0.0257(19) Uani 1 1 d . . . . .
C6 C 0.4736(11) 0.7589(10) 1.2120(9) 0.036(2) Uani 1 1 d . . . . .
H6A H 0.524514 0.669224 1.249604 0.044 Uiso 1 1 calc R U . . .
C7 C 0.4793(14) 0.8530(12) 1.2666(10) 0.052(3) Uani 1 1 d . . . . .
H7A H 0.531449 0.830047 1.342212 0.063 Uiso 1 1 calc R U . . .
C8 C 0.4075(13) 0.9832(11) 1.2097(10) 0.049(3) Uani 1 1 d . . . . .
H8A H 0.411941 1.050121 1.246420 0.059 Uiso 1 1 calc R U . . .
C9 C 0.3305(12) 1.0173(9) 1.1022(10) 0.040(3) Uani 1 1 d . . . . .
H9A H 0.280290 1.107341 1.065396 0.047 Uiso 1 1 calc R U . . .
C10 C 0.3249(11) 0.9211(8) 1.0460(8) 0.029(2) Uani 1 1 d . . . . .
H10A H 0.273740 0.943961 0.970048 0.034 Uiso 1 1 calc R U . . .
C11 C 0.0812(10) 0.6926(9) 1.1151(7) 0.028(2) Uani 1 1 d . . . . .
H11A H 0.151003 0.673825 1.185148 0.042 Uiso 1 1 calc R U . . .
H11B H -0.006073 0.776361 1.109610 0.042 Uiso 1 1 calc R U . . .
H11C H 0.033596 0.622244 1.121222 0.042 Uiso 1 1 calc R U . . .
C21 C 0.1946(9) 0.8989(8) 0.6890(7) 0.0199(17) Uani 1 1 d . . . . .
C22 C 0.0364(11) 0.9782(9) 0.6976(8) 0.032(2) Uani 1 1 d . . . . .
H22A H -0.033224 0.946571 0.753080 0.038 Uiso 1 1 calc R U . . .
C23 C -0.0211(11) 1.1038(8) 0.6256(8) 0.032(2) Uani 1 1 d . . . . .
H23A H -0.129855 1.157424 0.632221 0.039 Uiso 1 1 calc R U . . .
C24 C 0.0781(11) 1.1516(8) 0.5444(8) 0.033(2) Uani 1 1 d . . . . .
H24A H 0.038328 1.238367 0.496796 0.040 Uiso 1 1 calc R U . . .
C25 C 0.2360(11) 1.0730(9) 0.5323(9) 0.035(2) Uani 1 1 d . . . . .
H25A H 0.304069 1.104401 0.475254 0.042 Uiso 1 1 calc R U . . .
C26 C 0.2940(11) 0.9454(8) 0.6063(8) 0.028(2) Uani 1 1 d . . . . .
H26A H 0.402240 0.891008 0.599148 0.034 Uiso 1 1 calc R U . . .
C27 C 0.2401(9) 0.6285(7) 0.6897(7) 0.0196(17) Uani 1 1 d . . . . .
C28 C 0.1474(11) 0.5448(9) 0.7281(7) 0.029(2) Uani 1 1 d . . . . .
H28A H 0.097958 0.542309 0.802516 0.034 Uiso 1 1 calc R U . . .
C29 C 0.1280(12) 0.4658(9) 0.6576(8) 0.033(2) Uani 1 1 d . . . . .
H29A H 0.065498 0.408802 0.684131 0.040 Uiso 1 1 calc R U . . .
C30 C 0.1992(11) 0.4692(8) 0.5483(7) 0.028(2) Uani 1 1 d . . . . .
H30A H 0.184160 0.414938 0.500521 0.034 Uiso 1 1 calc R U . . .
C31 C 0.2908(9) 0.5500(8) 0.5088(7) 0.0212(18) Uani 1 1 d . . . . .
H31A H 0.339522 0.551873 0.434104 0.025 Uiso 1 1 calc R U . . .
C32 C 0.3113(10) 0.6291(8) 0.5794(7) 0.0231(18) Uani 1 1 d . . . . .
H32A H 0.375116 0.684926 0.552342 0.028 Uiso 1 1 calc R U . . .

loop_
 _atom_site_aniso_label
 _atom_site_aniso_U_11
 _atom_site_aniso_U_22
 _atom_site_aniso_U_33
 _atom_site_aniso_U_23
 _atom_site_aniso_U_13
 _atom_site_aniso_U_12
Pd1 0.0157(3) 0.0159(3) 0.0186(3) -0.0048(2) 0.0032(2) -0.0059(2)
S1 0.0231(11) 0.0190(10) 0.0176(10) -0.0057(8) 0.0021(8) -0.0078(8)
P1 0.0174(10) 0.0226(11) 0.0177(10) -0.0056(9) 0.0031(8) -0.0078(9)
Cl1 0.0210(10) 0.0252(11) 0.0328(11) -0.0071(9) -0.0032(8) -0.0066(8)
Cl2 0.0243(10) 0.0293(11) 0.0189(10) -0.0064(8) 0.0109(8) -0.0092(9)
C2 0.014(4) 0.024(4) 0.026(5) -0.010(4) 0.008(3) -0.008(3)
C3 0.021(4) 0.013(4) 0.020(4) -0.003(3) 0.007(3) -0.008(3)
C5 0.023(4) 0.036(5) 0.028(5) -0.015(4) 0.007(4) -0.017(4)
C6 0.035(5) 0.038(5) 0.043(6) -0.025(5) 0.003(4) -0.011(4)
C7 0.057(7) 0.061(8) 0.051(7) -0.024(6) 0.002(5) -0.027(6)
C8 0.051(6) 0.060(7) 0.065(8) -0.049(6) 0.025(6) -0.036(6)
C9 0.037(5) 0.020(5) 0.069(7) -0.025(5) 0.023(5) -0.011(4)
C10 0.034(5) 0.018(4) 0.036(5) -0.007(4) 0.007(4) -0.012(4)
C11 0.026(5) 0.041(5) 0.026(5) -0.015(4) 0.015(4) -0.019(4)
C21 0.020(4) 0.022(4) 0.020(4) -0.007(3) -0.002(3) -0.009(3)
C22 0.031(5) 0.028(5) 0.028(5) -0.003(4) 0.012(4) -0.002(4)
C23 0.025(5) 0.018(4) 0.039(5) 0.002(4) 0.002(4) 0.007(4)
C24 0.037(5) 0.016(4) 0.042(6) -0.003(4) -0.008(4) -0.005(4)
C25 0.033(5) 0.031(5) 0.042(6) 0.003(4) 0.002(4) -0.020(4)
C26 0.024(5) 0.027(5) 0.030(5) 0.005(4) -0.001(4) -0.011(4)
C27 0.018(4) 0.015(4) 0.021(4) 0.000(3) -0.005(3) -0.002(3)
C28 0.033(5) 0.039(5) 0.021(4) -0.008(4) 0.005(4) -0.021(4)
C29 0.044(6) 0.038(5) 0.030(5) -0.009(4) 0.007(4) -0.030(5)
C30 0.036(5) 0.028(5) 0.027(5) -0.016(4) 0.005(4) -0.012(4)
C31 0.021(4) 0.026(4) 0.021(4) -0.015(4) 0.004(3) -0.007(4)
C32 0.020(4) 0.026(4) 0.026(5) -0.010(4) 0.008(3) -0.009(4)

#==============================================================================
_computing_data_collection                         Unknown
_computing_cell_refinement                         Unknown
_computing_data_reduction                          Unknown
_computing_structure_solution
                                                'SIR2002 (Burla, et al., 2003)'
_computing_structure_refinement
                                      'SHELXL Version 2018/3 (Sheldrick, 2008)'
_computing_publication_material
                                          'CrystalStructure 4.3 (Rigaku, 2019)'
_computing_molecular_graphics                     'CrystalStructure 4.3'

#==============================================================================
# MOLECULAR GEOMETRY

_geom_special_details
;
 All esds (except the esd in the dihedral angle between two l.s. planes)
 are estimated using the full covariance matrix.  The cell esds are taken
 into account individually in the estimation of esds in distances, angles
 and torsion angles; correlations between esds in cell parameters are only
 used when they are defined by crystal symmetry.  An approximate (isotropic)
 treatment of cell esds is used for estimating esds involving l.s. planes.
;

loop_
 _geom_bond_atom_site_label_1
 _geom_bond_atom_site_label_2
 _geom_bond_distance
 _geom_bond_site_symmetry_2
 _geom_bond_publ_flag
Pd1 P1 2.227(2) . ?
Pd1 S1 2.252(2) . ?
Pd1 Cl2 2.322(2) . ?
Pd1 Cl1 2.361(2) . ?
S1 C5 1.781(8) . ?
S1 C3 1.796(8) . ?
P1 C2 1.798(8) . ?
P1 C27 1.800(8) . ?
P1 C21 1.824(8) . ?
C2 C3 1.322(11) . ?
C2 H2A 0.9500 . ?
C3 C11 1.502(11) . ?
C5 C6 1.367(13) . ?
C5 C10 1.398(12) . ?
C6 C7 1.356(14) . ?
C6 H6A 0.9500 . ?
C7 C8 1.383(16) . ?
C7 H7A 0.9500 . ?
C8 C9 1.361(15) . ?
C8 H8A 0.9500 . ?
C9 C10 1.388(13) . ?
C9 H9A 0.9500 . ?
C10 H10A 0.9500 . ?
C11 H11A 0.9800 . ?
C11 H11B 0.9800 . ?
C11 H11C 0.9800 . ?
C21 C26 1.386(12) . ?
C21 C22 1.384(12) . ?
C22 C23 1.389(12) . ?
C22 H22A 0.9500 . ?
C23 C24 1.380(13) . ?
C23 H23A 0.9500 . ?
C24 C25 1.387(13) . ?
C24 H24A 0.9500 . ?
C25 C26 1.414(12) . ?
C25 H25A 0.9500 . ?
C26 H26A 0.9500 . ?
C27 C28 1.400(12) . ?
C27 C32 1.402(12) . ?
C28 C29 1.383(12) . ?
C28 H28A 0.9500 . ?
C29 C30 1.390(13) . ?
C29 H29A 0.9500 . ?
C30 C31 1.369(12) . ?
C30 H30A 0.9500 . ?
C31 C32 1.388(11) . ?
C31 H31A 0.9500 . ?
C32 H32A 0.9500 . ?

loop_
 _geom_angle_atom_site_label_1
 _geom_angle_atom_site_label_2
 _geom_angle_atom_site_label_3
 _geom_angle
 _geom_angle_site_symmetry_1
 _geom_angle_site_symmetry_3
 _geom_angle_publ_flag
P1 Pd1 S1 87.07(8) . . ?
P1 Pd1 Cl2 94.62(8) . . ?
S1 Pd1 Cl2 174.75(7) . . ?
P1 Pd1 Cl1 174.33(8) . . ?
S1 Pd1 Cl1 87.68(8) . . ?
Cl2 Pd1 Cl1 90.80(8) . . ?
C5 S1 C3 101.3(4) . . ?
C5 S1 Pd1 110.7(3) . . ?
C3 S1 Pd1 106.8(3) . . ?
C2 P1 C27 105.5(4) . . ?
C2 P1 C21 105.3(4) . . ?
C27 P1 C21 105.6(3) . . ?
C2 P1 Pd1 107.2(3) . . ?
C27 P1 Pd1 117.6(3) . . ?
C21 P1 Pd1 114.6(3) . . ?
C3 C2 P1 119.6(6) . . ?
C3 C2 H2A 120.2 . . ?
P1 C2 H2A 120.2 . . ?
C2 C3 C11 126.9(7) . . ?
C2 C3 S1 119.1(6) . . ?
C11 C3 S1 113.8(6) . . ?
C6 C5 C10 120.0(8) . . ?
C6 C5 S1 119.1(7) . . ?
C10 C5 S1 120.9(7) . . ?
C7 C6 C5 121.8(10) . . ?
C7 C6 H6A 119.1 . . ?
C5 C6 H6A 119.1 . . ?
C6 C7 C8 118.4(10) . . ?
C6 C7 H7A 120.8 . . ?
C8 C7 H7A 120.8 . . ?
C9 C8 C7 121.4(9) . . ?
C9 C8 H8A 119.3 . . ?
C7 C8 H8A 119.3 . . ?
C8 C9 C10 120.3(9) . . ?
C8 C9 H9A 119.9 . . ?
C10 C9 H9A 119.9 . . ?
C9 C10 C5 118.1(9) . . ?
C9 C10 H10A 120.9 . . ?
C5 C10 H10A 120.9 . . ?
C3 C11 H11A 109.5 . . ?
C3 C11 H11B 109.5 . . ?
H11A C11 H11B 109.5 . . ?
C3 C11 H11C 109.5 . . ?
H11A C11 H11C 109.5 . . ?
H11B C11 H11C 109.5 . . ?
C26 C21 C22 119.2(8) . . ?
C26 C21 P1 119.6(6) . . ?
C22 C21 P1 121.1(6) . . ?
C21 C22 C23 120.4(8) . . ?
C21 C22 H22A 119.8 . . ?
C23 C22 H22A 119.8 . . ?
C24 C23 C22 120.7(8) . . ?
C24 C23 H23A 119.6 . . ?
C22 C23 H23A 119.6 . . ?
C23 C24 C25 120.0(8) . . ?
C23 C24 H24A 120.0 . . ?
C25 C24 H24A 120.0 . . ?
C24 C25 C26 119.0(8) . . ?
C24 C25 H25A 120.5 . . ?
C26 C25 H25A 120.5 . . ?
C21 C26 C25 120.7(8) . . ?
C21 C26 H26A 119.7 . . ?
C25 C26 H26A 119.7 . . ?
C28 C27 C32 118.2(7) . . ?
C28 C27 P1 121.4(6) . . ?
C32 C27 P1 120.4(6) . . ?
C29 C28 C27 120.0(8) . . ?
C29 C28 H28A 120.0 . . ?
C27 C28 H28A 120.0 . . ?
C28 C29 C30 120.5(8) . . ?
C28 C29 H29A 119.7 . . ?
C30 C29 H29A 119.7 . . ?
C31 C30 C29 120.7(8) . . ?
C31 C30 H30A 119.6 . . ?
C29 C30 H30A 119.6 . . ?
C30 C31 C32 119.0(8) . . ?
C30 C31 H31A 120.5 . . ?
C32 C31 H31A 120.5 . . ?
C31 C32 C27 121.6(8) . . ?
C31 C32 H32A 119.2 . . ?
C27 C32 H32A 119.2 . . ?

loop_
 _geom_torsion_atom_site_label_1
 _geom_torsion_atom_site_label_2
 _geom_torsion_atom_site_label_3
 _geom_torsion_atom_site_label_4
 _geom_torsion
 _geom_torsion_site_symmetry_1
 _geom_torsion_site_symmetry_2
 _geom_torsion_site_symmetry_3
 _geom_torsion_site_symmetry_4
 _geom_torsion_publ_flag
C27 P1 C2 C3 131.1(7) . . . . ?
C21 P1 C2 C3 -117.5(7) . . . . ?
Pd1 P1 C2 C3 5.0(7) . . . . ?
P1 C2 C3 C11 179.3(6) . . . . ?
P1 C2 C3 S1 -6.0(9) . . . . ?
C5 S1 C3 C2 120.0(7) . . . . ?
Pd1 S1 C3 C2 4.0(7) . . . . ?
C5 S1 C3 C11 -64.7(6) . . . . ?
Pd1 S1 C3 C11 179.4(5) . . . . ?
C3 S1 C5 C6 127.1(7) . . . . ?
Pd1 S1 C5 C6 -119.9(7) . . . . ?
C3 S1 C5 C10 -54.9(8) . . . . ?
Pd1 S1 C5 C10 58.1(7) . . . . ?
C10 C5 C6 C7 1.8(14) . . . . ?
S1 C5 C6 C7 179.8(8) . . . . ?
C5 C6 C7 C8 -1.3(16) . . . . ?
C6 C7 C8 C9 0.9(16) . . . . ?
C7 C8 C9 C10 -1.1(15) . . . . ?
C8 C9 C10 C5 1.6(14) . . . . ?
C6 C5 C10 C9 -1.9(13) . . . . ?
S1 C5 C10 C9 -179.9(7) . . . . ?
C2 P1 C21 C26 166.1(7) . . . . ?
C27 P1 C21 C26 -82.6(7) . . . . ?
Pd1 P1 C21 C26 48.5(7) . . . . ?
C2 P1 C21 C22 -17.1(8) . . . . ?
C27 P1 C21 C22 94.2(7) . . . . ?
Pd1 P1 C21 C22 -134.7(6) . . . . ?
C26 C21 C22 C23 -1.1(13) . . . . ?
P1 C21 C22 C23 -177.9(7) . . . . ?
C21 C22 C23 C24 0.0(14) . . . . ?
C22 C23 C24 C25 1.4(15) . . . . ?
C23 C24 C25 C26 -1.6(14) . . . . ?
C22 C21 C26 C25 0.9(13) . . . . ?
P1 C21 C26 C25 177.7(7) . . . . ?
C24 C25 C26 C21 0.5(14) . . . . ?
C2 P1 C27 C28 -11.6(8) . . . . ?
C21 P1 C27 C28 -122.8(7) . . . . ?
Pd1 P1 C27 C28 107.9(6) . . . . ?
C2 P1 C27 C32 169.3(6) . . . . ?
C21 P1 C27 C32 58.1(7) . . . . ?
Pd1 P1 C27 C32 -71.3(7) . . . . ?
C32 C27 C28 C29 -0.1(12) . . . . ?
P1 C27 C28 C29 -179.3(7) . . . . ?
C27 C28 C29 C30 -0.3(14) . . . . ?
C28 C29 C30 C31 0.5(14) . . . . ?
C29 C30 C31 C32 -0.2(13) . . . . ?
C30 C31 C32 C27 -0.3(12) . . . . ?
C28 C27 C32 C31 0.4(12) . . . . ?
P1 C27 C32 C31 179.6(6) . . . . ?


#==============================================================================
# Additional structures and associated data_? identifiers
# should be added at this point if there is more than one 
# structure analysis in the CIF.

_shelx_res_file
;
TITL HMASJ23
    shelxl.res
    created by SHELXL-2018/3 at 17:25:06 on 20-Jul-2023
CELL  0.71075 8.67700 11.06300 11.66500 76.460 87.468 71.174
ZERR  2 0.00300 0.00400 0.00400 0.006 0.006 0.005
LATT 1
SFAC C H CL P PD S
UNIT 42 38 4 2 2 2
OMIT 0 0 1
OMIT 0 2 1
OMIT 1 0 6
OMIT 0 8 5
L.S. 20
FMAP 2
PLAN -5
WPDB -2
BOND $H
CONF
LIST 4
TEMP -148.0
ACTA
SIZE 0.300 0.150 0.100
REM HTAB
HTAB
WGHT    0.030900   13.601001
FVAR       0.58404
PD1   5    0.516542    0.677621    0.862938    11.00000    0.01565    0.01587 =
         0.01864   -0.00480    0.00324   -0.00588
S1    6    0.395001    0.660458    1.037946    11.00000    0.02307    0.01897 =
         0.01761   -0.00566    0.00207   -0.00779
P1    4    0.270354    0.731635    0.779270    11.00000    0.01738    0.02264 =
         0.01771   -0.00560    0.00308   -0.00785
CL1   3    0.764366    0.627001    0.968078    11.00000    0.02096    0.02518 =
         0.03276   -0.00708   -0.00316   -0.00661
CL2   3    0.652152    0.674502    0.686984    11.00000    0.02433    0.02930 =
         0.01885   -0.00637    0.01089   -0.00919
C2    1    0.129340    0.724439    0.896373    11.00000    0.01444    0.02414 =
         0.02595   -0.01009    0.00830   -0.00808
AFIX  43
H2A   2    0.018367    0.737601    0.878979    11.00000   -1.20000
AFIX   0
C3    1    0.181117    0.700717    1.006796    11.00000    0.02102    0.01344 =
         0.02020   -0.00280    0.00713   -0.00824
C5    1    0.396614    0.789636    1.104243    11.00000    0.02268    0.03571 =
         0.02765   -0.01505    0.00738   -0.01699
C6    1    0.473625    0.758915    1.211998    11.00000    0.03512    0.03814 =
         0.04306   -0.02476    0.00298   -0.01078
AFIX  43
H6A   2    0.524514    0.669224    1.249604    11.00000   -1.20000
AFIX   0
C7    1    0.479332    0.852992    1.266636    11.00000    0.05669    0.06149 =
         0.05051   -0.02406    0.00201   -0.02665
AFIX  43
H7A   2    0.531449    0.830047    1.342212    11.00000   -1.20000
AFIX   0
C8    1    0.407459    0.983154    1.209700    11.00000    0.05057    0.06007 =
         0.06493   -0.04910    0.02530   -0.03569
AFIX  43
H8A   2    0.411941    1.050121    1.246420    11.00000   -1.20000
AFIX   0
C9    1    0.330452    1.017288    1.102168    11.00000    0.03688    0.01984 =
         0.06893   -0.02469    0.02312   -0.01128
AFIX  43
H9A   2    0.280290    1.107341    1.065396    11.00000   -1.20000
AFIX   0
C10   1    0.324869    0.921104    1.045968    11.00000    0.03407    0.01826 =
         0.03589   -0.00686    0.00658   -0.01200
AFIX  43
H10A  2    0.273740    0.943961    0.970048    11.00000   -1.20000
AFIX   0
C11   1    0.081233    0.692580    1.115104    11.00000    0.02638    0.04082 =
         0.02568   -0.01481    0.01466   -0.01917
AFIX  33
H11A  2    0.151003    0.673825    1.185148    11.00000   -1.50000
H11B  2   -0.006073    0.776361    1.109610    11.00000   -1.50000
H11C  2    0.033596    0.622244    1.121222    11.00000   -1.50000
AFIX   0
C21   1    0.194611    0.898883    0.688991    11.00000    0.02043    0.02207 =
         0.02035   -0.00697   -0.00218   -0.00933
C22   1    0.036412    0.978220    0.697593    11.00000    0.03140    0.02816 =
         0.02754   -0.00288    0.01188   -0.00156
AFIX  43
H22A  2   -0.033224    0.946571    0.753080    11.00000   -1.20000
AFIX   0
C23   1   -0.021071    1.103828    0.625556    11.00000    0.02506    0.01778 =
         0.03895    0.00191    0.00225    0.00731
AFIX  43
H23A  2   -0.129855    1.157424    0.632221    11.00000   -1.20000
AFIX   0
C24   1    0.078147    1.151602    0.544408    11.00000    0.03739    0.01635 =
         0.04155   -0.00310   -0.00789   -0.00483
AFIX  43
H24A  2    0.038328    1.238367    0.496796    11.00000   -1.20000
AFIX   0
C25   1    0.235976    1.072997    0.532331    11.00000    0.03278    0.03126 =
         0.04243    0.00328    0.00171   -0.02020
AFIX  43
H25A  2    0.304069    1.104401    0.475254    11.00000   -1.20000
AFIX   0
C26   1    0.294021    0.945391    0.606264    11.00000    0.02445    0.02673 =
         0.02972    0.00450   -0.00070   -0.01132
AFIX  43
H26A  2    0.402240    0.891008    0.599148    11.00000   -1.20000
AFIX   0
C27   1    0.240076    0.628550    0.689657    11.00000    0.01829    0.01465 =
         0.02133    0.00024   -0.00532   -0.00158
C28   1    0.147439    0.544842    0.728080    11.00000    0.03322    0.03872 =
         0.02127   -0.00849    0.00548   -0.02093
AFIX  43
H28A  2    0.097958    0.542309    0.802516    11.00000   -1.20000
AFIX   0
C29   1    0.127994    0.465840    0.657628    11.00000    0.04428    0.03753 =
         0.03015   -0.00933    0.00678   -0.03048
AFIX  43
H29A  2    0.065498    0.408802    0.684131    11.00000   -1.20000
AFIX   0
C30   1    0.199190    0.469237    0.548316    11.00000    0.03603    0.02790 =
         0.02673   -0.01620    0.00483   -0.01156
AFIX  43
H30A  2    0.184160    0.414938    0.500521    11.00000   -1.20000
AFIX   0
C31   1    0.290762    0.549996    0.508760    11.00000    0.02103    0.02584 =
         0.02090   -0.01467    0.00427   -0.00712
AFIX  43
H31A  2    0.339522    0.551873    0.434104    11.00000   -1.20000
AFIX   0
C32   1    0.311264    0.629077    0.579399    11.00000    0.01992    0.02580 =
         0.02608   -0.00979    0.00848   -0.00901
AFIX  43
H32A  2    0.375116    0.684926    0.552342    11.00000   -1.20000

AFIX   0
HKLF 4


REM  HMASJ23
REM wR2 = 0.1355, GooF = S = 1.142, Restrained GooF = 1.142 for all data
REM R1 = 0.0519 for 2660 Fo > 4sig(Fo) and 0.0562 for all 2925 data
REM 235 parameters refined using 0 restraints

END

WGHT      0.0291     13.6827

REM Instructions for potential hydrogen bonds
EQIV $1 x-1, y, z
HTAB C2 Cl1_$1
HTAB C11 Cl1_$1
HTAB C26 Cl2
EQIV $2 -x+1, -y+1, -z+2
HTAB C28 Cl1_$2
HTAB C32 Cl2

REM Highest difference peak  1.323,  deepest hole -0.885,  1-sigma level  0.151
Q1    1   0.4930  0.8249  1.1363  11.00000  0.05    1.32
Q2    1   0.2634  0.2988  0.7669  11.00000  0.05    0.77
Q3    1  -0.0544  0.7040  1.0748  11.00000  0.05    0.76
Q4    1   0.1392  0.5959  1.1837  11.00000  0.05    0.67
Q5    1   0.2490  0.8264  0.7415  11.00000  0.05    0.64
;

_shelx_res_checksum   75568

_shelx_hkl_file
;
   0   0  -1  503.74    4.29
   0  -1   0 1612.49   10.75
   0  -1  -1 5533.92   30.85
   0   1   1 6251.25   35.05
  -1   0   0 3344.40   20.31
   1   0   0 3581.35   20.70
  -1  -1   0 1657.92   10.39
  -1  -1   0 1706.70   11.82
   1   1   0 1946.73   13.40
   1   1   1 1598.90   12.02
   1   1   1 1598.13    9.81
  -1  -1  -1 1696.28   12.05
  -1  -1  -1 1747.62   12.08
   0  -1   1 1065.73    7.95
   1   0  -1 4207.60   23.98
  -1   0   1 3829.64   22.90
  -1   0   1 3772.63   22.92
  -1   0  -1 1602.65   11.94
  -1   0  -1 1600.99   11.87
   1   0   1 1641.80   11.59
  -1  -1   1  138.89    3.37
   0   0  -2    6.05    1.63
  -1   1   0   16.02    1.94
   1  -1   0   17.30    2.06
   0  -1  -2 2150.33   17.77
   0   1   2 1291.99   10.80
   1  -1  -1  616.32    6.98
  -1   1   1  614.04    6.15
  -1   1   1  619.84    7.12
  -1  -2   0 3114.84   20.49
   1   2   0 3600.81   23.13
  -1  -2   0 3108.82   19.28
   0  -2  -1  166.10    3.82
   1   2   1  164.97    3.71
  -1  -2  -1  196.72    3.96
  -1  -2  -1  201.66    3.53
   0  -2   0 1597.68   12.49
  -1  -1  -2  173.59    4.14
  -1  -1  -2  165.83    3.26
   1   1   2  166.00    4.04
   1   1   2  161.27    3.15
  -1   0   2 2966.00   18.76
   1   0  -2 3459.31   20.63
   1  -1   1 1970.81   15.20
   1  -1   1 1960.59   13.04
   0   1  -2  110.56    3.00
  -1  -2   1 3428.34   24.32
  -1  -2   1 3443.95   19.98
   0  -2  -2 1027.69   10.48
   0   2   2 1214.28   11.56
  -2  -1   0  168.12    3.28
  -2  -1   0  164.06    4.48
  -1   1   2  982.40    8.26
  -1   1   2  981.66   10.05
   1  -1  -2 1144.64   10.85
   0  -2   112528.71   68.40
   1   2   2 7669.34   43.75
  -1  -2  -2 8398.15   45.86
  -1  -2  -2 8352.79   49.03
  -1  -1   2  383.29    6.66
  -2  -1  -1  182.41    4.60
  -2  -1  -1  181.84    3.75
   2   1   1  203.59    5.49
  -2   0   0    4.28    1.86
  -2   0   0   11.52    3.31
   2   0   0    3.79    2.84
  -2  -1   1  668.52    8.55
   2   1  -1  700.18    6.54
  -2   0   1  379.46    5.59
   2   0  -1  422.40    6.25
  -2  -2   0 2294.41   15.38
  -2  -2   0 2297.65   18.41
   0   1   3   15.00    3.21
   0   1   3   12.30    1.52
   0  -1  -3   11.35    2.96
   1  -2  -1 2674.56   20.48
   2   2   1  243.00    6.03
  -2  -2  -1  238.11    5.23
  -2  -2  -1  232.59    4.96
   2   0   1 5854.26   35.99
  -2   0  -1 5951.51   36.44
  -2   0  -1 5910.33   38.02
   1  -2   0 1193.71   12.06
   0   0  -3    2.70    2.30
  -1   1  -2   79.96    3.66
   1   3   1 4023.52   25.92
  -1  -3  -1 4642.69   29.67
  -1  -3  -1 4686.26   30.15
  -1  -1  -3  311.74    6.04
   1   1   3  290.04    5.29
  -1  -3   0 6457.79   38.33
  -1  -3   0 6462.90   39.81
  -2  -1  -2 1281.66   10.21
   2   1   2 2073.93   12.32
  -2  -1  -2  958.04   14.24
   2   1   2 2083.41   17.42
  -2  -2   1  977.30    7.03
  -2  -2   1  920.83   10.63
   1  -2  -2  775.92    9.98
  -1   2   2  628.00    8.56
   0  -3  -1 6673.07   42.29
   0   3   1 5387.70   30.74
   1   0  -3 3008.12   19.42
  -1   0   3 2361.04   21.69
  -1   0   3 2352.44   15.39
  -1  -2   2  953.79   12.74
  -1  -2   2  945.02    7.78
   2  -1   0   20.04    3.67
  -2   1   0    9.46    3.05
   0   2   3 1615.46   15.07
   0  -2  -3 1433.46   12.54
  -2  -2  -2  314.36    5.93
  -2  -2  -2  324.16    5.67
   2   2   2  333.28    6.74
   1  -2   1 1475.22   10.15
   1  -2   1 1487.89   13.45
   0  -2   2   84.70    3.21
   1   2   3 1097.34   11.06
  -1  -2  -3 1136.54    8.83
  -1  -2  -3 1149.13   12.49
  -2   1   1    4.94    2.54
   2  -1  -1    4.93    3.40
  -2   1   1    6.68    2.97
   0  -3   0 9082.20   53.59
  -1  -3  -2  814.14    8.11
  -1  -3  -2  801.52    9.87
   1   3   2  761.73    8.99
  -2   0   2 1641.68   14.07
  -2   0   2 1590.65   14.26
   2   0  -2 1098.87   11.00
  -1   1   3  383.28    4.80
   1  -1  -3  396.57    6.34
  -1   1   3  380.89    6.94
  -2  -1   2    7.95    2.92
   2   1  -2    9.09    2.29
   0   1  -3    1.04    1.79
  -2   0  -2  377.46    6.30
  -2   0  -2  380.85    6.83
   2   0   2  351.88    6.16
   0  -3  -2   65.57    3.92
  -1  -1   3 2016.79   16.36
   1   1  -3 1846.94   12.29
  -2  -3  -1 1390.34   12.93
  -2  -3  -1 1381.54   13.51
   2   3   1 1468.75   14.62
  -1  -3   1  338.45    5.36
  -1  -3   1  320.83    6.46
   2  -1   1 1263.48   11.38
   2  -1   1 1249.77   13.40
  -2   1  -1 1293.59   14.10
  -2  -3   0   -0.51    2.42
  -2  -3   0    2.67    2.82
  -2   1   2  575.25    8.20
  -2   1   2  571.61    8.01
   2  -1  -2  602.06    8.60
   0  -3   1 3444.51   24.73
  -2  -3  -2  497.26    7.98
   2   3   2  466.81    7.96
  -2  -3  -2  497.17    7.54
  -2  -2   2  374.66    7.78
  -1   2   3 1879.29   12.96
  -1   2   3 1885.13   17.67
   1  -2  -3 2246.41   19.01
  -1  -3  -3 1203.28    9.96
  -1  -3  -3 1295.26   14.50
   1   3   3 1084.23   11.73
   1   3   3 1098.07   12.20
  -2  -1  -3    1.83    3.83
   2   1   3   15.32    2.53
  -2  -1  -3    4.75    3.09
   2   1   3    5.17    3.03
  -1   1  -3  183.90    4.90
  -2  -2  -3 1486.37   13.60
  -2  -2  -3 1511.00   14.70
   2   2   3 1475.01   11.96
   2   2   3 1464.29   15.17
   1  -2   2   81.36    3.84
   0   1   4   11.66    3.79
   0  -1  -4   12.52    2.99
   0   1   4   11.81    2.11
  -2  -3   1    3.05    2.64
  -2  -3   1    6.13    3.23
   1  -3  -1  119.98    5.12
  -3  -1   0 1042.36    8.85
  -3  -1   0 1042.78   10.58
   0  -3  -3    6.08    2.24
   0   3   3    3.38    2.76
   0  -3  -3    4.61    3.04
   0   0   4  114.57    3.62
   0   0  -4  107.67    4.29
   1  -3   0 2359.34   20.73
   2   0  -3 3112.89   20.97
  -2   0   3 3067.05   24.54
  -2   0   3 3018.35   22.01
  -3  -2   0  436.26    8.45
  -3  -2   0  421.51    6.00
   3   1   1 2785.84   22.70
  -3  -1  -1 2610.53   22.13
  -3  -1  -1 2630.84   20.19
  -2   1  -2 4765.18   32.16
   2  -1   2 4394.68   28.55
  -2   2   1   46.18    3.72
  -2   2   1   47.91    3.99
   2  -2  -1   57.24    4.15
  -3  -2  -1  204.95    5.82
   3   2   1  218.60    6.62
  -3  -2  -1  212.30    5.03
  -1  -1  -4  327.11    6.84
   1   1   4  300.02    6.08
   2  -2   0  430.72    8.30
  -3  -1   1 1185.92   13.59
   3   1  -1 1223.72   11.66
  -3  -1   1 1195.60   11.38
  -1  -2   3  104.79    2.81
  -1  -2   3  105.82    4.39
   1  -3  -2   22.39    3.51
  -1   3   2   25.76    4.00
  -1  -4  -1 5344.51   38.38
   1   4   1 5936.60   36.59
  -1  -4  -1 5498.25   35.44
   0   2   4  259.08    6.34
   0  -2  -4  293.43    6.54
   2   1  -3 2560.10   15.77
  -2  -1   3 2602.20   20.45
  -1  -3   2  151.42    5.06
  -1  -3   2  151.39    3.84
   0  -2   3   49.88    3.12
  -1  -2  -4   17.94    2.71
   1   2   4   23.58    3.43
   3   0   0  417.01    7.55
  -3   0   0  374.45    5.38
  -3   0   0  375.01    7.75
  -2   0  -3 1414.32   14.05
   2   0   3 1430.81   14.05
  -1   0   4 4466.50   32.00
   1   0  -4 4680.18   29.79
  -1   0   4 4499.86   34.76
   1  -1  -4 3262.47   25.03
  -1   1   4 2506.67   16.71
  -1   1   4 2514.82   21.89
  -2   1   3   25.60    3.64
   2  -1  -3   27.01    3.39
  -2   1   3   26.91    3.04
  -2  -3  -3  972.61   10.24
  -2  -3  -3  940.79   11.51
   2   3   3  900.59    9.78
  -1  -4   0  547.71    9.21
  -1  -4   0  586.97    8.65
  -1  -4  -2 4210.45   28.21
  -1  -4  -2 4223.14   30.61
   1   4   2 3347.68   23.99
  -3   0   1   38.91    3.91
  -3   0   1   42.19    3.59
   3   0  -1   43.07    3.64
  -3  -2   1   28.95    2.44
  -3  -2   1   31.03    3.94
   2  -2  -2   98.07    4.91
  -2   2   2   81.28    4.07
  -2   2   2   81.23    4.45
   0  -3   2   62.92    3.76
  -3   0  -1 4823.49   35.05
   3   0   1 4887.52   33.61
  -3   0  -1 4815.14   32.98
   2   4   1  508.15    8.62
  -2  -4  -1  487.06    7.76
  -2  -4  -1  479.59    8.26
   1  -3   1  218.00    6.82
   3   2   2 2480.22   21.95
  -3  -2  -2 2265.99   25.91
  -3  -2  -2 2337.47   19.41
   0  -4  -1 3974.59   29.82
   0   4   1 3374.84   20.95
   2  -2   1  848.92    8.25
   2  -2   1  854.54   11.67
  -3  -1  -2 6716.61   42.92
  -3  -1  -2 6716.87   44.96
   3   1   2 6674.55   43.62
  -3  -3  -1 2103.42   19.07
  -3  -3  -1 2097.29   17.41
   3   3   1 2122.38   19.97
   0   1  -4    1.03    2.03
  -3  -3   0   65.76    4.24
  -3  -3   0   64.51    3.56
  -2  -4   0  601.49   10.16
  -2  -4   0  609.95    7.92
  -2  -3   2 1042.50   12.97
  -2  -3   2 1055.52    7.38
   0  -4  -2 1570.65   14.52
   0   4   2 1880.40   14.79
  -2  -4  -2 1309.62   14.44
   2   4   2 1157.84   13.19
  -2  -4  -2 1306.25   13.45
   0  -4   0  465.07    8.26
  -1  -1   4   10.59    4.21
   1   1  -4    3.39    2.39
   3   1  -2  506.44    7.12
  -3  -1   2  425.64    8.24
  -3  -1   2  426.37    8.06
  -1   3   3  779.00   11.79
   1  -3  -3  852.03   11.72
  -2  -2   3 1683.90   17.48
   1   3   4  131.72    5.00
  -1  -3  -4  126.73    3.07
  -1  -3  -4  136.89    5.30
  -1   2   4  449.87    9.24
   1  -2  -4  595.02   10.64
  -1   2   4  431.08    4.85
  -3   0   2  569.76    9.28
  -3   0   2  555.08    8.71
   3   0  -2  593.13    8.52
  -1  -4   1  746.42    9.23
  -1  -4   1  707.57   10.74
  -1  -4  -3 1273.32   11.89
  -1  -4  -3 1304.53   16.06
   1   4   3 1044.72   12.44
  -3  -3  -2  632.56    9.80
   3   3   2  596.48   10.14
  -3  -3  -2  615.70    9.09
   0   3   4 1919.99   18.97
   0  -3  -4 1830.28   17.05
   1  -2   3  160.96    5.28
   2   2   4   83.62    4.73
   2   2   4   79.37    3.99
  -2  -2  -4   62.80    3.76
  -2  -2  -4   68.96    3.96
  -3   1   0  804.08   11.77
   3  -1   0  776.53   11.64
  -3   1   1   45.75    3.58
   3  -1  -1   42.93    4.43
  -3   1   1   39.87    4.05
   2   1   4  351.18    7.50
   2   1   4  345.44    6.02
  -3  -3   1   21.84    3.63
  -3  -3   1   36.62    3.31
  -3  -2   2  127.14    5.20
   3   2  -2  176.12    3.75
  -3   0  -2   27.68    3.61
   3   0   2   41.02    4.07
  -3   0  -2   23.46    3.75
   2  -2  -3 1913.42   17.88
  -2   2   3 1743.37   17.65
  -2   2   3 1775.98   15.57
   2  -1   3 1754.18   15.72
  -2   1  -3 1555.53   15.23
  -2  -4   1  228.98    4.77
  -2  -4   1  233.00    6.67
  -1   1  -4   86.23    4.50
   0  -4  -3 1661.56   16.74
   0  -4  -3 1734.41   14.08
   0   4   3 1661.75   17.50
  -2   0   4 8461.87   54.72
   2   0  -4 8841.48   51.11
  -2   0   4 8484.05   50.67
   0  -4   1 1906.45   17.79
  -2  -4  -3  127.65    5.25
  -2  -4  -3  142.17    5.38
   3   2   3 3910.98   30.61
  -3  -2  -3 3879.51   28.60
   3   2   3 3907.50   22.67
   2  -2   2 3481.52   27.65
   2  -2   2 3476.27   23.33
   3  -1   1  170.12    5.57
   3  -1   1  184.02    5.50
  -3   1  -1  170.44    6.10
   1  -3   2  141.26    5.52
   2   3   4    8.48    3.07
   2   3   4    9.94    3.78
  -2  -3  -4    9.54    3.14
  -2  -3  -4   12.29    3.98
  -1  -3   3 1210.82   14.04
  -1  -3   3 1222.11   10.77
   0   1   5 1845.59   18.48
   0  -1  -5 1958.46   18.43
   0   1   5 1862.76   13.69
   3   1   3 1763.44   18.00
  -3  -1  -3 1857.97   18.41
   3   1   3 1763.69   11.70
  -3  -1  -3 1848.20   18.50
  -3   1   2  269.55    6.92
   3  -1  -2  274.28    7.11
  -3   1   2  270.49    7.07
   2  -3  -1   74.15    5.03
  -2   1   4 5082.85   36.94
   2  -1  -4 5633.62   36.42
  -2   1   4 5134.62   32.52
   2   1  -4   12.97    2.52
  -2  -1   4   21.46    3.71
   3   4   1  395.55    8.72
  -3  -4  -1  409.37    8.58
  -3  -4  -1  427.51    8.04
  -2   0  -4  572.60    9.58
   2   0   4  618.19   10.11
   1  -4  -1  637.08   10.92
  -3  -3  -3  566.11    9.22
  -3  -3  -3  554.83    9.46
   3   3   3  516.86    9.66
  -1  -2   4 1423.86   15.15
   1   2  -4 1399.72   11.08
   2  -3   0  829.77   12.29
   0  -2  -5  323.74    7.60
   0   2   5  276.05    7.13
   0  -3   3    4.34    3.28
   0   0  -5  742.27   10.86
   0   0   5  634.93   10.51
   0   0   5  663.05    8.82
  -1  -1  -5 1469.83   15.61
   1   1   5 1629.06   16.52
   0   2  -4  546.42    7.96
  -3  -4   0    5.20    2.93
  -3  -4   0    9.82    3.83
   3   1  -3 1075.27   10.11
  -3  -1   3  987.05   12.45
   1   2   5  246.69    6.34
  -1  -2  -5  270.89    7.13
   2  -3  -2   28.61    4.12
  -2   3   2   26.83    3.99
  -3   0   3 1503.19   15.77
  -3   0   3 1502.66   16.53
   3   0  -3 1587.72   14.96
   1  -4  -2  179.30    6.21
  -1   3   4 3241.92   27.85
   1  -3  -4 3408.61   27.91
  -3  -4  -2 1937.89   18.75
  -3  -4  -2 1933.06   18.24
   3   4   2 2029.94   20.39
   1  -4   0  187.65    6.33
  -1  -4   2  925.81   10.68
  -1  -4   2  929.64   12.72
  -1  -4  -4   67.34    3.12
  -1  -4  -4   52.57    4.42
  -2  -3   3 4073.03   31.33
  -3  -3   2   15.86    4.16
  -3  -3   2   17.00    1.71
  -1   1   5 4418.06   34.41
   1  -1  -5 4474.37   31.13
  -1   1   5 4425.28   27.42
  -1  -5  -1   42.93    4.50
   1   5   1   40.52    3.87
  -1  -5  -1   41.77    4.14
  -1   0   5   18.61    3.37
  -1   0   5   20.06    3.70
   1   0  -5   24.36    3.46
  -1  -5  -2 2128.58   18.78
  -1  -5  -2 2142.84   20.36
   1   5   2 1827.30   16.21
  -3   1  -2 3475.33   28.76
   3  -1   2 3983.37   31.53
   3  -1   2 3991.04   28.67
   3   0   3 1261.23   14.22
  -3   0  -3 1355.67   15.15
  -3   0  -3 1351.03   16.16
  -2  -4   2 1228.10   10.05
  -2  -4   2 1230.06   14.51
   2   5   1   14.35    3.93
  -2  -5  -1   18.89    2.83
  -2  -5  -1   18.78    4.11
  -1   0  -5    7.64    4.02
   3   2  -3  305.37    3.01
  -3  -2   3  407.38    8.32
   2  -3   1  979.74   13.68
   0   4   4  133.35    5.93
   0  -4  -4  154.82    3.50
   0  -4  -4  160.75    6.05
  -4  -2   0  909.64   10.28
  -4  -2   0  810.14    9.70
  -4  -2   0 1006.58   13.48
  -2   2   4   44.10    4.54
   2  -2  -4   57.86    4.88
  -2   2   4   45.30    5.36
  -3   2   1  140.69    5.35
  -3   2   1  134.54    5.51
   3  -2  -1  172.06    6.44
  -4  -1   0    1.17    2.94
  -4  -1   0    4.45    3.66
   4   1   0    4.54    3.64
  -1  -3  -5  125.57    5.78
   1   3   5  103.12    5.03
  -4  -2  -1   27.64    4.26
  -4  -2  -1   21.65    3.22
   4   2   1   37.89    4.50
  -4  -2  -1   31.28    2.27
  -3  -4   1   44.25    4.01
  -3  -4   1   43.98    3.13
  -2  -5  -2 1677.33   21.86
  -2  -5  -2 1683.57   15.09
   2   5   2 1990.32   18.81
  -1  -5   0 2153.83   20.70
  -1  -5   0 2185.07   19.82
   0  -4   2   40.73    3.58
  -3   1   3    3.56    4.20
   3  -1  -3    7.02    4.00
  -3   1   3    6.81    3.93
  -2  -4  -4   28.91    3.67
  -2  -4  -4   32.50    4.19
   2   4   4   24.04    4.30
   2   4   4   24.27    3.52
  -2  -2   4 5870.58   46.32
   2   2  -4 4275.84   23.39
  -3   2   0  554.85   10.70
   3  -2   0  587.11   11.39
   1  -4  -3  110.88    4.97
  -1   4   3  111.99    5.71
  -1   2   5 1402.61   10.25
   1  -2  -5 2146.68   28.38
  -1   2   5 1400.97   16.87
   0  -3  -5  220.84    6.70
   0   3   5  204.76    6.62
   2  -3  -3  508.46    9.82
  -2   3   3  423.13    8.64
  -4  -1  -1 1475.48   17.63
   4   1   1 1467.80   17.02
  -4  -1  -1 1466.28   15.58
  -2  -5   0  761.69   11.83
  -2  -5   0  746.04   10.04
  -3  -4  -3  797.21   11.95
   3   4   3  873.25   13.63
  -3  -4  -3  826.08   11.20
   0  -1   5  641.67    9.24
   1  -4   1  629.56   10.50
  -4  -1   1  160.00    5.15
   4   1  -1  147.96    5.25
  -4  -1   1  143.61    6.18
  -3  -2  -4  272.14    9.18
   3   2   4  509.98    6.57
   3   2   4  508.87    9.93
  -3  -2  -4  463.55    8.14
   2  -2   3   23.13    3.04
   2  -2   3   23.90    3.42
  -4  -2   1  951.82   14.20
   4   2  -1  841.74    9.77
  -4  -2   1  917.76   10.60
  -1  -1   5 2775.10   24.82
   1   1  -5 2250.66   17.73
  -1   2  -4   -4.65    3.82
   0   5   1    5.66    3.23
   0  -5  -1    4.11    3.72
   2   2   5    4.74    3.23
  -2  -2  -5    9.48    2.93
  -2  -2  -5    8.07    4.12
   2   2   5    2.53    3.31
  -3   2   2  622.21    9.93
   3  -2  -2  744.29   11.88
  -3   2   2  634.55   10.26
   1   5   3  500.60    8.94
  -1  -5  -3  516.73   10.01
  -1  -5  -3  509.75    7.79
  -4  -3  -1 1042.29   14.37
  -4  -3  -1 1006.16   11.93
   4   3   1  998.15   14.45
   2  -1   4  435.78    8.10
  -2   1  -4  402.76    8.15
   0  -5  -2  371.61    7.29
   0   5   2  322.69    6.06
   0  -5  -2  376.28    8.68
  -4  -3   0 1147.44   15.04
  -4  -3   0 1143.99   12.21
   1  -3   3   16.91    3.85
   4   2   2 1693.99   19.10
  -4  -2  -2 1651.65   17.28
  -4  -2  -2 1673.91   18.93
   2   1   5 1168.94   12.88
  -3  -3  -4 3684.29   28.13
  -3  -3  -4 3711.62   30.06
   3   3   4 3736.13   34.95
   3   3   4 3750.81   25.13
   3  -2   1 4897.84   37.54
  -3  -1  -4  231.31    6.61
  -3  -1  -4  206.20    5.90
   3   1   4  292.01    7.82
   3   1   4  270.13    5.24
  -4   0   0  734.50    6.89
  -4   0   0  695.56    9.27
   4   0   0 1413.15   16.19
   2   5   3  270.50    7.35
  -2  -5  -3  258.28    6.39
  -2  -5  -3  192.95    7.60
   0  -5   0 2364.17   22.74
  -2  -3  -5 1592.02   18.12
  -2  -3  -5 1589.77   13.82
   2   3   5 1478.60   17.52
   2   3   5 1483.55   15.27
  -4   0   1    6.18    3.60
   4   0  -1    5.85    4.18
  -4   0   1   12.20    4.61
  -1  -5   1 2615.37   22.11
  -1  -5   1 2618.11   24.16
   4   3   2 1002.56   14.71
  -4  -3  -2 1744.65   23.85
  -4  -3  -2 1986.78   25.47
  -4  -1  -2 4101.33   31.22
   4   1   2 3968.00   31.86
  -2   0   5  419.65    9.32
   2   0  -5  505.18    7.77
  -2   0   5  449.00    9.28
   4   0   1  649.26   11.16
   4   0   1  652.76   11.39
  -4   0  -1  577.90   11.17
  -1  -3   4 1929.63   19.76
  -1  -3   4 1924.67   15.24
  -4  -3   1   22.72    3.10
  -4  -3   1   16.65    4.54
  -3  -5  -1   13.89    4.02
   3   5   1   -0.44    4.12
  -3  -5  -1    2.38    3.36
  -3   0   4  148.38    5.67
   3   0  -4  149.54    4.73
  -3   0   4  154.02    6.69
  -4  -1   2 2802.27   22.66
   4   1  -2 3005.04   23.55
  -4  -1   2 2730.29   24.93
  -2  -5   1  358.14    9.12
  -2  -5   1  354.04    7.10
   2  -3   2  383.91    8.63
   2  -3   2  383.52    6.32
  -1   1  -5  408.48    7.94
   0  -5  -3  905.20   12.88
   0   5   3  905.16   10.92
   0  -5  -3  944.29   11.22
  -3  -3   3 3091.17   25.60
  -2   1   5 3903.68   32.68
   2  -1  -5 4252.11   30.68
  -2   1   5 3878.55   26.53
   3   1  -4   99.13    3.56
  -3  -1   4  128.94    6.28
   3   5   2 1044.29   14.80
  -3  -5  -2 1033.25   14.26
  -3  -4   2  364.92    4.31
  -3  -4   2  368.58    9.67
  -1  -4   3   17.50    3.34
  -1  -4   3   20.16    4.25
  -3   1  -3 2985.80   26.59
   3  -1   3 2329.71   20.10
  -1   3   5  589.71   11.31
   1  -3  -5  658.44   10.99
  -4  -2   2   27.52    4.81
  -4  -2   2   26.04    4.34
   4   2  -2   29.48    4.07
  -1  -4  -5  130.10    3.03
  -1  -4  -5  136.88    5.92
   1   4   5  123.41    5.64
  -1   4   4  643.09   12.08
   1  -4  -4  749.88   12.54
  -3   2   3  188.45    6.13
   3  -2  -3  206.50    7.07
  -3   2   3  191.14    6.56
  -3  -5   0  288.34    7.84
  -3  -5   0  272.93    6.07
   0  -3   4   85.82    4.46
   2   1  -5 3845.47   24.63
  -2  -1   5 2817.25   24.31
  -2   3   4 1932.96   21.80
   2  -3  -4 1859.75   19.24
  -2   3   4 1913.55   16.91
  -4   0   2  770.25   10.85
   4   0  -2  860.49   12.27
  -4   0   2  765.92   12.34
  -4  -4  -1  371.24    9.64
   4   4   1  346.29    9.10
  -4  -4  -1  354.82    7.67
   1   5   4  261.65    7.11
  -1  -5  -4  173.15   12.61
  -1  -5  -4  232.72    4.41
   3   4   4  142.70    6.45
  -3  -4  -4  223.12    9.41
  -3  -4  -4  231.08    9.31
   1  -4   2  762.08   12.25
   2  -4  -1   87.15    6.40
   0  -1  -6  157.71    5.84
   0   1   6  157.15    4.30
   0   1   6  168.60    6.66
  -3   1   4  627.93   10.72
  -3   1   4  599.42    9.24
   3  -1  -4  777.31   11.46
  -2  -4   3 1111.21    9.60
  -2  -4   3 1119.87   15.45
  -3   0  -4 1133.08   14.25
   3   0   4 1147.23   14.59
  -2  -3   4 4175.14   23.22
  -2  -3   4 4180.78   32.73
   0  -4  -5 2088.99   20.48
   0   4   5 2268.41   23.36
  -4  -4   0   40.68    4.51
  -4  -4   0   41.25    4.62
   0  -5   1  623.30   10.54
  -4  -2  -3 4214.21   34.21
  -4  -2  -3 4232.46   32.37
   4   2   3 4313.12   34.73
  -1  -2   5 1826.28   18.78
   1   2  -5 1580.93   13.14
   3  -2   2 6446.61   45.83
   3  -2   2 6444.72   41.17
   0  -2  -6 1528.01   16.99
   0   2   6 1482.54   10.87
   0   2   6 1474.94   17.93
   2  -4  -2  362.23    9.47
   0  -4   3  211.04    6.23
  -2  -5  -4   63.51    4.69
  -2  -5  -4   63.19    5.45
   2   5   4   24.55    5.85
  -4  -4  -2 3651.07   28.61
  -4  -4  -2 3651.84   30.83
   4   4   2 3518.93   30.98
   2   4   5   43.46    3.95
   2   4   5   43.43    4.46
  -2  -4  -5   50.53    4.05
  -2  -4  -5   55.17    4.78
   0   2  -5  429.60    7.03
   0  -2   5  473.60    9.11
  -3  -2   4 3135.83   27.19
  -1  -2  -6 2960.59   29.56
   1   2   6 2040.83   20.27
  -4   0  -2  152.75    6.74
   4   0   2  152.54    6.30
  -4   0  -2  154.06    6.11
  -4  -3  -3  336.29    8.31
   4   3   3  322.30    8.76
   2  -4   0  651.30   12.42
  -3  -5  -3 3357.15   29.23
   3   5   3 3304.02   28.81
  -3  -5  -3 3371.90   27.26
   2  -2  -5 2169.48   20.96
  -2   2   5 1817.88   15.28
  -2   2   5 1810.45   20.51
   1   1   6 1178.53   15.00
  -1  -1  -6  997.60   15.70
   4  -1   0  175.78    7.27
  -4   1   0  155.39    6.65
  -4   1   1 2454.50   21.24
  -4   1   1 2471.10   24.36
   4  -1  -1 2572.16   24.66
   0   0   6  359.65    9.87
   0   0   6  382.64    6.65
   0   0  -6  411.60    8.22
   1  -5  -1  158.60    6.82
  -4  -3   2   36.81    4.90
   4   3  -2   32.83    3.55
   3  -3  -1  237.45    7.64
  -4  -1  -3 1287.56   15.44
   4   1   3 1288.31   16.05
  -4  -1  -3 1270.76   17.01
   1  -5  -2   53.10    5.08
   1  -1  -6  269.25    6.99
  -1   1   6  257.68    5.59
  -1   1   6  269.22    8.18
  -3  -5   1    8.08    3.29
  -3  -5   1   22.03    3.59
   0  -5  -4  500.87    7.19
   0  -5  -4  503.25   10.81
   0   5   4  422.16    9.73
  -1  -5   2   79.08    4.96
  -1  -5   2   79.72    5.62
  -4  -4   1  212.37    7.59
  -4  -4   1  202.83    4.51
   3  -3   0  352.06    9.52
   4   1  -3 1108.54   12.21
  -4  -1   3 1048.09   13.75
  -4  -1   3 1031.05   14.65
   1   3   6   68.03    5.20
  -1  -3  -6   64.20    5.17
   1   0  -6    8.59    4.02
  -1   0   6   -0.04    5.48
  -1   0   6    0.72    3.67
   3   2   5   88.39    5.88
  -3  -2  -5   70.34    3.87
   3   2   5   90.27    4.07
  -3  -2  -5   30.33    5.99
  -2   2  -4  424.24    8.17
   2  -2   4  744.70   10.65
   2  -2   4  774.18   12.80
  -2  -5   2  685.60   12.61
  -2  -5   2  690.84    9.00
  -3   3   2   55.19    5.10
   3  -3  -2   72.30    6.12
  -2   4   3   54.06    5.19
   2  -4  -3   61.79    5.39
   4  -1   1    3.41    4.22
  -4   1  -1    4.26    3.70
   1  -5   0    2.32    4.22
   0  -3  -6  496.15   10.40
   0   3   6  458.32   10.39
  -2  -2   5 3986.92   31.13
   2   2  -5 3329.49   20.15
   4  -1  -2 1087.36   14.38
  -4   1   2 1233.23   16.50
  -4   1   2 1212.35   14.98
  -3  -3  -5 1090.42   15.34
  -3  -3  -5 1096.71   13.26
   3   3   5  995.41   11.27
   3   3   5  993.26   14.98
  -1   2   6 3548.04   21.71
  -1   2   6 3560.08   31.24
   1  -2  -6 3924.15   31.86
  -4   0   3 1828.15   19.57
   4   0  -3 1620.91   15.37
  -4   0   3 1826.83   19.13
   4   4   3 2651.64   26.36
  -4  -4  -3 2791.99   25.57
  -4  -4  -3 2800.27   25.60
  -2  -6  -1  912.19   12.91
   2   6   1  876.86   11.99
  -2  -6  -1  874.22   13.55
  -1   0  -6   97.05    8.11
  -2  -6  -2  353.27    7.74
   4   2  -3 1175.49   10.96
  -4  -2   3 1101.91   15.50
  -4  -2   3 1170.36   14.66
  -1  -6  -2  387.14    9.04
  -1  -6  -2  392.63    8.37
   1   6   2  337.54    6.88
   1   6   1 6791.70   42.44
  -1  -6  -1 6959.49   48.42
  -1  -6  -1 6966.48   47.63
   1  -3   4  461.49    8.89
   2  -4   1  738.59   12.71
   1  -5  -3  372.41    9.82
  -3   2   4   74.48    5.45
   3  -2  -4   83.11    5.62
   2  -3   3 2177.63   21.32
   2  -3   3 2204.07   17.12
   3   1   5  567.77    8.62
   3   1   5  600.63   10.99
  -2   1  -5   60.55    5.04
  -3  -4   3 1099.76   13.81
  -1   2  -5 1907.61   18.85
   2   2   6 1227.82   14.53
  -2  -2  -6 1647.98   21.43
  -1   4   5 7768.60   56.07
   1  -4  -5 8014.51   55.39
   3  -3   1 3311.16   31.71
  -3  -5  -4  570.52   10.22
   3   5   4  652.02   12.18
  -3  -5  -4  570.09   10.14
   0  -5   2    4.53    3.61
   0  -1   6 2333.74   21.27
  -2  -6   0  653.17   12.11
  -2  -6   0  637.68   10.51
   1   5   5   40.86    4.18
  -1  -5  -5   43.84    5.19
  -1  -5  -5   42.72    3.50
   1   5   5   43.49    5.93
  -3  -3   4 1165.41   15.91
  -4  -5  -1   91.90    6.36
  -4  -5  -1   90.64    4.96
   4   5   1   97.27    6.39
   1   6   3   29.94    4.25
  -1  -6  -3   42.13    4.48
  -1  -6  -3   45.66    5.48
  -3   1  -4  443.11    9.96
   3  -1   4  393.09    8.26
  -1  -6   0 2694.44   24.36
  -1  -6   0 2760.14   25.86
  -2  -6  -3  167.39    6.71
  -2  -6  -3  190.66    6.35
  -4   0  -3  608.90   11.10
  -4   0  -3  595.40   11.81
   4   0   3  578.38   10.47
   2   3   6   12.43    4.05
  -2  -3  -6    8.69    5.20
  -1  -1   6  739.78   12.63
  -3   3   3  905.39   14.27
  -3   3   3  913.45   12.73
   3  -3  -3  999.52   15.21
  -3   0   5   12.28    4.73
   3   0  -5   20.11    3.51
  -3   0   5   15.99    4.09
  -2  -1  -6  301.71    8.42
   2   1   6 2377.59   21.86
  -4  -2  -4  525.22   10.10
   4   2   4  550.91   11.16
  -4  -2  -4  502.13   10.11
   4   2   4  554.33    5.28
   3  -2   3   62.24    5.48
   3  -2   3   61.58    7.57
  -2   3   5  447.32    7.20
  -2   3   5  449.34   10.60
   2  -3  -5  480.70    9.56
  -4  -3  -4 2188.48   21.62
   1  -4   3  365.05    9.19
  -3  -4  -5 2288.41   20.55
   3   4   5 2094.57   20.08
  -3  -4  -5 2307.86   23.92
   4   5   2  639.45   14.22
  -4  -5  -2  746.44   11.45
  -4  -5  -2  768.78   12.74
   4  -1   2  427.14    8.71
   4  -1   2  426.90    9.89
  -4   1  -2  446.57   10.52
   1  -5   1  685.56   12.03
   3   1  -5  742.59    8.38
  -3  -1   5  769.72   11.95
  -3  -1   5  742.19   13.18
  -1  -4   4   26.29    4.48
  -4  -5   0   28.11    3.64
  -4  -5   0   27.54    5.10
   2   5   5  141.71    6.34
   2   5   5  135.68    6.51
  -2  -5  -5  151.51    6.65
  -2  -5  -5  140.01    4.98
  -4  -4   2 1091.90    9.03
  -4  -4   2 1089.75   15.59
  -3  -5   2   55.41    3.51
  -3  -5   2   60.00    5.31
   1   4   6  392.61    9.54
  -1  -4  -6  509.72   12.38
   4  -1  -3 1125.33   15.45
  -4   1   3  985.32   13.93
  -4   1   3 1002.40   14.37
   3   6   1  300.23    8.42
  -3  -6  -1  292.34    7.49
  -3  -6  -1  273.88    8.62
  -1   3   6  231.08    8.19
   1  -3  -6  371.50   11.24
  -3  -6  -2  458.67   10.86
   3   6   2  489.65   10.48
  -3  -6  -2  457.33    9.77
   2  -4  -4 1919.91   22.15
  -2   4   4 1801.40   21.58
  -4  -3   3  731.35   13.06
   4   3  -3  771.97    7.18
   3  -1  -5  621.43   10.29
  -3   1   5  557.03   11.20
  -3   1   5  472.78   14.39
   0   6   2  570.26    7.77
   0  -6  -2  670.91   10.66
   0  -6  -2  665.24   12.41
  -1  -3   5    5.04    3.06
  -1  -3   5    4.77    3.78
   0  -6  -1 1379.43   16.54
   0   6   1 1331.20   11.18
   0  -6  -1 1378.14   18.37
  -2   0   6  531.86   11.42
  -2   0   6  537.47    8.99
   2   0  -6  562.65    8.75
  -2   1   6  554.71    8.95
   2  -1  -6  514.99    8.94
  -2   1   6  549.00   12.09
  -5  -2   0  957.06   12.43
  -5  -2   0  937.49   14.85
  -5  -2   0  940.03   10.02
   4  -2  -1  379.49    9.88
  -4   2   1  349.99    9.14
   0  -5  -5  312.36    8.91
   0  -5  -5  301.47    5.16
   0   5   5  267.88    8.40
  -2  -4   4  201.58    4.24
  -2  -4   4  203.11    7.86
  -1   5   4  294.64    8.82
   1  -5  -4  311.58    8.67
  -5  -2  -1   32.37    4.97
  -5  -2  -1   26.25    2.81
  -5  -2  -1   31.34    4.38
  -4  -1  -4   35.60    4.85
   4   1   4   34.14    4.59
  -4  -1  -4   30.89    4.73
   4   1   4   31.64    2.91
  -4   2   0   20.24    4.85
   4  -2   0   23.35    5.57
   0  -4  -6  813.98   12.87
   0   4   6  822.34   14.23
  -3   0  -5  145.86    6.27
   3   0   5  136.65    5.89
  -4  -4  -4  161.43    6.94
  -4  -4  -4  159.15    6.39
  -1   1  -6 3616.50   28.69
   2  -4   2 2366.61   15.92
   2  -4   2 2368.59   24.20
   5   3   1  224.61    8.16
  -5  -3  -1  279.31    5.94
  -5  -3  -1  323.37   11.17
  -5  -3  -1  280.87    7.71
   0  -3   5   30.94    4.65
   0  -3   5   28.75    4.06
  -3  -6   0   15.84    4.27
  -3  -6   0   23.18    5.09
  -5  -1   0    3.71    5.26
   5   1   0    5.49    4.32
  -5  -1   0    4.55    3.45
  -5  -3   0  834.59   11.22
  -5  -3   0  830.93   14.49
   4   5   3 5020.36   41.03
  -4  -5  -3 5269.23   39.37
  -4  -5  -3 5224.81   39.53
   0  -4   4  136.71    5.08
   0  -4   4  136.34    6.45
   2   4   6 2583.95   24.71
  -2  -4  -6 2650.42   19.26
   2   4   6 2659.42   26.76
  -2  -4  -6 2651.22   27.26
  -2  -6   1  284.62    8.85
  -2  -6   1  278.06    7.37
   0  -6  -3  289.43    7.23
   0   6   3  264.99    6.37
   0  -6  -3  285.40    8.94
  -5  -2   1 3023.70   23.94
   5   2  -1 2951.04   24.85
   4   1  -4  120.21    5.16
  -4  -1   4  139.83    7.61
  -4  -1   4  109.22    6.34
  -1  -5   3   41.80    5.19
  -1  -5   3   37.85    5.55
  -3  -6  -3  147.56    6.56
  -3  -6  -3  155.85    6.46
   3   6   3  104.62    5.96
  -1  -6  -4   11.22    4.26
   1   6   4    7.03    4.33
  -1  -6  -4   17.53    4.26
  -4   2   2 4260.05   33.30
   4  -2  -2 5186.69   42.06
  -4   2   2 4253.15   35.28
  -1  -6   1   14.37    4.26
  -1  -6   1   15.99    3.95
   0  -6   0 1524.54   18.36
   0  -6   0 1540.08   18.63
  -2  -3   5   12.13    2.87
  -2  -3   5    8.14    4.42
  -2  -6  -4   10.03    4.73
   2   6   4    6.27    4.32
  -2  -6  -4    9.70    4.13
  -2   0  -6   52.28    4.27
   2   1  -6  613.81    8.13
  -2  -1   6  674.91   12.74
  -2  -1   6  659.72   10.85
   3  -3   2  100.49    6.47
   3  -3   2  100.16    4.56
  -2  -5   3  720.10   14.18
  -2  -5   3  652.57    8.69
  -4  -5   1  989.38   15.88
  -4  -5   1  993.23   10.50
  -5  -1  -1   37.57    5.73
   5   1   1   21.72    6.03
  -5  -1  -1   31.39    4.00
  -3  -2   5  599.28   10.94
   3   2  -5  385.09    4.26
   4   0  -4   20.30    4.45
  -4   0   4   21.20    4.80
  -4   0   4   16.93    4.98
  -5  -1   1 2565.85   21.26
  -5  -1   1 2584.41   26.28
   5   1  -1 2827.51   25.23
  -2   2   6 1369.71   18.60
   2  -2  -6 1593.29   18.07
  -2   2   6 1399.88   12.75
   5   2   2  203.35    7.79
  -5  -2  -2  189.84    7.02
  -5  -2  -2  188.68    7.94
   4  -2   1 1539.56   19.85
  -5  -3  -2  579.02   10.07
  -5  -3  -2  546.84   11.38
   5   3   2  620.34   12.71
  -3   3   4  301.95    9.43
  -3   3   4  300.91    7.48
   3  -3  -4  306.66    9.07
  -5  -3   1   60.40    4.16
  -5  -3   1   66.70    6.30
  -4  -2   4  211.72    7.17
   4   2  -4  167.52    3.47
  -4  -2   4  196.12    6.89
   3  -2  -5  652.03   10.38
  -3   2   5  759.50   13.86
  -3   2   5  731.84   10.69
  -1  -2   6    5.51    4.09
   1   2  -6    6.41    3.45
   0   1   7  285.55    6.22
   0  -1  -7  278.50    7.80
   0   1   7  285.09    8.90
   2  -5  -1  108.51    6.79
   0  -2  -7   91.58    4.14
   0   2   7  152.59    7.14
   3   5   5  152.43    6.76
  -3  -5  -5  244.04   10.15
  -3  -5  -5  294.43   10.34
   2  -5  -2    1.19    5.84
  -5  -4  -1   80.15    4.37
   5   4   1   78.29    6.16
  -5  -4  -1  100.53    6.71
   0   2  -6  575.90    9.32
   0  -2   6  587.75   10.64
   1  -5   2  164.30    6.50
  -1  -2  -7 1841.89   20.46
   1   2   7 1833.04   20.06
   4  -1   3 2079.64   23.03
   4  -1   3 2082.31   20.89
   3  -4  -1  773.96   14.52
  -2   2  -5 1975.21   22.20
   3   2   6  643.35    9.79
   3   2   6  625.22   12.67
   2  -3   4  822.67   13.20
   2  -3   4  820.85   10.52
  -5   0   0  665.67    9.99
  -5   0   0  687.42   14.16
   5   0   0  544.34   10.63
  -5  -4   0  160.79    7.92
  -5  -4   0  130.94    4.79
   0  -5   3    0.34    4.10
   0  -5   3    3.42    3.56
  -3  -6   1  166.70    8.16
  -3  -6   1  149.68    5.26
  -3  -3  -6   54.21    4.85
   3   3   6   51.93    5.33
   3   3   6   51.89    4.88
  -3  -3  -6   51.22    5.96
  -5  -2   2   63.11    5.24
  -5  -2   2   67.74    6.16
   5   2  -2   63.44    5.08
  -5  -1  -2    4.67    4.84
   5   1   2    3.45    4.48
  -5  -1  -2    2.48    4.11
  -4   0  -4  735.05   12.63
  -5  -1   2 5935.04   40.47
   5   1  -2 7068.04   47.93
  -5  -1   2 5988.98   45.78
  -4   1   4 1002.12   16.39
  -4   1   4  997.72   14.35
   4  -1  -4  704.64   12.64
   3  -4  -2  471.18   11.16
   4  -2  -3 1091.01   17.65
  -4   2   3  901.17   14.29
  -4   2   3  903.60   13.78
   0   6   4 1353.98   15.75
   0  -6  -4 1394.37   19.27
   0  -6  -4 1386.03   14.31
  -1  -1  -7  109.22    6.18
   1   1   7  108.02    6.09
  -5   0   1   23.18    5.17
   5   0  -1   34.26    5.69
  -5   0   1   23.12    4.39
   2  -5   0  141.91    5.16
   5   4   2  337.78   10.08
  -5  -4  -2  330.10    9.41
  -5  -4  -2  360.47    8.57
  -4  -4   3  117.83    6.72
   3   6   4  879.74   14.44
  -3  -6  -4  957.22   13.12
  -3  -6  -4  953.47   15.08
   1  -4  -6 2184.11   24.05
  -1   4   6 1925.59   23.11
   0  -6   1  217.49    7.53
   0  -6   1  200.09    7.50
   3  -4   0  115.87    6.17
  -1   1   7   73.68    6.26
   1  -1  -7   49.02    3.44
  -1   1   7   75.83    4.18
  -4  -5  -4 2475.40   23.72
   4   5   4 2362.00   25.54
  -4  -5  -4 2532.30   25.42
   1   3   7 1760.59   20.51
  -1  -3  -7 1863.87   22.01
   4   3   5   16.05    2.58
   4   3   5   20.20    4.05
  -4  -3  -5   18.99    6.53
  -4  -3  -5   19.30    4.79
   1   5   6  650.26   12.09
  -1  -5  -6 1525.26   19.87
   0   0  -7  765.72   11.79
   0   0   7  799.57   14.22
   0   0   7  823.00   11.33
   2  -4  -5 2717.48   27.62
  -2   4   5 2189.82   24.39
  -5   0  -1   22.33    4.62
   5   0   1   18.56    4.53
   2  -5  -3  163.24    7.90
   1  -3   5  100.84    5.59
  -4  -2  -5  192.94    6.97
  -4  -2  -5  186.67    7.30
   4   2   5  182.76    7.33
   0   3   7  923.39   16.03
   0  -3  -7  931.53   14.80
   3  -2   4   94.28    6.55
   3  -2   4   87.22    6.23
  -1   5   5  335.58    9.43
   1  -5  -5  398.06   10.13
  -4  -6  -1  300.83    7.94
  -4  -6  -1  276.66    8.74
   4   6   1  270.73    8.85
  -2  -2   6  146.46    6.33
   2   2  -6  130.32    3.69
  -5  -3  -3  161.54   10.02
  -5  -3  -3  212.71    7.24
   5   3   3  208.98    8.35
   4   6   2  459.23   10.95
  -4  -6  -2  525.13   11.30
  -4  -6  -2  552.08   11.04
  -1   2   7   90.97    6.48
   1  -2  -7  139.09    7.64
   3   1   6 1017.91   15.93
   3   1   6 1022.91   12.73
  -3  -1  -6  838.59   13.39
   1  -6  -2   14.45    4.75
   5   2   3  609.32   12.56
  -5  -2  -3  548.79   11.94
  -5  -2  -3  570.95   10.51
  -4  -5   2    3.26    4.95
   5   3  -2 2910.07   22.33
  -5  -3   2 2708.39   28.39
  -2  -6   2  283.76   11.76
  -2  -6   2  322.95    5.86
   4  -2   2  531.20   11.32
   4  -2   2  526.57    9.43
   1  -6  -1   42.37    5.26
  -1   0   7   78.69    5.32
   1   0  -7   61.37    4.42
  -1   0   7   78.78    6.03
  -2   3   6   84.70    4.27
   2  -3  -6  118.52    7.41
  -2   3   6   71.73    6.40
  -2  -5  -6  442.49    8.31
  -2  -5  -6  440.07   10.66
   2   5   6  382.03    9.37
   2   5   6  372.58   10.43
  -5  -4   1 2539.80   26.71
  -5  -4   1 2532.80   19.95
   1  -4   4   83.41    5.83
   3  -1   5  238.18    7.49
  -3   1  -5  233.76    7.48
  -3  -4  -6  795.06   11.31
   3   4   6  722.85   11.08
  -3  -4  -6  787.74   13.91
   3   4   6  700.75   13.46
  -4  -3   4    0.68    5.32
  -1  -6  -5  461.76   10.86
  -1  -6  -5  449.42    7.32
   1   6   5  357.88    9.31
  -1  -6   2  193.16    7.72
  -1  -6   2  194.91    7.10
   5   0  -2 2504.72   27.69
  -5   0   2 1624.44   17.33
  -5   0   2 1614.71   20.67
  -3  -3   5    1.05    4.30
  -2  -6  -5  210.43    6.18
   2   6   5  185.56    7.47
  -2  -6  -5  197.31    7.92
   3  -4  -3  180.66    8.10
   4   4   5  264.28    8.93
  -4  -4  -5  292.40    7.97
  -4  -4  -5  278.58    8.70
  -2   1  -6 2085.62   21.51
   2  -4   3 1678.58   20.49
  -4  -6   0    3.42    4.15
  -4  -6   0   -1.76    4.62
   0   5   6 1343.06   18.84
   0  -5  -6 2050.83   26.67
   3   0  -6  336.48    7.33
  -3   0   6  320.18    8.01
  -3   0   6  314.82   10.31
   1   0   7 1680.80   20.08
  -2  -7  -2 1548.59   19.68
   2   7   2 1446.96   16.74
  -2  -7  -2 1528.83   18.05
  -1   2  -6 1816.02   18.56
  -2  -2  -7 3157.87   29.59
   2   2   7 2910.02   26.22
   3  -3   3 1714.83   15.94
   3  -3   3 1717.80   21.39
   1  -6  -3   -4.37    4.11
   5   4   3  484.37   11.87
  -5  -4  -3  496.91   11.08
  -2  -7  -1 1134.32   15.91
  -2  -7  -1 1137.45   16.76
  -4  -1  -5  157.36    6.68
   4   1   5  139.69    6.47
  -4  -1  -5  157.50    7.49
  -4  -6  -3   49.34    4.84
   4   6   3   46.78    6.18
  -4  -6  -3   44.28    5.56
   3  -4   1   52.96    7.25
   2  -5   1 2674.64   27.83
   2   3   7 1395.56   18.04
  -2  -3  -7 1544.89   19.63
   1  -6   0  819.61   14.30
  -3   1   6   22.70    5.13
   3  -1  -6    1.60    3.50
  -3   1   6    7.87    3.89
   4  -3  -1  273.78    9.12
   5   0   2   41.11    5.32
  -5   0  -2   45.35    5.55
   5   0   2   39.56    5.22
  -1  -7  -2 5163.01   41.33
   1   7   2 4559.27   32.38
  -1  -7  -2 5171.16   39.23
  -1  -4   5  875.54   14.63
  -1  -4   5  874.84   11.01
  -5  -5  -1 1273.86   19.96
  -5  -5  -1 1466.05   18.96
  -5  -1  -3  577.71   11.53
   5   1   3  622.63   12.38
  -5  -1  -3  616.44   12.91
  -3  -1   6  726.65   13.06
   3   1  -6  629.74    8.39
  -1  -4  -7   58.57    5.82
  -3   3   5   98.49    5.22
  -3   3   5   98.40    6.61
   3  -3  -5  113.20    6.44
   5   1  -3 1495.35   16.63
  -5  -1   3 1239.97   15.60
  -5  -1   3 1241.13   19.64
  -1  -7  -1 2499.25   25.51
  -1  -7  -1 2512.93   25.03
   2   7   3   15.93    4.47
  -2  -7  -3   17.35    7.57
  -2  -7  -3   47.11   12.28
   2  -5  -4   75.54    6.55
  -2   5   4   60.91    6.14
   5   2  -3 1443.53   14.42
  -5  -2   3 1491.76   20.22
  -5  -2   3 1528.84   18.19
  -1   3   7  121.34    8.24
   1  -3  -7  237.45    8.21
   4   1  -5   18.98    3.74
  -4  -1   5   16.38    5.35
  -4  -1   5   23.76    5.77
   4  -3   0  401.90   13.14
   2   1   7  128.21    6.19
  -3  -6   2  774.61   14.25
  -3  -6   2  764.34    9.68
  -4   0   5    9.08    4.65
   4   0  -5    8.45    4.47
  -4   0   5    5.08    5.32
  -4   3   2  580.83   12.54
   4  -3  -2  612.98   13.02
   5   5   2   95.71    6.36
  -5  -5  -2  104.43    7.05
  -5  -5  -2  103.42    6.44
  -4   2   4  130.68    6.56
  -4   2   4  128.67    6.26
   4  -2  -4  127.55    8.18
   5  -1   0  217.14    8.11
  -5   1   0  218.12    8.54
   0  -1   7  350.86    8.02
   5  -1  -1 1186.44   17.48
  -5   1   1 1014.58   13.51
  -5   1   1  956.47   15.55
  -1  -5   4  457.47   10.95
  -1  -5   4  455.31    8.72
  -5  -5   0 1470.23   15.30
  -5  -5   0 1456.48   20.42
  -2  -4   5 1967.40   22.93
   0  -6  -5 1470.10   14.21
   0  -6  -5 1400.90   19.58
   1   7   3  352.77   11.19
  -1  -7  -3  530.10   11.89
  -1  -7  -3  527.94    9.94
   1   1  -7   -1.08    3.89
  -1  -1   7    2.27    4.40
  -2  -5   4 5152.56   44.80
   0  -4  -7  290.49    8.92
   0   4   7  279.03    9.09
   3   7   2  547.44   11.04
  -3  -7  -2  479.68   11.20
  -3  -7  -2  499.67    9.82
  -2  -7   0  280.12    8.67
  -2  -7   0  277.92    9.23
  -3  -7  -1   41.05    5.92
  -3  -7  -1   43.17    5.14
   0  -6   2  408.48   10.53
   0  -6   2  408.62    9.56
  -1  -3   6  466.27   10.26
  -1  -3   6  480.33    8.27
   3   6   5  607.47   12.61
  -3  -6  -5  664.79   13.28
  -3  -6  -5  681.35   11.13
   3   0   6   50.69    5.47
  -3   0  -6   74.15    5.84
   1  -5   3   45.40    5.38
   2  -1  -7   55.41    6.29
  -2   1   7   62.04    4.85
  -2   1   7   65.82    7.09
   5   4  -2 2513.29   19.19
  -5  -4   2 2338.54   26.23
  -4  -6   1   98.42    4.53
   0  -4   5 1181.63   17.27
   0  -4   5 1178.80   14.90
  -5   0   3 3177.97   30.47
   5   0  -3 3527.62   30.33
  -5   0   3 3194.50   28.67
  -4   1  -4  145.02    6.68
   4  -1   4  131.10    5.95
  -2   0   7  106.34    7.00
  -2   0   7  105.81    5.43
   2   0  -7  104.52    5.44
   2   4   7   81.75    5.48
  -2  -4  -7  117.19    7.48
   3  -4  -4 1640.64   21.75
  -3   4   4 1100.80   15.26
   3   5   6   81.32    6.39
   3   5   6   81.08    5.91
  -3  -5  -6   93.97    5.83
  -3  -5  -6   88.90    6.56
   1  -6  -4 2435.20   26.82
  -4  -5  -5   43.38    4.84
   4   5   5   46.43    5.43
  -4  -5  -5   43.00    4.98
   5   3   4  886.13   15.38
  -5  -3  -4  576.27    9.71
  -5  -3  -4  748.78   12.09
  -1  -7   0   19.50    4.38
  -1  -7   0   19.07    5.14
   5  -1   1   -2.10    4.51
  -5   1  -1    0.87    4.66
  -4  -2   5   48.99    6.82
  -5   1   2  551.66   12.09
  -5   1   2  552.57   10.31
   5  -1  -2  638.57   12.64
   3   7   3  264.94    8.62
  -3  -7  -3  259.39    8.78
  -3  -7  -3  248.79    8.22
  -3   2   6  183.93    6.66
  -3   2   6  170.33    8.85
   3  -2  -6  169.24    6.91
  -4   1   5    4.47    5.37
   4  -1  -5    7.02    4.89
  -4   1   5    3.17    4.62
  -5  -3   3 2244.23   25.38
   4  -3   1  458.79   12.45
  -4  -6  -4 1548.35   20.54
  -4  -6  -4 1678.48   19.83
   4   6   4 1652.77   21.20
   0  -3   6  421.20   10.18
   0  -3   6  424.98    8.92
   5   2   4  303.03    9.40
  -5  -2  -4  299.17    9.50
  -5  -2  -4  299.79    9.48
   5   5   3 1227.11   18.77
  -5  -5  -3 1351.87   17.62
  -5  -5  -3 1341.52   18.29
   4  -2   3  552.72   10.35
   4  -2   3  535.97   11.75
   1  -6   1  124.17    8.00
  -3  -2   6  115.89    6.84
  -4   3   3 1763.71   20.50
  -4   3   3 1747.77   21.21
   4  -3  -3 2639.73   31.24
   2   7   4    6.15    4.50
  -2  -7  -4    1.49    5.90
  -2  -7  -4    3.67    4.81
  -2   2   7  909.02   16.36
   2  -2  -7  848.23   13.22
  -2  -3   6  202.98    7.84
  -5  -5   1 1366.25   20.30
  -5  -5   1 1300.03   13.00
  -3  -7   0   57.52   10.28
  -3  -7   0   75.11    5.45
  -4  -4   4  310.56    9.56
   0  -5   4  367.81   10.35
   0  -5   4  368.32    8.92
  -5  -4  -4  198.98    8.07
  -5  -4  -4  216.53    8.56
  -4  -5   3  421.48   10.89
  -4   0  -5   53.06    5.63
   4   0   5   42.51    5.01
  -1   1  -7 1607.10   18.02
   0  -7  -2 1254.39   19.24
   0  -7  -2 1227.14   16.16
   3  -4   2 3311.90   32.29
   1   7   4   50.30    5.12
  -1  -7  -4   73.45    5.93
  -1  -7  -4   76.52    6.29
   1  -5  -6 2621.90   28.02
  -1   5   6 2138.54   25.38
  -2   4   6  804.19   15.83
   2  -4  -6  892.55   15.41
   2   0   7 2084.49   22.31
  -2   0  -7 1602.88   19.07
   2  -5   2 1432.95   19.43
   0  -7  -1  817.10   13.97
   0  -7  -1  839.64   15.01
  -5   0  -3  385.34    9.53
   5   0   3  425.19   10.40
  -5   0  -3  372.62   10.30
  -2  -6   3 2866.64   29.76
  -2  -6   3 2863.15   22.97
   2   1  -7    4.28    4.17
  -2  -1   7    9.17    3.75
  -2  -1   7    4.92    6.36
   2  -3   5  128.39    6.79
   1   6   6  189.42    7.70
  -1  -6  -6  257.21    9.41
  -3  -5   4 2641.57   29.88
  -1  -6   3  376.16    8.64
  -1  -6   3  376.93   10.44
   4   3   6   52.30    5.37
  -4  -3  -6   52.72    8.34
  -4  -3  -6   52.57    5.30
   0   7   3  470.96    8.49
   0  -7  -3  551.74   12.41
   0  -7  -3  543.62   10.44
  -2  -6  -6   57.22    6.75
   2   6   6   45.03    5.65
   2   6   6   47.97    5.57
  -2  -7   1  830.83   12.21
  -2  -7   1  754.54   16.08
  -3  -4   5  777.52   14.43
  -1  -5  -7 1053.83   18.37
   1   5   7  812.55   14.58
   3   3   7  354.49    8.77
  -3  -3  -7  358.06   10.55
   3   3   7  353.28   10.92
  -1   4   7   60.93    6.17
   1  -4  -7   64.45    5.72
  -2   5   5  605.56   13.57
   2  -5  -5  631.12   13.37
   4   2   6    6.32    4.60
  -4  -2  -6    4.38    4.07
  -4  -2  -6    5.53    4.84
  -3   2  -5   18.80    3.83
   3  -2   5   24.78    4.74
   3  -2   5   31.04    4.41
  -3  -7  -4   30.63    5.63
  -3  -7  -4   38.74    6.29
   3   7   4   28.29    5.06
  -5  -1  -4  106.15    6.72
  -5  -1  -4  100.75    6.57
   5   1   4  109.20    6.62
   5  -1   2   32.25    5.39
   5  -1   2   30.12    4.80
  -5   1  -2   33.37    5.87
  -2   2  -6  654.62   12.25
   5  -1  -3  491.26   11.35
  -5   1   3  246.85    7.69
  -5   1   3  234.94    6.24
   3   2   7  696.32   11.49
   3   2   7  693.46   13.84
   5   1  -4   12.47    5.04
  -5  -1   4    9.45    4.78
  -5  -1   4   21.54    5.87
  -1  -7   1  186.37    7.98
  -1  -7   1  183.32    7.59
  -4  -4  -6   -1.68    4.57
   4   4   6    0.03    6.12
  -4  -4  -6    2.13    4.99
   2  -4   4   54.67    6.42
  -1  -2   7    1.59    5.72
   1   2  -7    3.44    3.77
   3  -3   4   84.89    4.71
   3  -3   4   89.05    6.31
   0   2   8   17.98    5.56
   0  -2  -8   14.42    4.47
  -4  -3   5   38.35    5.38
   0  -7   0   66.82    6.31
   0  -7   0   66.14    6.01
  -4  -6   2  375.74   10.41
   2   5   7 2586.64   27.94
   2   5   7 2570.09   26.13
  -2  -5  -7 3000.07   30.97
  -5  -6  -1  183.55    8.76
  -5  -6  -1  186.13    8.78
  -5  -2   4  350.52   12.00
  -5  -2   4  317.81    9.42
   4   7   2 1571.46   20.30
  -4  -7  -2 1674.88   21.07
  -4  -7  -2 1649.93   19.91
   3  -5  -1   17.29    5.95
   0  -1  -8  255.57    8.40
   0   1   8  264.36    9.30
   0   2  -7  207.51    7.26
   0  -2   7  146.28    6.70
   3  -5  -2  387.04   11.22
  -4  -7  -1   95.84    6.86
  -4  -7  -1   97.92    6.53
   4  -2  -5  211.14    8.53
  -4   2   5  173.38    8.38
  -4   2   5  166.27    7.21
   5   6   2  761.76   15.07
  -5  -6  -2  747.95   12.44
  -5  -6  -2  755.92   16.26
  -1  -2  -8   64.66    6.32
   1   2   8   58.77    5.75
   4  -3   2  126.59    7.11
  -3  -6   3 2353.65   26.62
  -1   6   5  919.89   16.49
   1  -6  -5 1074.34   17.84
  -3  -7   1  236.89    9.04
  -3  -7   1  210.56    8.46
   5   5   4  858.57   16.34
  -5  -5  -4  942.81   15.57
  -5  -5  -4  933.46   15.37
   2  -6  -2   67.96    6.40
   1  -4   5  336.46    9.47
  -5  -4   3  182.91    8.42
   2  -3  -7  259.91    7.65
  -2   3   7  302.84   10.17
  -3  -4  -7  137.86    7.74
   3   4   7  142.36    6.61
  -3  -4  -7  145.81    6.69
   3   4   7  144.57    7.73
   6   2   0  178.97    6.83
  -6  -2   0  167.81    7.47
   2  -6  -1  343.78   10.53
  -5   0   4  512.23   11.32
   5   0  -4  573.25   11.23
  -5   0   4  539.50   11.56
  -4   3   4  910.38   13.79
   4  -3  -4 1144.49   18.84
  -4   3   4  925.55   15.42
   0   5   7   73.55    6.71
   0  -5  -7   81.31    6.83
   1  -3   6  599.64   11.68
   0  -6  -6  166.02    8.13
  -6  -3   0  259.09   11.77
  -6  -3   0  226.13    7.91
  -5   2   1  908.09   15.74
   5  -2  -1 1064.18   17.58
  -6  -3  -1   59.76    5.91
  -6  -3  -1   51.68    5.27
  -3   4   5  203.54    8.51
   3  -4  -5  195.78    7.52
  -5  -5   2    8.84    5.04
  -3   1  -6  117.34    6.33
   3  -1   6  105.13    6.39
  -3   3   6   -2.83    4.98
   3  -3  -6   -0.22    4.41
  -3   3   6    2.10    4.23
   0  -7  -4   59.51    5.11
   0  -7  -4   50.81    5.98
   0   7   4   50.83    4.88
  -6  -2  -1    2.42    4.34
  -6  -2  -1    1.12    5.51
  -2  -7  -5    7.62    4.54
   2   7   5    8.53    4.88
  -2  -7  -5    3.86    4.65
  -1  -3  -8 1422.29   19.48
   1   3   8 1357.01   18.89
   5  -2   0   51.92    6.70
  -5   2   0   35.40    7.42
  -5  -6   0  239.93    7.22
  -5  -6   0  263.85   10.18
   0   3   8   11.48    5.27
   0  -3  -8    6.19    4.94
  -4  -6  -5  732.99   14.18
   4   6   5  769.38   21.05
  -4  -6  -5  720.06   11.93
   1   1   8  946.10   16.04
  -1  -1  -8  924.95   15.13
  -4  -7  -3 2617.79   26.45
   4   7   3 2268.16   25.58
  -4  -7  -3 2600.12   27.28
   3   1   7   -1.30    4.55
  -3  -1  -7    1.47    3.56
   3   1   7    0.03    4.63
   1  -6   2  228.01    8.18
   0  -6   3   23.95    3.09
   0  -6   3   23.77    5.37
   4   1   6   96.42    6.33
  -4  -1  -6  101.25    6.46
   3  -5   0  590.35   14.00
  -3  -6  -6  468.53   11.96
  -3  -6  -6  472.49    9.85
   3   6   6  459.08   11.61
  -3  -3   6  767.42   14.04
  -1  -7  -5  139.94    6.58
   1   7   5  145.19    7.10
  -1  -7  -5  140.67    8.83
   2  -6  -3   41.26    6.00
  -6  -2   1 1184.83   18.44
  -6  -2   1 1214.34   13.75
   6   2  -1 1323.96   16.93
  -1   1   8   29.55    6.10
   1  -1  -8   24.75    4.44
   3  -5  -3  864.91   17.22
  -5   2   2 3252.69   31.90
   5  -2  -2 3584.71   34.25
  -5   2   2 3273.78   29.26
  -4  -7   0    7.25    5.01
  -4  -7   0    0.51    4.46
  -2  -2   7   48.77    5.65
   5   3   5  143.65    7.61
  -5  -3  -5  160.66    6.89
  -5  -3  -5  168.39    7.93
  -5  -6  -3  153.70    7.63
   5   6   3  114.23    7.66
  -5  -6  -3  136.38    7.28
   1  -2  -8   59.06    5.73
  -1   2   8   54.42    6.43
  -6  -1   0    5.66    5.43
   6   1   0    1.38    5.31
  -6  -3   1    4.77    4.99
  -6  -3   1   18.12    5.28
   6   3  -1    8.15    4.92
   0   0   8  139.39    5.77
   6   3   2    3.18    5.41
  -6  -3  -2    4.90    4.78
  -6  -3  -2    0.37    5.88
   2  -6   0 2302.45   27.91
  -3   0   7 1173.34   15.10
  -3   0   7 1162.10   19.28
   3   0  -7 1136.46   14.20
  -6  -4  -1  199.28    8.57
  -6  -4  -1  184.22    6.72
   4   0  -6   -3.08    4.01
  -4   0   6    4.12    5.56
  -4   0   6    8.20    5.13
  -5  -3   4  186.20    7.79
  -5  -3   4  196.86    8.66
  -4  -5  -6   31.06    5.30
   4   5   6   37.42    6.00
  -4  -5  -6   24.75    5.20
   1  -5   4  449.78   11.04
  -4  -1   6   30.39    5.33
  -4  -1   6   16.03    5.87
   4  -4  -1 1456.24   21.23
   5   4   5  267.61    9.50
  -5  -4  -5  281.25    9.90
  -5  -4  -5  334.10    9.96
  -6  -4   0  273.53    7.54
  -6  -4   0  278.10   10.15
  -3   1   7    4.22    4.65
   3  -1  -7    5.23    4.48
  -3   1   7    1.14    5.93
  -2   1  -7 1065.78   15.34
   6   2   2  111.56    6.86
  -6  -2  -2  121.73    6.74
  -6  -2  -2  127.38    8.31
   3  -4   3 1012.19   17.11
  -6  -1   1 1143.56   18.90
   6   1  -1 1349.16   18.50
  -6  -1   1 1154.11   13.68
   5   2   5    6.10    4.25
  -5  -2  -5   17.77    4.56
  -5  -2  -5   15.02    5.19
   6   1   1   42.75    5.53
  -6  -1  -1   51.78    6.88
  -5   2  -1    8.93    5.32
   5  -2   1    7.99    5.33
   4  -2   4   49.57    5.17
   4  -2   4   53.37    6.02
  -1   0   8   66.08    5.06
  -1   0   8   66.04    6.59
   1   0  -8   65.68    5.75
   4  -1   5   85.84    5.97
  -4   1  -5   92.95    6.52
   4  -4  -2  884.05   17.12
   0  -7   1  187.51    8.12
   0  -7   1  187.19    8.41
  -2  -7   2  720.89   14.25
  -2  -7   2  704.42   11.35
   3   7   5  186.35    7.85
  -3  -7  -5  231.13    9.37
  -3  -7  -5  212.77    7.86
  -1  -5   5  416.40   11.36
  -5   0  -4 1131.23   17.20
  -5   0  -4 1132.67   19.14
   5   0   4 1038.36   15.84
  -1  -4   6  175.71    7.91
  -2  -5   5 1040.40   17.60
  -6  -4  -2    6.05    4.05
   6   4   2   20.00    5.90
  -6  -4  -2   14.07    5.39
  -1   2  -7  230.20    7.48
   2  -5   3   40.38    6.05
   5  -1   3  773.73   14.87
   5  -1   3  786.17   13.16
  -5   1  -3  694.70   14.41
   2   2   8  392.72   10.16
  -2  -2  -8  464.05   12.55
   5  -1  -4 1076.27   16.32
  -5   1   4  912.74   14.81
  -5   1   4  913.73   15.02
   2   3   8 2389.50   25.07
  -2  -3  -8 2500.57   27.17
   1   4   8  337.66    9.95
  -1  -4  -8  364.83   10.44
  -3  -1   7  194.52    8.56
  -3  -1   7  198.37    7.41
   1  -7  -2    9.60    5.97
   4  -4   0  231.44    8.98
   3   5   7 1934.10   24.13
   3   5   7 1971.65   21.28
  -3  -5  -7 3196.71   37.30
  -5  -6   1   81.98    6.94
   4  -1  -6   29.65    4.93
  -4   1   6   33.16    5.93
  -4   1   6   38.48    5.16
   4   7   4   10.95    5.19
  -4  -7  -4   14.10    4.73
  -4  -7  -4   14.81    5.69
  -4  -5   4  507.01   12.59
   1   0   8 1358.52   19.08
  -6  -2   2  157.25    6.88
  -6  -2   2  159.94    9.32
   6   2  -2  168.09    7.92
  -1  -7   2   92.54    6.21
  -1  -7   2   92.52    6.62
   1  -7  -1   94.89    8.09
   3  -5   1 2064.55   24.96
  -2  -4   6  118.13    7.48
  -1   3   8   36.68    6.87
   1  -3  -8   36.08    6.69
   2  -6  -4  597.40   14.34
  -5   2   3 1545.64   20.55
  -5   2   3 1519.56   20.13
   5  -2  -3 1735.05   23.19
  -2  -8  -2 1348.21   18.04
  -2  -8  -2 1337.35   18.99
   2   8   2 1269.81   15.84
  -6  -4   1 2325.16   27.18
  -6  -4   1 2330.96   20.67
   0   4   8    8.82    5.20
   0  -4  -8    8.59    4.67
   1  -7  -3  199.07    8.75
  -3   5   4   14.83    5.21
   3  -5  -4   19.98    6.09
  -4  -2   6   28.03    5.57
   0   7   5 1151.99   15.16
   0  -7  -5 1355.33   20.09
  -4  -7   1   97.69    7.20
  -3  -7   2 1613.34   21.99
   4  -4  -3  438.01   12.24
  -2   5   6  140.81    8.95
   2  -5  -6  137.93    7.97
   3  -2  -7  575.62   11.38
  -3   2   7  573.57   13.67
  -6  -1   2 1356.45   20.37
  -6  -1   2 1355.69   16.49
   6   1  -2 1529.63   19.41
  -6  -3   2 1855.96   24.59
   6   3  -2 1737.02   19.73
  -6  -3   2 1909.40   20.40
  -4  -4   5    6.99    6.40
  -2  -6   4  470.59   11.87
  -6  -3  -3    3.62    4.96
   6   3   3    2.72    5.86
  -6  -3  -3   11.10    5.83
  -1   5   7  908.90   17.50
   1  -5  -7 1002.43   17.19
   6   1   2   82.28    6.80
  -6  -1  -2   79.40    6.09
   6   1   2   82.75    6.18
  -6  -1  -2   84.56    6.96
  -5  -6  -4 1525.53   20.20
   5   6   4 1519.96   21.69
  -5  -6  -4 1537.54   20.13
  -2  -8  -1  140.71    8.01
  -2  -8  -1  142.22    7.03
  -3   0  -7  653.88   13.59
   3   0   7  583.35   12.43
  -2  -8  -3  545.16   11.55
   2   8   3  531.68   10.99
  -2  -8  -3  544.53   12.72
   0  -4   6 2059.58   20.14
   0  -4   6 1988.35   24.65
   2   1   8  800.31   14.15
  -2  -1  -8  196.86   12.16
   4  -3   3  224.08   10.35
  -5  -5  -5   -0.95    4.95
   5   5   5    3.67    5.30
  -5  -5  -5    3.55    6.63
   2  -6   1  832.88   12.63
   2   4   8 1288.56   18.31
  -2  -4  -8 1944.74   28.41
   1   6   7  645.69   12.44
  -1  -6  -7  903.88   16.58
   2  -4  -7   80.44    6.20
  -2   4   7   52.46    6.53
  -4  -6   3  220.81   10.36
  -1  -6   4  242.57    8.61
  -1  -6   4  240.62    9.55
  -6   0   0  208.12    9.25
   6   0   0  253.37   10.38
  -5  -1  -5  344.81   10.86
   5   1   5  316.32    9.44
  -5  -1  -5  343.14   10.57
  -4   0  -6  279.77    9.56
   4   0   6  217.95    7.89
  -4   3   5  111.26    8.01
   4  -3  -5  153.01    8.38
  -4   3   5  123.07    6.74
   0  -5   5 1219.65   18.99
   0  -5   5 1204.34   16.23
  -6  -5  -1   89.34    5.71
  -6  -5  -1   77.82    6.95
   2   6   7  821.29   16.85
  -2  -6  -7  861.33   16.12
   2   6   7  841.02   15.42
  -3  -8  -2  286.42    8.74
  -3  -8  -2  267.34    7.78
   3   8   2  302.68    9.53
  -6   0   1   -2.25    5.73
   6   0  -1    3.44    5.97
  -1  -8  -2  296.34    9.23
  -1  -8  -2  294.62   10.14
  -2   1   8  551.46   13.62
   2  -1  -8  551.70   10.86
  -5  -1   5   -3.18    5.77
  -5  -1   5    2.64    5.09
  -6  -4  -3   41.05    5.60
  -6  -4  -3   50.99    5.83
   6   4   3   51.31    7.05
   1  -6  -6   40.76    5.48
  -1   6   6   40.93    6.50
  -5  -5   3  838.87   16.11
  -1  -3   7   61.30    6.19
   6   2   3  444.62   12.03
  -6  -2  -3  470.03   12.43
  -6  -2  -3  441.49   10.45
   0   1  -8   10.28    3.98
   0  -1   8   21.45    5.24
   1  -7   0  364.04   11.15
   5  -2   2   66.51    7.31
  -1  -1   8   99.63    6.49
  -1  -1   8  104.69    7.67
   4  -4   1   76.70    9.35
  -3  -5   5 1410.58   20.18
  -3  -8  -1   27.33    5.14
  -3  -8  -1   24.25    6.39
   2   7   6  138.27    7.63
  -2  -7  -6  139.91    7.51
  -6  -5  -2    4.98    5.07
   6   5   2    1.66    5.19
  -6  -5  -2    5.72    4.11
  -6  -5   0 2127.04   26.29
  -6  -5   0 2108.85   20.67
  -5  -4   4   92.69    7.27
  -2   0   8  601.72   10.62
  -2   0   8  598.52   13.95
   2   0  -8  552.03    9.91
  -1  -8  -3  574.17   11.93
  -1  -8  -3  570.13   13.09
  -3  -8  -3  239.71    8.70
  -3  -8  -3  237.58    8.49
   3   8   3  236.22    8.84
   6   0   1    4.77    5.00
  -6   0  -1    9.52    5.18
  -1  -8  -1   56.64    6.03
  -1  -8  -1   51.93    5.71
  -5   0   5    4.99    5.50
  -5   0   5    0.93    5.22
   5   0  -5   -0.79    5.02
  -3  -2   7   60.85    7.43
  -3  -2   7   64.18    6.06
   1   7   6  378.91   10.69
  -1  -7  -6  442.23   11.81
  -5  -2   5   66.70    6.62
  -5  -2   5   60.16    6.60
  -4  -3  -7   75.00    6.39
   4   3   7   82.23    6.65
   1  -7  -4  620.00   13.99
   3  -4  -6   13.02    5.67
  -3   4   6    5.75    6.03
  -2   2   8   14.89    6.17
   2  -2  -8   11.63    5.80
   4  -2  -6   16.78    5.34
  -4   2   6   20.82    6.16
  -4   2   6   11.64    5.67
  -4  -6  -6   95.67    6.42
   4   6   6   73.10    6.62
  -4  -6  -6   99.30    8.00
   0  -3   7  888.24   15.32
   0   3  -7  708.98   10.17
   0  -3   7  885.71   15.12
   1  -6   3  496.69   12.59
  -2  -8   0  553.30   12.08
  -2  -8   0  525.06   12.71
   2  -3   6  252.57    8.32
  -3  -6   4 1360.89   20.69
  -2  -8  -4   26.61    5.33
  -2  -8  -4   37.39    6.26
   3  -3   5   88.51    7.91
   3  -3   5  103.73    6.23
  -2  -3   7   21.81    5.75
   5   7   2  864.21   16.30
  -5  -7  -2  938.00   14.85
  -5  -7  -2  903.19   16.16
   6   0  -2  907.70   18.46
  -6   0   2  642.35   14.52
  -6   0   2  677.22   12.14
  -5  -7  -1   60.65    5.83
  -5  -7  -1   59.18    6.36
   2  -4   5   83.02    7.17
  -4  -4  -7    8.04    6.34
   4   4   7    3.38    7.98
  -4  -4  -7    7.56    5.46
  -6  -4   2 2266.92   28.71
  -3  -4   6  734.02   13.77
   0  -6  -7  798.70   15.35
   0   6   7  707.83   14.88
  -5  -6   2 1022.65   17.88
   0  -7   2   -3.13    5.08
   0  -7   2   -2.52    4.98
   4   2   7   45.41    6.10
  -4  -2  -7   33.16    5.48
  -3   2  -6   33.86    5.71
   3  -2   6   33.61    4.91
   1   5   8  323.95   10.45
  -1  -5  -8  388.15   11.45
  -6  -2   3  199.05    9.43
  -6  -2   3  197.76    8.34
  -4  -7  -5  425.83   12.16
  -4  -7  -5  439.24   10.31
   4   7   5  371.66   10.87
  -4   4   4 1017.52   19.34
   4  -4  -4 1448.60   21.67
   1  -4  -8  117.60    7.11
  -1   4   8  111.71    7.78
  -5   2   4    7.19    4.96
  -5   2   4   20.19    5.52
   5  -2  -4   20.95    6.19
   2  -6  -5  189.06    7.17
  -5   3   1  164.24    8.06
   5  -3  -1  168.15    8.12
   3  -5   2 1116.62   18.61
  -3  -8   0   77.63    8.15
  -3  -8   0   57.73    6.92
  -6  -1   3  935.53   14.79
  -6  -1   3  934.50   16.39
   6   1  -3 1062.58   15.52
  -4  -3   6  115.07    7.31
  -6  -5  -3  119.46    7.62
  -6  -5  -3  133.60    6.71
   6   5   3  115.28    8.25
  -6  -5   1 1299.55   20.99
   0  -6   4  242.27    8.55
   0  -6   4  243.07    9.70
  -1   1  -8    9.39    4.44
  -3  -7  -6 1015.26   18.05
   3   7   6  792.05   14.99
   1   8   4  272.33    8.01
  -1  -8  -4  322.76    9.25
  -1  -8  -4  322.28   10.44
  -6  -1  -3  188.05    8.76
  -6  -1  -3  165.89    8.74
   6   1   3  147.60    8.00
  -2   0  -8  759.00   13.80
   2   0   8  989.46   17.99
  -3  -6  -7  205.91   10.12
   3   6   7  162.18    8.43
   3   6   7  174.88    8.25
  -3  -3  -8 1120.70   19.02
   3   3   8 1010.31   15.49
   3   3   8 1002.80   17.82
  -1  -8   0  955.87   16.10
  -1  -8   0  926.89   16.80
   3   8   4  683.43   13.25
  -3  -8  -4  803.32   13.45
  -3  -8  -4  800.76   15.29
  -5  -7  -3 1593.31   21.53
  -5  -7  -3 1571.91   20.44
   5   7   3 1366.82   20.45
   3  -3  -7   30.59    4.77
  -3   3   7   40.81    6.60
  -5  -3  -6   75.50    6.78
  -5  -3  -6   76.76    5.77
   5   3   6   61.63    6.33
  -2  -5  -8 1325.31   20.73
   2   5   8 1151.08   18.62
   2   5   8 1142.67   17.75
  -2  -1   8  164.96    8.09
  -2  -1   8  151.76    5.93
  -5   3   2  414.82   11.11
   5  -3  -2  511.88   13.40
  -3   5   5  186.34   10.39
   3  -5  -5  224.55    9.86
   5  -3   0   43.34    7.31
  -5  -7   0  234.85   10.39
   6   0   2    4.75    5.30
  -6   0  -2    4.64    5.59
  -2  -7   3  345.64   10.80
   5  -1   4  298.85   10.38
   5  -1   4  298.93    9.14
  -5   1   5  491.73   12.04
   5  -1  -5  539.08   11.98
  -5   1   5  467.11   12.37
  -6  -3   3  981.05   15.92
  -6  -3   3  964.79   17.63
  -4  -7   2  408.99   11.01
   6   3   4  589.86   13.89
  -6  -3  -4  699.51   14.52
  -2   2  -7   47.97    5.82
  -5  -4  -6   18.67    5.76
   5   4   6   17.55    5.35
  -5  -4  -6   23.62    6.31
   3   2   8   89.23    6.29
   3   2   8   81.64    6.44
   1  -7   1  355.14   10.67
   3  -4   4   43.78    6.42
   0  -5  -8   33.53    6.17
   0   5   8   26.22    5.63
  -5  -3   5   11.18    5.72
  -5  -3   5   11.94    5.68
   5   6   5  265.94   10.06
  -5  -6  -5  317.46    9.92
  -5  -6  -5  329.03   10.14
   4   8   2   -6.07    5.40
  -4  -8  -2    5.01    5.48
  -4  -8  -2    6.44    5.84
   1  -4   6 2905.37   27.63
   2  -6   2  173.97    8.64
  -6  -4  -4   88.37    7.85
  -6  -4  -4   78.20    6.31
   6   4   4   85.63    7.39
  -2   3   8  961.45   17.67
   2  -3  -8  932.80   14.83
  -3  -4  -8  736.91   15.59
   3   4   8  653.63   14.42
   3   4   8  683.94   12.60
   0  -7  -6  985.19   17.69
   0  -8  -2    7.27    4.43
   0  -8  -2    1.22    4.99
  -5   0  -5  413.37   11.71
   5   0   5  338.91    9.55
   4  -4   2  431.18   12.28
   4   5   7    7.25    5.49
  -4  -5  -7    9.53    5.72
  -4  -5  -7   11.95    4.77
  -1  -7   3   31.26    6.72
  -1  -7   3   32.27    5.89
  -5  -2  -6   18.97    5.46
  -5  -2  -6   27.03    6.09
   5   2   6   23.56    5.24
  -4  -8  -1    3.72    4.70
  -4  -8  -1   10.93    5.25
   4  -2   5   51.21    4.92
   4  -2   5   50.96    6.06
   2  -5   4  615.17   13.42
  -6   1   1  494.13   12.82
   6  -1  -1  532.61   13.12
   4   1   7   67.82    6.50
  -4  -1  -7   66.70    5.93
  -6   1   0   55.90    6.57
   6  -1   0   68.55    7.41
   0  -8  -3  178.11   10.18
   0  -8  -3  178.11    8.68
  -6  -2  -4  854.79   15.17
   6   2   4  842.52   16.05
  -6  -2  -4  831.44   16.74
  -4  -8  -3 2815.43   29.23
   4   8   3 2723.30   29.08
  -4  -8  -3 2793.28   28.51
   1  -7  -5 2447.74   27.86
  -6   0   3  211.51    9.69
   6   0  -3  217.37    9.40
  -6   0   3  187.18    8.34
  -3   1  -7  328.04    8.70
   3  -1   7  430.42   11.21
   5  -2   3  128.59    6.77
   5  -2   3  129.68    7.93
  -2  -8   1  296.71   12.61
  -2  -8   1  281.43    9.50
  -6  -6  -1  245.71    7.50
  -6  -6  -1  244.43   10.08
  -3  -7   3  598.21   14.76
   0  -8  -1  169.15    8.49
   1  -5   5 1517.31   20.97
  -2  -8  -5   22.59    5.34
   2   8   5   20.21    5.64
  -1  -2   8    4.58    4.93
   1  -3   7 1980.55   22.24
  -6  -6  -2   54.35    6.17
  -6  -6  -2   54.79    7.02
   6   6   2   41.49    6.82
  -5   3   3 2087.64   24.30
  -5   3   3 2083.47   24.52
   5  -3  -3 1027.74   19.19
   0  -2  -9    9.20    6.06
   0   2   9   -5.34    6.80
   5  -3   1   68.60    7.16
   3  -6  -2   18.05    6.57
  -4   0   7  455.71   10.82
  -4   0   7  455.62   13.17
  -4   1  -6   57.73    6.39
   4  -1   6   49.58    7.36
   3  -6  -1 1071.40   20.26
  -5  -7  -4    9.94    5.61
  -5  -7  -4    5.02    5.54
   5   7   4   11.43    6.45
  -5  -5  -6   30.71    6.28
   5   5   6   37.82   13.22
  -5  -5  -6   28.47    6.10
   4  -3   4  191.98    8.23
   0  -2   8  470.46   11.26
   0   2  -8  478.47   10.70
  -3  -3   7  634.28   13.37
   1   2   9   53.94    6.25
  -1  -2  -9   50.31    6.46
   3   1   8  769.62   15.00
  -3  -1  -8  547.06   11.51
   3   1   8  803.42   13.58
  -3  -8   1  340.33   10.88
   0   1   9  100.79    8.37
   0  -1  -9  123.77    8.05
   6  -1  -2   60.70    6.62
  -6   1   2   38.33    6.14
  -6   1   2   45.68    6.04
  -6  -6   0  344.65   11.29
  -4  -5   5   10.23    5.38
  -4  -1   7    1.67    6.24
  -4  -1   7    4.76    5.10
  -6  -5  -4  162.65    8.33
  -6  -5  -4  159.79    7.85
   6   5   4  167.44    9.03
  -6   1  -1   93.18    7.07
   6  -1   1   53.61    7.51
  -5  -7   1 1166.18   19.50
   4  -3  -6   17.89    6.80
  -4   3   6   10.03    5.75
   1   3   9  975.77   16.96
  -1  -3  -9 1046.19   18.22
  -6  -5   2    0.73    5.44
   1   8   5   22.90    5.62
  -1  -8  -5   25.44    5.41
  -2   5   7  787.25   16.29
   2  -5  -7  811.52   16.19
  -4  -8   0   32.51    6.00
  -4  -8   0   33.66    6.89
   0   3   9  191.68    9.31
   0  -3  -9  283.67   11.49
  -6  -4   3   78.52    7.93
  -4  -6   4   37.67    5.49
  -1  -8   1  115.69    7.94
  -1  -8   1  115.26    7.25
   3  -6  -3  487.59   14.56
  -5  -5   4   94.10    7.03
  -3  -8  -5  148.13    8.44
  -3  -8  -5  146.91    7.73
   3   8   5  141.19    8.13
   4  -1  -7  101.06    5.88
  -4   1   7   99.26    6.49
  -4   1   7   94.17    7.96
   2  -7  -2    1.00    8.05
   0  -8  -4  500.26   10.37
   0  -8  -4  488.27   12.39
   3   5   8  401.36   10.34
  -3  -5  -8  454.99   12.73
   3   5   8  414.08   12.35
  -1  -5   6   21.17    5.27
  -3   0   8 1217.28   20.55
  -4   4   5  368.66   11.22
   4  -4  -5  480.75   13.43
   3  -1  -8  989.67   14.17
  -3   1   8 1238.79   22.50
  -6  -6  -3  157.98    7.93
  -6  -6  -3  157.02    8.34
   6   6   3  134.73    8.41
  -1   6   7  655.27   15.52
   1  -6  -7  722.15   15.35
   4   8   4 1814.26   23.51
  -4  -8  -4 2032.93   25.47
  -4  -8  -4 2054.39   23.51
  -2  -5   6  146.47    7.94
   0  -8   0  403.80   11.21
   0  -8   0  398.92   11.64
   4  -5  -1   74.24    7.22
   4  -5  -2 1817.81   26.75
  -6   0  -3  124.15    7.91
   6   0   3  114.38    7.44
   6   0   3  113.10    7.48
   2  -7  -1  869.91   18.09
   1   1   9  657.51   14.21
  -2  -2   8  253.24    9.52
   2   7   7  176.86    8.72
  -2  -7  -7  177.31    9.09
  -5  -6   3  297.42   10.94
   3  -6   0  893.06   17.64
  -6  -2   4  200.68    8.64
  -6  -2   4  208.92    9.30
   1  -1  -9   26.46    5.77
  -1   1   9   21.33    6.35
   1  -2  -9  119.20    7.06
  -1   2   9  123.89    8.22
   5   1   6   79.73    6.41
  -5  -1  -6   76.47    6.46
   2  -7  -3    5.58    6.07
  -6  -1   4  318.90    9.79
  -6  -1   4  316.88   10.38
  -2  -6   5   22.07    7.74
   1   7   7   29.01    6.01
   1   7   7   25.78    4.99
  -1  -7  -7   23.27    5.96
  -5   2   5   18.56    5.42
   5  -2  -5   37.03    6.24
  -5   2   5   25.21    5.68
   4   7   6  179.06    8.53
  -4  -7  -6  204.93    8.22
  -4  -7  -6  231.82   10.28
  -6  -1  -4   17.68    5.51
  -6  -1  -4   16.77    5.94
   6   1   4   13.55    5.97
  -5  -1   6  262.10   10.07
  -5  -1   6  262.68    9.42
   2  -6  -6   27.41    5.88
  -2   6   6   20.04    6.44
   1  -5  -8   80.41   11.37
  -1   5   8   52.10    7.45
  -1  -6  -8  598.37   14.53
   1   6   8  514.71   13.99
  -2   1  -8   16.94    5.50
   0  -7   3   81.56    8.19
   0  -7   3   87.98    8.17
   3  -5   3   36.68    6.05
  -1  -4   7  164.31    8.35
  -4  -4   6  446.41   12.47
  -5  -4   5    5.57    5.39
  -5   0   6   27.98    6.67
  -5   0   6   24.18    8.82
   1  -7   2  537.44   14.41
   1   4   9  797.17   15.90
  -1  -4  -9  848.71   16.38
   0   0   9  156.84    9.72
   2   6   8 1475.84   21.53
  -2  -6  -8 1618.58   23.54
   2   6   8 1482.67   21.48
  -4  -2   7  343.75   10.65
  -4  -2   7  355.55   11.68
  -6  -6   1  231.36   10.45
   1  -6   4  746.20   14.04
   4  -5   0  269.88   10.40
  -4  -6  -7  861.33   17.00
   4   6   7  655.14   14.78
  -2   4   8  538.32   13.82
   2  -4  -8  482.97   15.59
  -3  -1   8   68.26    6.15
  -3  -1   8   64.93    7.42
   4  -5  -3 1932.14   26.66
  -3   4   7   36.63    6.58
   3  -4  -7   33.69    6.54
   3  -2  -8   25.98    6.28
  -3   2   8   24.90    6.45
   5  -3  -4  835.50   16.85
  -5   3   4  681.75   13.43
  -5   3   4  659.53   13.98
  -2  -3  -9   89.52    7.70
   2   3   9   77.36    6.99
  -6   1   3   63.54    7.08
   6  -1  -3   73.15    8.00
  -6   1   3   63.94    6.79
   5  -3   2    6.79    6.35
  -2  -4   7  278.21   10.52
  -3   5   6   29.46    6.22
   3  -5  -6   33.10    6.84
  -1   2  -8  550.42   11.08
  -6  -3   4  786.01   16.07
  -6  -3   4  766.27   14.51
  -6   1  -2  124.14    9.03
   6  -1   2  124.97    7.96
   3  -6  -4  656.08   15.28
  -2  -2  -9  170.46    7.51
   2   2   9  188.24    8.11
   1   0  -9   87.12    7.15
  -1   0   9   80.60    6.93
  -6  -3  -5 1932.14   24.94
   6   3   5 1947.16   25.95
  -6  -3  -5 1921.97   24.03
  -5  -2   6    4.50    6.78
  -5  -2   6    5.13    5.64
  -4   0  -7  151.39    8.57
   4   0   7  149.33    7.62
   2  -7   0   -0.77    5.87
   0  -4  -9  103.43    7.39
   0   4   9   98.35    7.65
   1  -3  -9  272.58    9.79
  -1   3   9  255.67   10.09
   6   4   5  547.76   13.87
  -6  -4  -5  530.76   11.89
  -6  -4  -5  596.67   13.82
  -4  -7   3  153.06    7.42
  -6   0   4  310.41   10.74
   6   0  -4  359.94   10.63
  -6   0   4  318.62   10.64
   4  -4   3  117.00    7.77
  -4   2   7   25.78    5.93
   4  -2  -7   23.87    6.07
   0  -5   6  124.32    8.25
   0  -5   6  124.76    8.00
  -3  -7  -7  652.47   15.12
   3   7   7  640.68   16.54
  -5  -6  -6   79.82    7.81
   5   6   6   54.78    7.48
  -5  -6  -6   66.09    7.08
   2  -7  -4  521.04   13.69
  -4  -8   1   72.81    7.54
   2  -6   3  881.60   16.14
  -2  -8   2   13.21    5.89
  -5  -7  -5   58.74    6.83
  -5  -7  -5   57.19    6.78
   5   7   5   52.84    6.84
  -3  -6   5  231.99   10.44
  -3  -5   6   20.03    6.34
   1  -7  -6 1928.67   26.68
   0  -4   7  574.14   13.28
  -2  -8  -6  188.82   10.45
   2   8   6  186.87    8.42
   3   0   8  414.32   11.13
   3   0   8  377.22   16.17
  -3   0  -8  497.66   12.93
   6   6   4  169.68    9.37
  -6  -6  -4  192.93    9.59
  -6  -6  -4  225.03   11.30
   0  -8  -5   11.35    5.43
   2   4   9  486.84   12.37
  -2  -4  -9  463.16   12.28
   0  -6  -8    8.34    6.39
   0   6   8   11.67    5.65
   1   0   9   98.77    7.96
   5  -1   5   17.03    5.20
   5  -1   5   19.31    4.90
   7   3   0   61.14    6.30
  -7  -3   0   58.26    6.89
  -5   1   6   14.95    6.71
  -5   1   6   11.07    6.38
   5  -1  -6    8.49    5.63
  -7  -3  -1  314.76    9.06
  -7  -3  -1  316.49   11.91
   3  -6   1  379.73   12.37
  -5  -8  -2   -3.34    5.51
   5   8   2    2.68    5.67
  -5  -8  -2   -6.06    5.92
  -5  -7   2  621.74   14.78
   3  -3   6  280.59   10.01
  -2  -7   4   47.45    6.30
   4   8   5  166.70    8.22
  -4  -8  -5  214.68    9.62
  -4  -8  -5  210.96    8.77
   0   7   7   42.59    7.10
   0  -7  -7   50.59    8.65
   4   3   8  816.34   17.31
   6   2   5   13.37    5.51
  -6  -2  -5   11.34    5.57
  -6  -2  -5    8.07    5.13
   0  -8   1  140.61    7.81
   0  -8   1  140.94    8.62
  -3  -8   2   28.14    6.29
   5  -2   4   87.42    6.92
   7   2   0 1161.77   17.54
  -7  -2   0 1285.22   21.62
   1  -8  -2   52.53    7.43
  -5  -8  -1  508.37   14.29
  -5  -8  -1  428.10    9.98
  -6  -5  -5   17.15    5.29
   6   5   5   21.01    6.64
  -6  -5  -5   25.96    6.99
   6  -2  -1  633.32   15.07
  -6   2   1  491.91   12.18
   2  -4   6  874.94   15.16
   2   1   9  337.45   10.32
   4   4   8  646.86   15.31
  -4  -4  -8  655.84   15.07
   1   8   6  526.31   12.68
  -1  -8  -6  750.96   18.82
  -6  -5   3  396.15   12.48
   0  -6   5  158.26    6.86
   0  -6   5  158.60    8.97
  -7  -4  -1   77.88    7.16
  -7  -4  -1   82.12    6.26
   7   2   1   72.25    6.93
  -7  -2  -1   76.69    8.04
   4  -5   1    5.64    5.07
  -2  -9  -2  360.84   10.76
  -2  -9  -2  353.84   10.77
  -1  -8   2   32.04    5.68
  -1  -8   2   37.55    6.64
   3   6   8 2274.90   25.73
  -3  -6  -8 2290.09   28.26
   3   6   8 2304.96   28.26
   1  -8  -3   25.54    6.06
   4  -5  -4    8.54    6.43
   5   8   3 1228.08   20.01
  -5  -8  -3 1234.64   17.66
  -5  -8  -3 1252.52   18.43
  -5  -3  -7   93.44    7.11
   5   3   7  100.10    7.31
  -6   2   0    8.41    7.07
   6  -2   0    8.10    6.40
   2  -1  -9  466.54   10.33
  -2   1   9  615.39   15.54
  -5  -4  -7   14.75   10.02
  -5  -4  -7    3.93    5.45
   5   4   7    3.33    5.41
  -3  -8  -6   31.00    6.28
   3   8   6   24.45    6.02
  -7  -4   0   39.03   14.75
  -7  -4   0   29.45    5.49
   3  -4   5    4.50    6.65
   6   7   2  155.94    8.72
  -6  -7  -2  176.70    8.19
  -6  -7  -2  169.89    9.31
   5  -4  -1  472.09   13.51
  -7  -3   1    4.89    5.97
   7   3  -1   -1.34    5.43
  -2  -9  -3   33.98    6.77
  -2  -9  -3   33.96    5.71
  -1  -3   8    9.62    7.50
  -6  -7  -1    8.69    6.00
  -1  -7   4   43.90    6.65
   1  -8  -1   86.77    7.51
   2  -3   7  952.98   16.69
  -7  -2   1   93.57    9.07
   7   2  -1  100.80    8.59
  -7  -3  -2   22.61    7.11
  -7  -3  -2   26.47    5.83
   3   9   2  152.03    8.28
  -3  -9  -2  153.97    8.14
  -3  -9  -2  149.58    8.49
   5  -4  -2  444.89   13.15
  -3  -2   8 1545.39   19.86
  -6   2   2  452.39   11.50
  -6   2   2  446.45   12.41
   6  -2  -2  448.95   12.68
  -3   2  -7    0.45    5.40
   3  -2   7   -2.85    4.80
   4   2   8    2.58    6.02
  -4  -2  -8    2.12    4.55
  -3  -7   4  645.64   15.22
  -5  -3   6   11.98    5.94
  -5  -3   6    4.80   10.69
  -1  -5  -9   82.01    6.85
   1   5   9   72.09    7.35
  -5   0  -6   -3.51    4.82
   5   0   6    4.80    4.96
   3  -3  -8  949.66   16.41
  -3   3   8  886.77   18.24
   2  -2  -9  839.20   14.48
  -2   2   9  878.96   17.73
  -3  -4   7    8.09    5.29
  -3  -9  -3   13.40    5.45
  -3  -9  -3   12.52    5.92
   3   9   3    7.24    5.94
  -2  -9  -1 2719.50   29.29
  -2  -9  -1 2735.37   30.30
  -6  -6   2 1594.28   23.95
  -7  -4  -2   45.25    7.55
  -7  -4  -2   48.13    5.89
  -6  -4   4    1.99    6.10
   0  -1   9   22.87    5.28
   0  -1   9   33.96    6.84
   0   1  -9   18.38    5.21
   6   0   4 1228.30   18.30
  -6   0  -4 1337.05   21.31
   6   0   4 1220.16   26.84
  -2   0   9   24.90    6.74
  -1  -1   9  259.47   10.49
   2  -7   1  427.52   13.82
  -4  -3   7  932.50   17.25
   1  -4  -9   15.18    7.85
  -1   4   9   11.34    6.32
   5  -4   0   -1.56    5.50
   2  -5   5  390.48   11.81
  -5  -8   0  814.68   17.24
  -3  -9  -1  226.98   12.25
  -3  -9  -1  228.48   10.71
   4  -4  -6   17.48    5.84
  -4   4   6   21.08    6.46
  -6   1   4  121.62    8.46
  -6   1   4  129.73    8.69
   6  -1  -4  117.39    8.26
   0  -3   8  365.51   13.46
   3  -6  -5   87.66    7.59
  -6  -7  -3    9.40    6.57
   6   7   3    9.26    5.64
  -6  -7  -3   16.14    6.06
  -7  -1   0  107.75    8.42
   7   1   0   91.83    7.20
  -2  -3   8   44.28    7.20
  -5  -2  -7  156.91    8.20
   5   2   7  160.24    8.22
  -7  -2  -2   95.24   13.25
   7   2   2  149.47   10.36
  -7  -2  -2  125.61    5.78
  -6  -7   0  560.24   14.44
   4  -2   6   11.27    6.01
   4  -2   6   10.41    4.84
  -7  -4   1  587.12   14.77
  -4  -5  -8  111.83    8.32
   4   5   8  104.67    7.63
   6  -2   1   57.39    7.47
  -6   2  -1   47.98    6.96
  -6   1  -3  781.91   16.61
   6  -1   3  954.11   15.73
   6  -1   3  975.73   17.61
   2  -7  -5  635.06   15.35
  -5  -5  -7   48.76    5.87
  -5  -5  -7   48.42    5.94
   5   5   7   52.95    6.94
  -2  -5  -9    7.78    5.95
   2   5   9   10.07    6.36
   1  -8  -4  385.60    9.98
   1  -8  -4  385.40   12.52
   4  -3   5   19.39    5.75
  -1  -9  -2 1085.71   17.41
  -1  -9  -2 1102.06   18.79
  -2  -9  -4   88.79    7.86
   2   9   4   75.36    6.59
  -2  -9  -4   73.46    9.52
   5  -3  -5  326.91   11.08
  -5   3   5  261.61    9.25
  -5   3   5  279.46   10.22
   7   1  -1  563.74   13.69
  -7  -1   1  538.55   14.48
   5  -4  -3  276.64   11.24
  -1  -9  -3   28.73    5.88
  -1  -9  -3   22.77    6.38
   0   5   9    7.09    6.46
   0  -5  -9   -0.40    5.72
   5  -3   3   76.59    7.85
  -6  -1   5  923.46   21.62
  -6  -1   5 1025.24   17.31
  -5  -8  -4  832.50   17.64
   5   8   4  794.19   16.45
  -5  -8  -4  857.23   16.62
  -7  -5  -1   28.08    5.23
  -7  -5  -1   30.75    6.58
  -7  -1  -1  124.33    8.36
   7   1   1  141.49    7.94
  -3  -3  -9   69.23    7.30
   3   3   9   71.03    6.91
   3   3   9   66.66    6.65
   4  -3  -7   77.82    7.59
  -4   3   7   69.74    7.18
   1  -8   0  362.81   13.51
  -6  -2   5  132.64    9.21
  -6  -2   5  134.02    8.20
  -5  -6   4   12.30    6.35
   6   1   5  915.21   16.72
  -6  -1  -5  921.49   18.19
  -6  -1  -5  908.02   16.54
   3   9   4  273.90    9.90
  -3  -9  -4  286.27   13.42
  -3  -9  -4  292.90    9.56
  -7  -2   2   26.92    6.42
   7   2  -2   24.61    7.69
   5  -2  -6  858.78   16.13
  -5   2   6  692.03   15.54
  -5  -5   5   37.35    6.84
  -6   2   3   73.74    7.28
  -6   2   3   69.49    6.27
   6  -2  -3   76.63    7.10
   1  -7   3   99.03    5.24
  -4  -8   2  305.31   10.22
  -1  -9  -1 3248.60   33.66
  -1  -9  -1 3268.51   33.18
   4   7   7  263.08   10.24
  -4  -7  -7  326.10   11.53
  -7  -5   0  646.16   15.73
   1  -4   7 1217.72   17.86
   1  -5   6  371.37   10.98
  -7  -5  -2   11.46    5.89
  -7  -5  -2    3.50    5.55
  -6  -6  -5 1427.30   22.15
   6   6   5 1381.58   22.38
  -6  -6  -5 1410.57   20.68
  -4  -6   5   87.30    8.07
  -2   6   7  159.09    6.59
   2  -6  -7  311.88   11.47
   3   4   9  516.79   12.33
  -3  -4  -9  652.48   17.73
   3   4   9  504.52   13.65
   2  -3  -9   48.47    6.36
  -2   3   9   50.53    7.47
  -7  -3  -3    4.35    4.95
  -7  -3  -3    7.15    5.67
   7   3   3    8.78    6.13
  -2  -9   0  357.49   11.77
  -2  -9   0  328.38   10.89
   2  -5  -8  228.96    9.22
  -2   5   8  223.08   10.61
   3  -6   2  127.32    7.81
   2   0   9   -1.09    6.77
  -2   0  -9    3.16    4.73
  -2   2  -8  360.81   10.53
  -7  -4  -3  194.85    8.64
  -7  -4  -3  208.44   10.70
   7   4   3  186.96    9.64
   3   2   9  305.35   10.62
   3   2   9  386.20   11.08
   0   8   6 1153.19   17.31
   0  -8  -6 1646.81   24.58
   3  -5   4  136.61    8.84
   1  -1   9  269.53    8.37
   1  -1   9  260.17   10.65
  -1   1  -9  246.73    9.03
  -4  -1  -8  269.10    9.70
   4   1   8  247.75   10.15
  -4  -9  -2  895.28   17.33
  -4  -9  -2  911.78   16.27
   5  -4   1   63.68    7.82
  -3  -9   0   12.47    6.47
  -3  -9   0   15.12    4.87
  -6   0   5   -2.06    5.03
  -6   0   5    7.54    6.78
   1  -6  -8  196.03   18.04
  -1   6   8   84.36    7.41
  -2  -1   9  794.82   16.84
  -5  -7  -6   -3.01    5.66
  -5  -7  -6   -5.51    4.75
   5   7   6    3.00    5.72
  -4   1  -7  135.67    8.55
   4  -1   7   56.65    7.77
  -4  -5   6   84.49    7.70
   2   7   8  315.73   11.80
   2   7   8  306.58   10.60
  -2  -7  -8  329.75   11.63
  -1  -9  -4  306.00   10.07
  -1  -9  -4  302.75   10.97
   4  -5   2  646.10   15.51
   0  -7   4   12.13    6.27
   0  -7   4   19.78    6.24
  -4  -9  -3   11.31    6.20
  -4  -9  -3   12.68    6.91
   4   9   3   20.06    6.28
   4  -5  -5   60.01    7.98
  -4   5   5   49.55    6.86
  -1  -7  -8  222.13   10.13
   1   7   8  192.30    9.57
   1   7   8  198.49    8.57
   7   1  -2   10.03    7.12
  -7  -1   2   10.51    6.13
  -4   0   8  258.28   11.33
   0  -8   2   -0.71    5.50
   0  -8   2    7.52    7.98
  -4  -8  -6    9.83    4.85
   4   8   6   13.73    5.52
  -6  -7  -4    1.45    5.85
  -6  -7  -4   -0.84    5.72
   6   7   4   -9.20   11.86
  -6  -4  -6 1441.11   20.91
  -6  -4  -6 1457.79   20.96
   6   4   6 1514.80   23.09
  -3   1  -8    5.83    5.56
   3  -1   8    2.19    4.25
   3  -5  -7   12.10    5.98
  -3   5   7   20.16    6.93
  -6  -7   1 2635.61   36.75
   4  -4   4  305.71   10.88
  -6  -3   5  181.82    9.36
  -6  -3   5  180.15    9.67
  -2  -8   3  277.65   10.54
  -4  -9  -1   21.45    7.57
  -4  -9  -1   11.38    5.80
   7   1   2  294.10   10.24
  -7  -1  -2  325.80   12.30
  -5  -8   1  360.65   12.22
  -6  -3  -6  197.23    8.70
   6   3   6  190.32    9.27
  -6  -3  -6  190.99    9.39
  -5  -7   3   32.19    6.68
  -7  -4   2   49.79    7.56
   2   8   7 1290.25   20.16
  -2  -8  -7 1496.88   23.54
  -7  -2  -3  603.41   13.44
   7   2   3  588.79   14.38
  -7  -2  -3  604.51   15.53
   1  -7  -7   55.61    7.01
  -1   7   7   46.70    7.00
  -4  -7   4  266.47   11.24
  -4   1   8 1058.57   19.47
  -5  -1  -7  187.94    8.61
   5   1   7  187.86    9.13
   6  -2   2  175.07    9.60
  -7  -5   1  222.53   10.83
   2   9   5   20.48    6.21
  -2  -9  -5   19.04    6.09
   1  -8  -5   89.05    7.42
  -4  -1   8  536.20   12.29
  -4  -1   8  540.68   14.29
   7   5   3   63.09    7.48
  -7  -5  -3   62.14    7.23
  -7  -5  -3   50.09    5.58
  -5   4   4  374.51   11.58
   5  -4  -4  533.26   15.83
   5   6   7   89.09    7.40
  -5  -6  -7  111.58    8.88
   1  -3   8   66.39    6.46
   1  -3   8   60.78    6.66
   2  -6   4  149.75    8.27
  -3  -8   3  793.32   20.20
  -5  -1   7   14.25    6.36
  -5  -1   7   14.13    7.30
  -5  -4   6   35.54    6.57
  -1  -9   0  712.08   15.32
  -1  -9   0  710.51   14.51
  -5   0   7  660.83   15.23
  -5   0   7  676.25   13.36
   1  -6   5   50.19    6.80
   7   0   0  421.28   11.91
  -7   0   0  421.28   13.00
  -4  -6  -8  321.39   10.37
   4   6   8  347.91   12.21
   3   5   9    4.54    5.98
   3   5   9   11.00    5.74
  -3  -5  -9    5.94    5.45
  -3  -3   8  650.92   14.21
  -7   0   1   17.83    5.92
   7   0  -1   13.61    7.01
   2  -7   2 1216.71   20.81
   6   5   6   82.68    7.65
  -6  -5  -6  107.45   10.05
  -6  -5  -6   92.79    8.19
  -2  -6   6  175.90   10.10
  -3  -9  -5  153.02    8.20
   3   9   5  140.79    7.69
  -1  -8  -7  585.92   13.87
   1   8   7  576.04   13.63
   3  -4  -8  301.74   10.33
  -3   4   8  240.32    9.98
  -6  -5   4  133.81    8.73
  -5  -8  -5  459.02   13.09
  -5  -8  -5  468.43   12.52
   5   8   5  371.00   11.95
  -4  -9  -4 1001.81   18.83
  -4  -9  -4 1025.66   17.21
   4   9   4  888.80   16.78
  -6  -6   3  700.54   16.77
  -3  -1  -9  208.75    8.31
   3   1   9  256.99    9.41
   3   1   9  252.72   10.09
   1  -8   1 1101.11   18.94
  -1  -2   9   55.32    6.68
  -3  -7  -8   26.02    4.49
   3   7   8   37.36    6.67
  -1  -5   7   52.39    6.61
  -1  -8   3  120.07    8.34
   1   6   9   65.05    6.94
  -1  -6  -9   85.94    7.58
  -2  -5   7  127.19    8.79
   0   2  10  380.41   12.26
   0  -2 -10  337.35   10.54
  -1  -6   6  379.19   12.15
  -1   5   9   64.62    7.93
   1  -5  -9   74.98    9.05
  -7  -2   3   38.98    6.45
   3   8   7 1021.65   18.60
  -3  -8  -7 1349.84   22.51
   6   2   6  501.87   13.11
  -6  -2  -6  454.15   14.99
  -6  -2  -6  466.73   12.10
   0  -9  -2   11.54    4.99
   0  -9  -2   22.81    8.33
   5  -2   5  545.95   14.05
  -6   2   4   15.23    5.89
   6  -2  -4   24.07    8.24
  -6   2   4   20.27    6.38
  -7  -6  -1  110.19    8.25
   7   0   1  788.59   16.47
  -7   0  -1  754.43   17.29
  -2  -6  -9  282.26    8.81
   2   6   9  396.34   12.37
   2   6   9  377.29   12.32
  -3   1   9 1286.05   21.80
   3  -6  -6   44.30    6.77
  -3   6   6   33.65    6.56
  -4  -9   0   34.07    6.99
   0  -2   9  882.40   15.79
   2  -7  -6  261.14   10.41
   0  -9  -3   23.43    6.28
   0  -9  -3   25.75    6.77
  -4  -4   7  163.51    9.56
   6  -1  -5  506.12   12.99
  -6   1   5  462.56   12.95
  -6   1   5  455.91   12.67
  -1  -2 -10  831.89   15.88
   1   2  10  871.89   17.11
  -7  -3   3  114.08    8.24
   1   3  10   64.76    6.91
  -1  -3 -10   60.44    6.52
  -1  -9  -5  422.98   13.14
  -7  -6  -2   34.99    6.68
  -7  -6  -2   26.44    5.51
  -3   0   9   -5.14    5.99
   0   3  10   20.17    6.88
   0  -3 -10   21.81    6.49
  -2  -9   1  126.51    7.57
  -2  -9   1  118.38   11.38
  -5  -2   7  831.62   15.83
  -5  -2   7  817.23   17.03
   3  -7  -1   94.86    8.16
   0   7   8   11.66    8.12
   0  -7  -8   21.20    6.28
   5  -1   6  208.17    9.57
  -5   1  -6  211.28    9.37
   4  -6  -2   26.25    6.63
   3  -7  -3   76.21    8.08
  -7  -4  -4  153.18    8.24
  -7  -4  -4  147.31    9.17
   7   4   4  151.31    9.04
  -5   1   7  241.34   10.06
  -2   4   9 1431.13   23.91
   2  -4  -9 1525.15   22.12
   0   1  10  237.99   10.52
   0  -1 -10  279.37   10.81
   4  -2  -8  233.39    8.96
  -4   2   8  207.68   10.35
   7   0  -2  100.47    8.42
  -7   0   2  110.29   11.56
   6  -1   4 1203.09   20.57
   6  -1   4 1199.83   18.29
  -3  -9   1  393.19   12.62
  -7  -3  -4  762.25   16.62
   7   3   4  744.22   16.67
  -7  -3  -4  725.76   15.12
  -7  -1   3  107.44    7.78
   5  -4   2   17.22    6.84
   4  -6  -1   95.70    9.72
   6  -3  -1    0.26    5.60
  -6   3   1    6.15    6.03
  -6   0  -5 1130.09   18.47
   6   0   5 1166.95   18.94
  -7  -6   0  371.83   12.96
  -2  -7   5  517.92   13.72
   0  -9  -1  336.92   11.16
   0  -9  -1  304.58   10.73
  -4  -2   8 1713.10   24.92
  -4  -2   8 1723.35   22.75
  -3  -6   6  150.14    9.03
   7   1   3  199.28    9.56
  -7  -1  -3  218.16   10.39
   7   1   3  208.09    9.76
  -3   2   9 1512.11   23.65
  -2  -2   9  231.68    9.77
  -2  -2   9  205.57   13.98
  -6  -4   5  864.09   17.82
  -6  -4   5  850.10   16.26
  -6  -8  -2    0.68    5.54
  -6  -8  -2   -3.28    5.87
   6  -3  -2   22.98    7.27
  -6   3   2   14.71    6.32
   4  -6  -3 2065.53   29.34
   5  -3  -6   36.30    7.04
  -5   3   6   25.35    7.03
  -4   0  -8  986.63   18.72
   4   0   8  849.59   16.62
   6   7   5  226.44   10.96
  -6  -7  -5  267.05   10.26
  -6  -7  -5  237.46   10.13
  -1   2  10  536.02   14.68
   1  -2 -10  493.51   12.23
  -1  -4   8  103.26    7.74
   6  -3   0  210.80   10.49
   0  -6  -9   17.73    6.21
   0   6   9    7.79    6.25
  -7  -5   2   23.66    7.30
   0  -9  -4  712.66   12.91
   0  -9  -4  697.73   15.31
   5  -3   4 2981.05   34.20
  -6  -8  -1  381.98   12.42
   1   1  10  400.69   12.91
  -1  -4 -10  184.23    9.40
   1   4  10  204.89   10.00
  -4   4   7  134.24    9.23
   4  -4  -7  178.33    9.07
  -1   1  10   16.36    6.99
   1  -1 -10   17.13    6.83
   2  -8  -2    8.32    6.15
   0  -5   7  423.89   12.24
  -7  -5  -4  731.84   14.40
   7   5   4  755.11   17.23
  -7  -5  -4  675.02   19.81
   7   6   3    6.38    6.42
  -7  -6  -3    8.18    6.66
  -7  -6  -3    2.89    4.04
  -2   1  -9   73.27    7.17
  -1  -7   5  418.93   12.46
  -6  -6  -6  440.29   12.99
  -6  -6  -6  429.63   13.20
   6   6   6  422.09   13.13
  -3  -5   7  667.11   16.39
  -4  -8   3  844.16   19.44
  -3  -1   9 1320.83   22.33
  -2  -4   8   58.68    7.16
   3  -7   0    0.86    6.67
   3  -6   3  337.53   11.17
   2  -8  -3  220.20   11.11
  -5  -8   2   80.93    7.92
  -6  -8  -3   35.79    7.40
   6   8   3   28.89    6.83
  -6  -8  -3   22.70    6.53
  -7   0  -2  166.22   10.44
   7   0   2  135.47    8.09
  -3  -7   5  224.34   10.13
  -7  -4   3   83.81    8.16
   4  -6   0    7.69    5.01
  -4  -9  -5  768.69   14.88
  -4  -9  -5  754.41   16.81
   4   9   5  655.09   14.73
  -1  -9   1   -2.64    5.13
  -1  -9   1   -0.85    5.94
   5   4   8   89.84    7.99
   3  -4   6   12.47    5.67
   3  -7  -4  927.72   19.06
  -7  -2  -4 1266.95   22.31
   7   2   4 1063.26   19.08
  -7  -2  -4 1243.37   20.61
   3  -3   7  391.19   11.63
   0   4  10   73.43    7.81
   0  -4 -10   46.11    4.77
   4  -5   3    4.46    5.74
  -5  -9  -2  335.63   13.52
  -5  -9  -2  371.82    8.88
  -2  -3 -10    9.54    6.31
   2   3  10   12.10    6.28
   0  -6   6  649.42   14.95
   6  -2   3  276.71   11.12
   0  -8  -7  533.06   13.35
   0   8   7  591.02   13.42
  -5  -3  -8  448.30   12.32
   5   3   8  439.68   12.96
  -2  -9  -6   -1.20    5.79
   2   9   6   -5.44    5.61
   2  -8  -1  257.05   11.52
   4  -5  -6   89.60    8.06
  -4   5   6   53.35    5.06
  -1   3  10  467.25   13.97
   1  -3 -10  458.12   12.17
   5  -4  -5  475.09   13.76
  -5   4   5  391.88   11.26
  -5   4   5  410.79   12.16
   3   6   9   67.92    7.33
  -3  -6  -9   97.71    9.11
   3   6   9   67.47    7.31
  -6  -1   6  824.23   16.17
  -6  -1   6  850.27   17.05
   1  -8  -6 1252.76   21.80
  -7  -6   1   98.21    8.98
  -5  -9  -3   14.56    6.38
  -5  -9  -3   19.05    6.80
   5   9   3    8.26    6.34
   5   0   7   14.11    5.64
  -5   0  -7   11.56    5.92
   0   0  10   72.32    7.01
  -1   2  -9  171.15    8.14
   1  -2   9  167.47    8.20
  -2  -2 -10    8.89    8.12
   2   2  10   19.51    6.67
   2  -4   7  336.92   11.11
   4   3   9  280.35   10.83
  -6   3   3  128.40   10.13
  -6   3   3  123.76    8.57
   6  -3  -3  157.97   10.51
   6   1   6 1285.25   20.20
  -6  -1  -6 1390.71   21.71
  -4  -4  -9 1120.76   21.51
   4   4   9  947.76   19.45
   0  -9   0  494.62   13.22
   0  -9   0  471.53   13.17
  -5  -9  -1  329.57   11.90
   0  -4   8   41.07    8.21
   1  -7   4   21.74    6.08
   7   0  -3    2.42    6.91
  -7   0   3   -0.83    4.91
  -6  -8   0 1825.12   27.68
  -4  -9   1   12.34    5.16
   3   9   6  352.97   14.38
  -3  -9  -6  314.48   11.39
  -6  -2   6   51.16    7.60
  -6  -2   6   49.16    8.07
  -5  -3   7  402.93   13.52
  -5  -3   7  487.18   13.62
   0  -8   3  279.95   11.74
   0  -8   3  278.86   10.02
  -5  -7  -7   51.18    7.55
   5   7   7   52.47   13.40
   6  -3   1   48.44    7.41
  -3   0  -9   50.35    7.63
   3   0   9   44.88    8.00
   3   0   9   43.13    5.98
  -2  -4 -10    4.52    6.02
   2   4  10   10.46    6.55
  -5  -6   5   32.61    6.80
   4   8   7  209.74    9.76
  -4  -8  -7  308.40   12.86
   4  -6  -4 1870.44   27.10
  -1   0  10  613.38   15.77
   5  -2  -7    3.69    6.47
  -5   2   7    2.48    6.42
  -5  -5  -8   82.44    8.54
   5   5   8   72.38    7.36
   4  -3   6  135.71    7.82
   2  -5   6   80.65    7.97
   5  -5  -2  674.26   18.98
  -6   0   6 1273.25   19.83
  -6   0   6 1272.93   20.88
   5  -5  -1   34.38    6.94
  -5  -8  -6   31.82    7.28
   5   8   6   21.18    6.13
   2  -8  -4  144.44    9.13
   7  -1  -1  542.48   14.88
  -7   1   1  489.56   14.24
   4   7   8   89.56   10.30
  -4  -7  -8   81.19   10.09
   1  -8   2   94.58    7.74
  -7   1   0  683.16   15.79
   7  -1   0  860.32   18.58
   3  -3  -9   -0.48    5.28
  -3   3   9    5.41    6.21
  -2   6   8  304.92   12.04
   2  -6  -8  916.77   18.22
  -1  -9  -6   13.72    6.51
   0  -9  -5 1250.19   21.96
  -7  -2   4  130.76    8.46
  -7  -2   4  137.53    8.83
  -4   3   8    9.17    6.62
   4  -3  -8   14.46    5.60
  -6  -8  -4  633.84   14.98
  -6  -8  -4  645.85   15.21
   6   8   4  548.92   14.47
  -5  -2  -8  242.16    9.60
   5   2   8  220.74    9.77
  -4   2  -7    8.85    6.41
   4  -2   7    4.90    5.15
   3  -5   5   -2.09    6.29
  -5  -7   4   11.68    6.49
   6  -2  -5  580.68   14.63
  -6   2   5  480.10   13.20
  -6   2   5  446.36   11.42
  -3   2  -8  672.54   16.11
   3  -2   8  535.71   12.52
   2  -7   3  264.32   10.18
  -5  -5   6  141.71    9.00
   4   2   9  120.47    8.12
  -4  -2  -9   86.28    6.26
   2  -3   8  113.22    8.19
   2  -8   0  842.00   18.64
  -7  -6  -4  275.86   10.96
  -7  -6  -4  280.13   10.05
   7   6   4  245.34   10.99
  -5  -9  -4  653.17   15.87
   5   9   4  554.43   14.14
  -5  -9  -4  639.80   15.09
   4   5   9   54.00    7.11
  -4  -5  -9   57.12    7.60
   1   0  10   32.76    6.73
  -1   0 -10   10.91    3.92
  -2  -8   4 1080.99   19.74
   1   5  10  226.61    8.79
  -1  -5 -10  315.50   11.41
  -2  -9   2  441.65   13.29
   5  -5  -3  511.34   14.94
  -7  -1   4    4.88    7.05
  -7  -1   4    5.16    5.16
  -6  -4  -7  431.43   11.97
   6   4   7  464.00   13.60
  -6  -4  -7  473.87   12.71
  -4  -3   8  184.84    9.49
  -4  -3   8  187.35    9.89
  -7   1   2    2.00    6.00
   7  -1  -2    8.95    5.96
   4  -6   1  185.45    9.68
   5  -5   0   18.85    6.30
   4  -4   5   66.80    7.81
  -7  -3   4   21.99    7.93
  -7  -3   4   27.33    6.90
  -3  -4   8  283.63   10.84
  -2  -8  -8  631.35   17.13
   2   8   8  446.99   12.83
   3  -7   1   80.83    7.47
  -5  -9   0   25.47    6.53
  -7  -4  -5  590.86   14.79
  -7  -4  -5  582.50   15.00
   7   4   5  560.14   15.01
   2   1  10  151.21    9.29
  -7  -7  -1    0.78    6.14
  -4  -6   6  205.56    9.06
  -7  -7  -2   -1.79    6.29
  -7  -7  -2    1.66    4.76
   7  -1   1  234.24   10.18
  -7   1  -1  224.20   10.47
  -1   7   8   44.42    8.73
   1  -7  -8   36.70    6.49
  -2   1  10   -3.89    6.01
   0  -7   5 1068.90   19.83
  -6  -6   4   -2.21    6.27
   5  -4   3  998.22   19.55
  -6  -3   6  980.69   18.99
  -6  -3   6 1006.00   18.83
  -3  -2   9  665.84   14.44
   3  -5  -8   61.99    7.03
  -3   5   8   59.47    8.61
   1  -4 -10   17.74    6.09
  -1   4  10   24.57    7.15
   3  -7  -5  300.14   11.72
   6   3   7    8.22    5.85
  -6  -3  -7    9.65    7.91
  -6  -3  -7    9.97    5.72
  -3  -8   4 1221.89   22.46
  -1  -3   9   -3.60    5.49
  -2   2  10  547.13   15.00
   7   1   4   63.00    5.38
   7   1   4   60.15    9.82
  -7  -1  -4   76.16    6.46
  -7  -1  -4   85.30    7.33
  -7  -3  -5 1463.92   22.97
   7   3   5 1376.39   22.41
  -7  -3  -5 1433.37   23.36
   7   0   3   60.91    6.98
  -7   0  -3   67.02    7.02
   2  -7  -7   39.20    6.56
  -2   7   7   49.58    7.74
   2  -5  -9  556.64   13.86
  -2   5   9  487.27   14.59
   2   7   9  748.43   17.61
  -2  -7  -9  764.36   17.09
   2   7   9  758.29   17.01
  -7  -5   3  178.38   10.39
   1  -6  -9   84.62    7.55
  -1   6   9   81.20    8.06
  -2  -5 -10  154.00    8.89
   2   5  10  134.46    9.09
  -4  -7   5  699.39   17.08
  -6  -5  -7  249.33   10.32
   6   5   7  190.53    9.89
   3  -6  -7   20.26    7.29
  -3   6   7    9.42    6.94
  -1  -8  -8  100.25    9.57
  -1  -7  -9  130.08    9.22
   1   7   9   78.97    5.63
  -6  -8   1 1050.98   20.87
  -6  -5   5   71.09    7.80
   0   5  10  579.64   15.06
   0  -5 -10  637.51   15.07
  -6   3   4   93.82    8.25
  -6   3   4   96.11    8.20
   6  -3  -4  105.69    8.91
  -7  -5  -5  518.29   14.76
  -7  -5  -5  511.92   13.84
   7   5   5  481.69   14.32
  -6   1   6  114.34    8.29
  -6   1   6  115.56    9.06
  -7  -6   2  240.38   12.17
  -1  -8   4  541.41   14.37
  -6  -7  -6  455.50   13.13
   6   7   6  393.51   13.06
  -6  -7  -6  418.53   12.40
   5   6   8  356.62   12.66
  -5  -6  -8  390.16   12.94
   2  -6   5   29.34    8.36
  -4  -9  -6  248.14   10.94
   4   9   6  235.41   10.73
  -3 -10  -2   46.27    6.51
  -3 -10  -2   46.28    6.79
   1  -5   7  246.68   10.03
   1  -5   7  256.94   10.07
   1  -9  -2    6.91    6.64
   1  -9  -2    3.97    6.37
  -3 -10  -3  205.19    8.99
  -3 -10  -3  188.61    7.69
  -7  -7   0  274.65   11.77
  -2 -10  -2  869.35   16.66
  -2 -10  -2  860.83   16.80
  -2   0  10  750.20   17.30
  -2 -10  -3  246.87   10.01
  -2 -10  -3  246.16   10.54
   7   7   3    0.05    6.33
  -7  -7  -3    8.69    5.14
  -7  -7  -3    4.73    5.77
   6  -3   2   91.18    8.44
   3   8   8  537.86   14.81
  -3  -8  -8  625.93   16.48
   1  -9  -3  246.43   11.34
   1  -9  -3  231.99    9.72
   0  -9   1   22.82    6.08
   0  -9   1   14.10    5.77
  -6  -7   3   -3.06    6.38
   2  -8  -5   70.71    7.52
   0  -3   9    6.67    5.92
  -2  -3   9   83.36    7.61
  -4  -5   7  717.71   16.16
   6  -1   5   14.14    6.45
   6  -1   5    7.12    5.19
  -1  -1  10  412.33   13.78
   4  -6  -5  577.37   15.55
   0  -1  10 1110.39   24.01
  -1  -9   2    4.37    5.64
  -1  -9   2    5.89    5.81
  -3  -3 -10    3.73    7.28
   3   3  10   -2.31    4.94
  -7   0   4   22.15    6.63
   4  -1   8   90.54    7.00
  -4   1  -8  119.17    8.88
   1  -4   8   21.68    5.95
  -7   1   3   12.67    6.43
   7  -1  -3    0.63    7.41
   5  -5  -4  158.28   10.58
  -7  -4   4  218.27   11.34
  -7  -4   4  240.73   10.05
   3   4  10    9.08    6.67
  -3  -4 -10   22.05    7.00
   3   4  10    9.00    5.29
   2  -3 -10  844.07   16.18
  -2   3  10  832.66   19.49
   1  -9  -1  149.08    8.71
   1  -9  -1  143.17    9.45
   5  -5   1  127.15    8.56
  -5  -8   3   57.93    7.59
  -6  -2  -7  605.84   14.67
   6   2   7  535.36   13.85
  -3 -10  -1   15.14    6.90
  -3 -10  -1   19.87    5.29
   4   1   9 1132.87   19.82
  -4  -1  -9 1247.89   20.53
   5  -2   6  420.11   12.77
  -5  -9  -5  906.09   19.00
   5   9   5  762.27   17.07
  -5  -9  -5 1002.82   19.48
   6   8   5   58.66    7.22
  -6  -8  -5  102.14    7.60
   5   1   8  114.88    8.08
  -5  -1  -8  141.79    8.55
   1  -6   6  301.79   10.99
   1  -6   6  300.10   11.13
   7   2   5  260.03   10.84
  -7  -2  -5  274.97   11.59
  -7  -2  -5  277.14   10.25
  -2 -10  -1  708.18   16.20
  -2 -10  -1  718.36   14.88
  -2 -10  -4   89.81    6.65
  -2 -10  -4   91.25    8.80
  -3 -10  -4  105.41    7.46
  -3 -10  -4  106.48    7.87
  -4  -9   2  897.53   19.37
   4   6   9  113.26    8.62
  -4  -6  -9   99.40    7.22
   6  -2   4   71.72    7.64
  -2  -9  -7  342.79   12.47
   2   9   7  280.02   10.35
  -5   0   8   33.72    6.71
  -5  -4   7  101.35    8.23
   7  -1   2  198.65   10.04
  -7   1  -2  224.47   11.09
  -5   4   6  117.64    8.81
   5  -4  -6  170.05   10.11
   3   7   9  739.15   14.90
   3   7   9  732.97   16.48
  -3  -7  -9  909.05   19.06
  -6   0  -6  238.26   11.29
   6   0   6  210.96    9.28
   2  -8   1 2031.61   27.78
  -4   0   9  170.25   10.22
   1  -9  -4  196.80   10.64
  -5  -1   8  430.15   14.04
   0  -9  -6    3.78    5.88
   1  -8  -7  803.38   18.00
   5  -3  -7 1150.92   19.82
  -5   3   7  946.95   19.46
  -2   2  -9   13.22    6.61
  -4   1   9  493.35   14.03
   3   2  10   38.79    6.33
  -3   4   9 1229.96   22.39
   3  -4  -9 1147.89   23.73
  -5  -9   1   92.07    8.40
   5  -3   5  389.17   12.89
  -6  -6  -7    8.31    7.87
  -6  -6  -7   18.68   10.76
   6   6   7    6.12    6.30
   0   7   9    2.06    4.54
   0  -7  -9   -0.56    7.30
   3  -6   4   13.31    6.39
   4  -5   4  102.30    8.31
   3   9   7   99.76    8.31
  -3  -9  -7  106.22    8.54
  -4  -8   4  352.12   13.09
  -4 -10  -2  435.09   12.65
  -4 -10  -2  433.93   12.85
  -7  -6  -5 2790.86   31.93
   7   6   5 2442.33   32.29
  -7  -6  -5 2805.39   39.00
  -4 -10  -3  578.41   14.67
  -4 -10  -3  570.90   15.07
   4  10   3  634.34   14.50
   8   3   0  342.77   10.82
  -8  -3   0  318.98   17.27
   4  -5  -7    9.41    7.02
  -4   5   7   11.31    6.07
  -2   0 -10   70.49    6.88
   2   0  10   66.99    8.55
  -3   1  -9  225.96    8.40
   3  -1   9  268.53   10.20
  -1 -10  -3  557.22   13.33
  -1 -10  -3  554.69   14.47
  -7  -7   1  707.47   17.11
   8   3   1 1173.01   19.20
  -8  -3  -1 1144.05   21.15
  -1 -10  -2 1399.92   21.39
  -1 -10  -2 1451.92   27.84
   5  -1   7  521.52   12.41
  -5   1  -7  537.42   13.92
  -6  -4   6  328.52   12.26
  -2  -6   7   47.73    7.35
   4  -6   2  141.74    8.67
   7   7   4   97.32    8.78
  -7  -7  -4  147.31    9.88
  -7  -7  -4  123.92   10.74
  -8  -4  -1   58.90    6.99
  -8  -4  -1   60.21    9.71
  -5   1   8  563.05   15.25
  -4  -1   9 1113.25   21.15
   0  -8  -8   70.05    7.55
  -2  -1  10  309.48   11.95
  -8  -4   0  398.96   13.38
  -3  -5 -10   44.19    6.88
   3   5  10   43.75    7.17
   3   5  10   41.74    6.80
   1  -1  10  346.09   14.09
  -1   1 -10  324.58   11.28
   1   9   7  199.83    9.18
  -1  -9  -7  227.86   10.60
   3  -7   2  866.37   18.40
   1   6  10  116.71    8.81
  -1  -6 -10  122.28    8.64
   6  -4  -1  256.12   12.12
   4  -4  -8 1102.69   20.00
  -4   4   8  941.16   20.46
  -1  -6   7   54.14    7.41
   5   8   7    4.12    5.31
  -5  -8  -7    7.54    6.39
   1  -8   3  124.42    8.49
   1  -8   3  118.73    8.50
   6  -4  -2   20.56    5.55
  -1   5  10  641.81   16.32
   1  -5 -10  909.22   18.23
  -4 -10  -1   16.76    7.58
  -2  -7   6    8.61    8.91
   1  -9   0  659.52   16.41
   1  -9   0  703.37   15.85
   8   2   0 1602.26   21.88
  -8  -2   0 1852.24   28.21
   3  -7  -6   63.51    7.45
  -2  -6 -10    6.17    6.49
   2   6  10    8.86    6.08
   2   6  10   14.83    5.61
  -5  -2   8  829.73   16.74
  -5  -2   8  830.86   18.06
  -8  -3   1  276.78   10.51
  -3 -10   0   38.40    6.49
  -6  -9  -2  127.27    8.89
  -7  -2   5  631.63   16.36
  -7  -2   5  773.67   20.55
  -7   2   1  807.63   17.73
   7  -2  -1  927.73   19.03
  -1 -10  -4  233.69   10.34
  -8  -4  -2 1175.62   18.80
  -8  -4  -2 1185.30   22.67
  -6  -8   2  167.40   10.94
  -4 -10  -4   73.79    9.52
   4  10   4   40.12    7.34
  -4 -10  -4   75.03    7.70
  -4   2   9 1439.69   23.88
  -2 -10   0  283.01   11.43
  -2 -10   0  284.08   11.32
  -2 -10  -5    3.51    5.51
  -1 -10  -1  266.47   10.26
  -1 -10  -1  286.88   11.10
   0  -8   4  515.94   13.49
   1  -3   9   39.51    6.38
  -3  -3   9   98.13    7.89
  -3  -3   9  114.83    8.58
   6  -2  -6  973.32   18.12
  -6   2   6  836.98   16.44
  -6   2   6  841.96   17.87
  -8  -3  -2  388.29    9.12
  -8  -3  -2  378.95   10.70
   8   3   2  480.58   12.22
  -1  -5   8   35.48    6.96
  -8  -2  -1  619.39   17.46
   8   2   1  603.43   14.20
  -3 -10  -5   24.14    6.62
   3  10   5   16.86    6.68
  -2  -5   8   50.39    7.91
   6  -3  -5   20.49    8.34
  -6   3   5    3.86    6.44
  -6   3   5   11.33    6.99
  -4  -8  -8  313.85   12.03
   4   8   8  236.00   10.74
  -7  -1   5 1969.68   26.86
  -7  -1   5 1971.11   25.69
  -4  -4   8  845.25   18.18
   7   0   4  593.20   14.95
  -7   0  -4  692.98   18.13
   7   0   4  595.13   13.92
   6  -4   0  218.79   10.48
   7  -2   0   81.48    8.48
  -7   2   0   88.77    8.47
  -6  -9  -3   36.99    7.44
  -6  -9  -3   46.13    7.41
   6   9   3   37.40    6.76
   1  -9  -5  476.30   14.98
   8   2  -1  616.59   15.05
  -8  -2   1  544.86   14.98
  -6  -9  -1  391.82   13.85
  -8  -4   1  195.39   10.09
  -5  -7  -8   12.51    7.17
   5   7   8    7.88    5.78
  -2  -9   3  495.84   14.02
  -6  -1   7   40.35    9.06
  -6  -1   7   33.72    6.89
  -8  -5  -1  680.16   16.93
  -3  -6   7  490.86   13.97
   2  -8  -6  177.46   10.34
  -2   4  10   76.04    8.20
   2  -4 -10  109.35    9.35
   7  -2  -2  163.75   10.79
  -7   2   2  143.75    9.24
  -7  -6   3  132.05    9.25
  -1  -7   6  174.90    9.37
  -7   1   4  104.23    8.31
   7  -1  -4  130.72    9.29
  -3  -9   3 2075.72   29.44
   6  -3   3  569.42   15.56
  -5   5   5   65.30    8.11
   5  -5  -5   68.24    8.60
  -3  -1 -10   -0.17    5.52
   3   1  10    0.74    5.52
   1  -7   5  530.94   14.38
   1  -7   5  530.83   14.38
  -7  -4  -6 1512.33   22.82
  -7  -4  -6 1511.00   24.34
   7   4   6 1285.94   22.42
  -3  -7   6  178.85   10.04
   6  -4  -3   37.83    8.73
   6   1   7  193.72    9.34
  -6  -1  -7  226.28   10.25
  -7  -3   5   88.81    8.72
  -7  -3   5  106.06    9.66
  -3   1  10    2.47    6.43
   2  -7   4   69.55    6.97
   5  -4   4  240.73   11.10
   7   1   5  445.80   15.51
  -7  -1  -5  535.05   14.15
  -7  -1  -5  531.65   15.41
  -8  -5   0  521.39   15.83
   5  -5   2  121.76    8.82
  -7  -5   4  384.45   13.54
  -7  -5   4  362.55   11.60
   0  -6 -10  132.97    8.20
   0   6  10  142.75    9.40
   0  -9   2   69.45    7.12
   0  -9   2   69.66    7.10
  -6   0   7  814.50   16.75
  -6   0   7  831.24   15.64
  -8  -5  -2   73.39    8.55
  -8  -5  -2   58.67    6.32
  -4   6   6    5.78    7.08
   4  -6  -6   12.53    7.10
  -6  -2   7  637.39   16.52
  -6  -2   7  639.80   15.67
   7  -1   3  680.44   16.38
   7   5   6  310.54   12.27
  -7  -5  -6  330.45   12.06
  -7  -5  -6  332.38   11.33
   4   9   7   12.04   13.22
  -4  -9  -7    1.49    6.07
  -1  -2  10   85.16    7.79
   3  -4   7  241.11   10.07
   5   4   9 1000.70   19.95
  -3   0  10 1066.83   21.27
  -7  -8  -2    9.39    6.54
   5   9   6   28.14    6.71
  -5  -9  -6   24.53    6.30
  -5  -6   6  159.63    9.82
  -7  -3  -6  333.02   12.28
  -7  -3  -6  335.45   11.15
   7   3   6  346.44   12.54
  -5   2   8  722.83   17.55
  -4  -2   9  785.36   18.60
  -5  -7   5   25.73    7.41
   0   2  11  605.16   15.50
   0  -2 -11  605.80   14.58
  -8  -2  -2   22.32    6.82
   8   2   2   23.30    6.44
  -4 -10   0   17.40    5.43
  -7  -8  -1  145.09   10.08
  -3   2  10  790.55   17.55
   4  -7  -2  473.22   14.84
   4   0   9  311.19   11.06
  -4   0  -9  317.00   12.50
  -7   2  -1  377.58   13.16
   7  -2   1  512.72   15.88
  -6  -8  -6  216.66   10.36
  -6  -8  -6  218.32    9.97
   6   8   6  170.98    9.92
  -1  -3 -11  364.89   12.26
   1   3  11  398.19   13.14
  -8  -3   2    4.49    6.54
   0  -3 -11 1923.66   25.65
   0   3  11 1880.56   27.25
  -7   0   5   15.80    7.67
  -7   0   5   16.12    7.74
  -6  -9  -4  290.23   11.83
   6   9   4  231.60   10.75
  -6  -9  -4  284.75   11.12
   5   3   9  817.24   17.83
  -8  -4  -3  368.21   13.98
  -8  -4  -3  361.47   11.41
   4   7   9  536.06   15.41
  -4  -7  -9  616.39   15.90
   3  -8  -2  298.35   12.27
  -6  -6   5   13.86    7.00
   8   1   0  347.90   12.31
  -8  -1   0  345.05   12.99
   2  -8   2  491.70   13.65
  -6  -7  -7  143.27    9.68
   6   7   7  126.34    8.82
  -2   6   9  105.18    8.94
   2  -6  -9  190.08   19.86
   5   0   8 1049.71   18.94
  -5   0  -8 1100.75   19.94
  -1 -10  -5  183.39    9.71
   1   2  11  338.41   12.26
  -1  -2 -11  307.97   11.34
  -6  -9   0  127.08   10.09
  -7  -7   2  257.65   11.22
  -2   7   8  178.51   10.80
   2  -7  -8  190.85    9.78
   0  -5   8  373.14   12.45
  -3  -6 -10  124.93    9.27
   3   6  10  111.32    9.09
   3   6  10  106.76    9.03
  -8  -2   2   -0.42    8.97
  -3  -5   8  276.31   14.57
   6  -4   1   64.90    7.79
  -4 -10  -5   37.49    7.43
   4  10   5   38.34    7.96
  -2  -8   5   68.85    7.69
  -5  -5  -9    3.69    7.75
   5   5   9   -0.52    8.12
   7   7   5  400.97   21.65
  -7  -7  -5  505.14   14.42
  -7  -7  -5  507.03   14.29
   4  -7  -1  118.89   10.17
   4  -7  -3    5.86    7.79
  -1 -10   0   13.60    6.98
  -1 -10   0   15.75    6.72
   3  -8  -3 1343.79   23.84
   3  -3   8  679.11   15.52
  -5  -9   2  169.59   10.08
  -7  -8  -3   25.44    8.50
   7   8   3   26.69    6.87
  -7  -8  -3   21.00    6.93
   4  -3   7  638.17   15.60
  -1  -9   3   76.64    7.71
  -6  -7   4   44.10    8.65
  -8  -3  -3   25.83    7.75
  -8  -3  -3   25.95    7.27
  -8  -1   1  720.80   18.98
   8   1  -1  756.69   17.68
  -7   2   3    4.64    6.96
   7  -2  -3    4.98    6.74
   3  -5   6   -1.56    7.07
  -8  -5   1   42.30    6.79
  -3   6   8  366.80   13.92
   3  -6  -8  401.23   13.01
   2   8   9   -0.62    5.95
  -2  -8  -9    7.98    6.36
   0   1  11  196.38   10.76
  -1  -4   9  624.21   15.46
  -8  -1  -1  359.99   13.44
   8   1   1  315.76   11.77
  -5  -3   8   15.10    8.59
  -5  -3   8   10.44    8.37
  -6  -4  -8   16.62    5.15
  -6  -4  -8    8.54    6.87
   6   4   8    5.03    6.34
  -5 -10  -2  518.26   14.62
   0  -9  -7  367.47   13.00
   3  -8  -1    5.02    6.49
   4  -4   6   17.05    7.01
  -8  -4   2   65.19   17.53
   1  -9   1   75.22    9.31
   1  -9   1   76.71    8.05
   2  -5   7   81.01    8.36
  -8  -5  -3  304.92   17.58
  -8  -5  -3  256.42   11.42
  -5 -10  -3  821.78   17.41
  -5 -10  -3  824.05   17.26
   5  10   3  749.22   17.08
  -3  -8   5  205.63   12.75
   1   4  11   33.74    7.40
  -1  -4 -11   43.16    7.77
   1  -7  -9  470.64   14.17
  -1   7   9  374.94   12.91
  -4  -9   3  532.63   14.71
  -2  -2  10   80.68    8.11
  -4   3   9   -0.67    6.89
  -6   1   7 1139.60   21.35
  -3 -10   1  320.14   12.17
   0 -10  -3  159.72    9.23
   0 -10  -3  158.57    8.87
  -7  -8   0  566.46   15.91
  -1   2  11   77.76    8.09
   2  -4   8   28.43    7.60
  -2  -4   9 1122.22   19.72
   0 -10  -2  158.02    9.14
   0 -10  -2  175.30    9.10
   4   4  10  321.86   12.11
  -7  -4   5  945.82   19.48
  -7  -4   5  938.68   19.58
   6  -4  -4   24.22    7.71
  -2 -10   1  238.18   11.06
  -5  -5   7  494.02   14.48
   6   5   8  561.33   23.64
  -3  -1  10  420.73   13.91
  -2 -10  -6  111.17    8.58
  -8  -6  -1  866.72   22.81
  -7  -6  -6  599.97   15.74
  -7  -6  -6  649.69   15.83
   7   6   6  605.37   16.81
   1   8   9    6.44    5.27
  -1  -8  -9   22.53    7.84
   1   8   9   10.60    6.74
  -2   1 -10   10.13    7.54
   2  -1  10   24.41   12.83
  -6  -3   7  458.49   15.11
  -6  -3   7  410.47   13.70
  -3 -10  -6  231.78   11.11
   3  10   6  173.03    8.91
   4   3  10   10.82    6.74
  -4  -3 -10    7.71    6.23
   0   4  11  234.55   11.07
   0  -4 -11  238.28   10.84
  -5  -8   4   33.25    7.64
  -6  -5   6  277.24   13.15
  -6  -3  -8  231.21   10.48
   6   3   8  220.88   10.37
  -3   5   9  843.23   20.08
   3  -5  -9  948.43   18.84
   4  -6   3  312.90   11.75
  -7  -2  -6  332.18   11.78
  -7  -2  -6  332.85   13.43
   7   2   6  308.37   12.24
   6  -1   6  723.35   17.13
  -5 -10  -1    9.57    6.92
   2   9   8  955.69   18.45
  -2  -9  -8 1073.07   23.15
  -1   1  11  497.68   15.17
   0  -7   6 1053.21   20.85
   6  -2   5  897.49   19.17
   3  -8  -4  269.54   12.70
   5  -4  -7  375.10   11.73
  -5   4   7  409.07   13.86
  -8  -6  -2  482.99   14.55
   1   1  11  119.68    9.20
  -1  -8   5  350.54   12.72
   1  -9  -6    2.83    6.42
  -5  -2  -9   33.92    6.69
   5   2   9   39.81    6.66
  -4   2  -8  105.86    5.96
   4  -2   8  429.96   13.28
   5  -6  -2  347.71   14.43
   2   3  11   48.97    7.95
  -2  -3 -11   57.17    8.20
  -3   3  10  966.72   20.61
   4  -7   0   -1.43    8.05
   4  -7  -4  635.85   17.04
  -8  -1   2  483.73   15.19
   1  -3 -11 1064.50   18.49
  -1   3  11 1144.27   22.01
  -3  -8  -9   25.84    5.79
   3   8   9   21.61    7.29
  -4  -7   6  103.94    8.91
   0 -10  -4   87.60    8.02
  -8  -6   0   78.31    7.80
   1  -8  -8  197.58   10.23
  -5 -10  -4  495.19   14.35
   5  10   4  422.32   13.04
  -5 -10  -4  496.95   16.66
   3  -7   3   84.03    7.57
  -8  -2  -3  267.15   12.22
   8   2   3  256.65   10.80
   5  -6  -1   38.36    7.57
  -7  -8  -4  423.15   12.67
   7   8   4  388.58   13.68
  -7  -8  -4  458.14   13.69
   0  -4   9  234.82   10.42
  -4  -6   7 1014.28   20.15
  -4  -5 -10  338.63   12.73
   4   5  10  317.20   12.43
   7  -2   2  338.71   12.66
   0 -10  -1   84.44    8.96
   0 -10  -1   57.14    7.76
  -3  -9  -8  790.97   18.31
   3   9   8  682.35   16.12
  -2  -4 -11   16.52    6.80
   2   4  11   11.09    7.29
   8   1   2  352.92   12.07
  -8  -1  -2  389.79   13.95
   2  -6   6   87.81    8.18
  -5  -6  -9  773.15   17.94
   5   6   9  792.17   18.49
   3   0  10   31.98    6.27
  -3   0 -10   35.60    7.19
   2  -9  -2  149.62   10.30
  -6  -9  -5  778.31   17.12
   6   9   5  704.66   17.21
  -6  -9  -5  778.87   16.88
   1  -2  10    1.95    5.38
   2   7  10  535.90   14.46
  -2  -7 -10  474.52   12.97
   2   7  10  522.71   14.50
   3  -8   0  377.09   13.33
   5  -6  -3  704.82   18.98
  -6  -8   3  186.40   10.61
   2  -9  -3   31.93    8.06
  -3   7   7   84.46    9.10
   3  -7  -7  120.76    9.56
  -2  -2 -11   10.55    6.72
   2   2  11   21.61    7.15
  -1  -7 -10  431.38   14.00
   1   7  10  370.11   12.84
  -1   6  10  325.97   13.30
   1  -6 -10  351.28   12.82
  -4 -10   1  276.55   13.08
  -6  -9   1  480.18   14.90
  -7   1   5  138.10   10.10
  -7   1   5  153.31   13.93
  -2   5  10  991.88   21.21
   2  -5 -10 1253.94   23.46
   1   9   8  209.21   10.08
  -1  -9  -8  213.44   10.41
  -8  -3   3  157.00    9.74
   6  -3  -6  661.46   17.17
  -6   3   6  551.40   15.19
  -3   2  -9  381.23   13.45
   3  -2   9  304.47   10.29
  -8  -4  -4  131.97    7.55
   8   4   4  149.86    9.91
  -8  -4  -4   99.62   13.63
  -4  -2 -10  520.52   13.76
   4   2  10  556.98   15.23
  -5   5   6  425.89   13.81
   5  -5  -6  522.77   15.81
   0   0  11 1423.33   24.33
  -8  -2   3   -3.16    8.13
   4  -5   5   73.52    8.49
  -8  -6  -3  391.26   12.66
  -8  -6  -3  370.38   13.38
  -8  -5   2   42.31    7.73
   6   6   8  336.20   12.94
  -6  -6  -8  400.79   16.16
   2  -3   9   34.64    7.67
  -4  -3   9  326.44   12.06
  -4  -3   9  325.94   13.48
  -1 -10  -6  296.28   10.82
   2  -8  -7  234.27   11.28
  -7   2   4    2.94    6.67
   7  -2  -4   10.97    7.91
   6  -4   2  317.91   12.71
  -5   3   8  117.22    9.22
   3  -6   5  102.78    9.01
   1   5  11 1085.24   20.76
  -1  -5 -11  991.56   18.45
   5  -5   3   44.91    7.90
   4  -5  -8  154.83    9.97
  -4   5   8  126.45    9.63
  -6   0  -7  253.42   10.76
   6   0   7  264.81   10.42
   7   0   5 1044.27   20.51
   7   0   5 1052.56   18.43
   5  -3   6    5.30    6.22
  -7  -8   1  478.73   14.95
  -1   0  11 1285.96   23.20
   2  -9  -1  332.12   13.34
   5  -6   0   45.22    7.52
  -1 -10   1   44.67    5.34
  -1 -10   1   44.62    7.58
  -4  -8   5   15.19    6.82
  -6  -2  -8  140.86    8.96
   6   2   8  121.49    8.53
   1  -8   4  411.24   13.41
   1  -8   4  410.42   13.31
  -8   0   0  483.85   14.51
   8   0   0  544.26   15.23
  -4 -10  -6  678.77   16.93
   4  10   6  589.29   14.72
   5   8   8   24.66    6.84
  -5  -8  -8   37.67    7.03
   5  -2   7   -0.35    6.32
   6  -3   4 1302.21   23.20
  -8  -5  -4  672.21   16.85
   8   5   4  607.11   16.33
  -8  -5  -4  644.30   14.85
  -3  -4   9  827.73   18.62
  -8  -3  -4   91.43    7.96
   8   3   4   78.05    8.35
  -8  -3  -4   87.89    8.51
  -8   0   1   29.22    7.18
   8   0  -1   42.18    8.58
  -7  -6   4   49.78    7.83
   7  -1   4  875.03   19.46
   2  -9  -4  280.06   13.87
  -8  -6   1   38.52    8.27
  -7  -2   6  198.84   10.63
  -7  -2   6  192.46   10.01
  -1   4  11  207.41   11.11
   1  -4 -11  193.20    9.87
  -7  -1   6  665.07   15.35
  -7  -1   6  666.62   15.39
   0 -10  -5  555.20   15.86
   0   8   9   21.53    8.13
   0  -8  -9   13.92    7.38
   3  -8  -5  196.84   10.65
  -8  -4   3   18.00    6.37
   5   9   7   19.00    6.72
  -5  -9  -7   16.30    6.90
  -6   2   7  204.37   10.78
   1  -5   8  125.08    8.94
   0  -9   3   64.34    7.89
   0  -9   3   64.84    8.61
  -2  -5 -11  359.21   13.29
   2   5  11  371.92   12.67
  -4  -5   8 1467.71   22.74
   4  -6  -7   74.23    8.89
  -4   6   7   55.07    8.29
   0   5  11  222.35   11.01
   0  -5 -11  221.76   10.56
  -7  -7   3   85.18    8.94
   5  10   5  176.35   10.04
  -5 -10  -5  135.18    7.14
   5  -6  -4  392.90   14.92
  -8  -1   3    4.57    6.75
   3   7  10  141.71    9.78
   3   7  10  150.46    9.27
  -3  -7 -10  140.64    9.74
  -3  -2  10   18.41    6.52
  -8   0  -1 1667.67   28.06
   8   0   1 1597.90   25.16
   1  -6   7  607.03   15.83
   0 -10   0   35.87    6.15
   0 -10   0   36.07    7.73
   4  -7   1   75.22    6.18
   4  -7  -5  748.47   19.13
  -7  -7  -6  605.99   20.01
   7   7   6  464.22   15.31
   1   0  11  642.04   15.92
  -1   0 -11  516.84   13.13
   6  -4  -5  237.76   12.07
  -6   4   5  195.41   10.14
  -6   4   5  174.35   10.18
  -2  -9   4  243.01   11.13
  -2   2  11   13.14    7.17
  -2   1  11  252.53   11.67
   4   6  10   27.91    6.89
  -4  -6 -10   49.87    7.40
   7  -3  -1    1.68    6.12
   2   1  11  195.16   10.16
  -6  -4   7   99.37    9.43
  -6  -4   7  100.07    9.04
  -3  -9   4  304.30   12.70
  -5   0   9  217.45   10.84
   6   8   7   81.62    8.06
  -6  -8  -7   94.99    8.22
  -7  -5   5  295.13   11.92
  -7  -5   5  284.44   12.98
   0   7  10   26.21    7.14
   0  -7 -10   45.97   10.62
  -5  -4   8  721.42   16.50
  -5  -4   8  725.83   17.38
   8   0  -2  355.84   12.62
  -8   0   2  355.07   12.98
   5   1   9 1151.54   20.63
  -5  -1  -9 1313.65   21.94
  -7  -1  -6  490.95   14.14
   7   1   6  483.85   14.15
   1  -9   2  318.44   12.34
   1  -9   2  318.99   13.33
  -1  -3  10 1035.56   18.72
   7   4   7   98.52    8.52
  -7  -4  -7   92.00    8.14
  -7  -4  -7   94.71    8.76
   2  -8   3   24.72    7.24
   4  -1   9  204.65   10.17
  -4   1  -9  200.93   10.78
   7  -3  -2  260.24   12.69
  -7   3   2  259.17   12.74
   7   8   5  110.88    9.15
  -7  -8  -5  150.19   10.24
  -7  -8  -5  139.89    9.98
   5  -4   5   71.81    7.85
   0  -8   5  442.04   14.55
   4   9   8  372.50   12.83
  -4  -9  -8  406.18   13.49
   8   1   3  172.88    9.46
  -8  -1  -3  155.20    9.85
  -5  -9   3   71.59    8.21
   4  -4  -9  185.99    9.44
  -4   4   9  156.02   10.15
  -7  -3   6 2456.50   31.31
  -7  -3   6 2447.97   31.55
   4   8   9   65.16    9.90
  -4  -8  -9  100.77    9.23
  -7  -5  -7  375.41   12.98
  -7  -5  -7  377.59   12.36
   7   5   7  358.09   12.97
   3  -4 -10  239.59   10.37
  -3   4  10  230.63   11.81
   7  -3   0 1101.00   21.64
  -5  -1   9  248.98   12.04
  -7   0   6 1087.04   20.55
  -7   0   6 1102.10   21.27
  -8  -7  -1    5.53    7.09
   3  -8   1  679.41   18.55
  -8  -7  -2  272.51   11.83
  -2 -10   2  187.10   12.52
   2  -9   0 1231.61   23.01
   5  -1   8  211.07    9.31
  -5   1  -8  228.41   10.73
  -8  -6  -4  203.67    9.22
   8   6   4  218.19   11.20
  -8  -6  -4  220.81   11.38
  -2 -10  -7   47.38    8.45
  -5   1   9   12.80    7.45
   8   2   4  197.30   13.55
  -8  -2  -4  263.71   11.91
  -8  -2  -4  242.69   10.17
   8   2   4  231.27   10.40
   3  10   7  387.85   12.62
  -3 -10  -7  451.58   15.57
   1  -4   9   58.70    8.12
   2  -7   5  139.96    8.10
   7  -2   3   57.51    7.62
   4   1  10  720.34   16.93
  -4  -1 -10  729.22   16.81
   5   7   9  286.90   11.35
  -5  -7  -9  406.66   13.81
   3   3  11   77.07    8.31
  -3  -3 -11   15.31    6.52
   3   4  11   67.85    7.47
  -3  -4 -11   71.99    9.06
   5  -6   1   19.36    6.88
   2  -9  -5   33.01    8.23
  -2   3  11  528.36   16.36
  -2   0  11  158.05   10.49
   7   3   7   32.24    7.11
  -7  -3  -7   28.48    8.83
  -7  -3  -7   24.24    7.29
   0  -3  10  106.03    8.39
  -4   0  10  493.57   15.55
  -4   1  10   15.77    7.13
   1  -9  -7  185.78   10.44
   6  -5  -2  420.00   16.48
  -6  -9  -6   29.24    6.51
   6   9   6   28.75    7.58
   0  -9  -8  133.22   11.75
   6  -5  -1  108.90    9.38
  -3 -11  -3  711.34   16.74
  -3 -11  -3  723.78   17.77
   6   7   8  139.60    9.53
  -6  -7  -8  164.92   10.81
  -8  -7   0  328.99   12.96
  -7  -9  -2    1.84    7.16
  -2  -7   7  308.40   12.76
  -8   0  -2   67.64    6.42
   8   0   2   97.90    8.76
  -6  -1   8  230.53   11.04
  -3 -11  -2   13.68    6.07
  -3 -11  -2   17.37   12.44
  -1  -9   4  109.62    8.56
  -2  -6   8   55.46    8.20
  -7   3   3    1.90    7.52
   7  -3  -3    4.91    8.21
  -8  -7  -3  305.33   10.27
  -8  -7  -3  323.26   13.02
  -6  -9   2  851.95   19.61
  -5 -10   1  534.69   15.72
  -1  -1  11  331.06   13.02
   1  -7   6 1060.52   21.00
  -8  -6   2   43.06    8.17
   0  -1  11  301.17   12.58
  -8  -5   3   26.24    8.31
  -6 -10  -2  100.11    9.06
  -6  -7   5  108.52    9.07
  -6   0   8   16.80    7.67
  -2 -11  -3  811.98   16.92
  -2 -11  -3  793.84   18.18
  -8  -2   4   16.07    7.27
  -7  -8   2   31.05    7.44
  -6  -1  -8   12.89    5.74
   6   1   8   20.95    8.97
  -6 -10  -3  241.84   11.12
  -4  -9   4   42.90    7.26
  -7  -6  -7   16.15    7.41
   7   6   7    5.29    7.23
  -7  -6  -7    9.67    5.92
  -4 -10   2  355.97   13.37
   1   6  11  128.73    9.22
  -1  -6 -11  115.87    8.70
  -7  -9  -1  295.79   12.75
  -7  -9  -3    4.14    7.16
   7  -3   1  627.99   17.15
   8   4   5  344.21   12.99
  -8  -4  -5  390.48   14.88
  -8  -4  -5  366.27   12.79
  -1  -6   8  282.42   11.78
  -8  -3   4   -0.36    7.11
  -5  -7   6   62.41    7.91
  -2 -11  -2  263.48   10.97
  -2 -11  -2  267.65   11.24
   4  -6   4  137.77    9.59
   7  -2  -5  177.58   13.23
  -7   2   5  221.52   11.00
  -7   2   5  234.15   10.45
  -2   2 -10  114.41    8.39
  -3 -11  -4   85.80    8.07
  -8   0   3   43.86    8.21
   6  -5  -3    4.29    7.60
   0 -10  -6 1401.28   24.41
  -5  -2   9  145.99   10.94
   1 -10  -3  182.10    9.02
   1 -10  -3  166.27    8.86
   2  -7  -9  676.16   17.54
  -2   7   9  466.60   14.85
  -6  -6   6  469.55   15.19
   3   2  11   38.91    6.97
  -3  -2 -11   21.91    6.10
  -3  -5 -11   12.60    7.37
   3   5  11    9.12    6.10
   5  -6  -5  478.60   15.25
   6  -4   3  906.46   20.06
   1 -10  -2   39.85    7.55
   1 -10  -2   34.12    7.90
  -4  -1  10  462.38   15.54
  -4   2  10  581.08   16.20
   6  -5   0   27.26    7.11
  -2  -6 -11  155.55   10.34
   2   6  11  152.53   10.06
   2   6  11  149.56    9.13
  -8  -5  -5   62.86    9.01
   8   5   5   69.59    8.56
  -8  -5  -5   58.37    8.22
  -1 -10  -7   27.81    7.31
  -1   5  11   91.56    8.46
   1  -5 -11  100.78    8.89
   3  -1  10  100.75    8.15
  -3   1 -10   94.09    8.15
  -1  -7   7    5.30    6.79
  -3  -7   7   11.70    7.70
  -6  -2   8  313.71   12.44
  -6  -2   8  312.23   13.48
  -6 -10  -1    2.11    8.06
   3  -8  -6   17.93    7.99
  -2 -11  -4  246.08    9.97
   5  10   6   90.78    8.61
  -5 -10  -6  110.06   10.31
  -4 -11  -3  468.39   14.15
  -4 -11  -3  489.42   14.42
  -5   2   9   56.66    8.67
  -3 -11  -1  188.67   10.62
   0 -10   1  200.20   10.53
   0 -10   1  200.27   10.64
  -7  -4   6 1006.63   21.27
  -7  -4   6 1012.75   19.86
  -1 -10   2   24.02    7.42
  -5  -6   7  262.25   11.76
   3  -6  -9   43.79    7.00
   3  -7   4   76.74    7.50
   4  10   7  440.97   13.51
  -4 -10  -7  532.82   15.73
  -4 -11  -2   40.35    7.74
  -8  -1   4   27.90    7.73
  -8  -3  -5  547.42   16.42
   8   3   5  563.92   15.74
  -8  -3  -5  551.15   14.23
  -7   1   6   16.33    8.29
  -7   1   6   12.18    7.65
  -3  -6   8   16.07    7.06
   1 -10  -4   77.59    8.99
  -2   0 -11   13.60    6.19
   2   0  11   12.36    7.29
  -5  -8   5    9.41    7.36
  -4  -4   9 1017.63   19.19
  -6 -10  -4   47.75    8.14
  -6 -10  -4   44.36    8.69
   6  10   4   23.88    7.31
  -6  -8   4   11.98    7.20
  -2  -8   6   17.17    9.57
   4  -7   2  129.57    9.25
   4  -7  -6   59.02   11.53
  -8   1   1  682.30   17.27
   8  -1  -1  793.91   18.71
   7   2   7   93.96    8.56
  -7  -2  -7   88.45    8.35
   5  -4  -8  783.45   18.04
  -5   4   8  651.81   17.79
  -2  -9  -9  295.25   12.03
   2   9   9  286.58   11.91
  -5   5   7  160.32    7.82
   5  -5  -7  211.56    8.84
   4   7  10  184.02   10.09
  -4  -7 -10  211.29   11.27
   6  -2   6   87.36    8.08
  -2   6  10   81.71    8.79
   2  -6 -10   97.76    8.74
  -6   1   8  448.43   15.26
   8  -1   0 1637.06   26.16
  -8   1   0 1540.17   25.57
  -8  -7   1   26.54    7.68
  -2 -11  -1  122.30   11.35
  -2 -11  -1  127.29   10.19
  -2  -5   9   77.17    8.53
  -3   7   8  228.38   12.15
   3  -7  -8  305.20   12.73
  -1  -5   9   72.12    9.04
   1 -10  -1  244.44   11.74
   1 -10  -1  249.74   12.13
   0   6  11  346.80   13.90
   0  -6 -11  370.56   13.17
  -7  -9   0   86.74    9.44
  -8  -4   4  133.93    9.84
  -7  -9  -4  239.03   11.34
   7   9   4  202.43   10.83
  -7  -9  -4  254.13   11.49
   2  -4 -11  118.25    9.42
  -2   4  11   78.26    8.95
  -2  -1  11   25.13    7.54
   2   8  10   88.54    9.52
   2   8  10   96.56    8.70
  -2  -8 -10  116.64    9.27
   5  -5   4  126.01    9.35
   2  -9   1  223.25   11.15
  -4 -11  -4  564.55   15.52
   3  -4   8   57.53    8.15
   5   4  10  831.89   19.32
  -6   3   7 1486.59   25.31
  -3  -8   6  101.98   11.22
   1  -1  11    8.25    9.36
  -8  -7  -4   37.14    6.47
   8   7   4   39.25    7.97
  -8  -7  -4   44.60    7.90
  -1   8   9   36.23    7.78
   1  -8  -9   43.43    7.66
   3  -5   7   82.81    8.52
   2  -8  -8   87.83    8.50
  -3  -3  10  389.90   22.56
  -6  -4  -9  421.31   13.93
   6   4   9  371.02   13.34
   4  -4   7  389.75   12.98
  -8  -1  -4    4.50    7.36
   8   1   4    4.19    6.52
   8   1   4    5.63    5.32
   1  -7 -10  142.97    9.79
  -1   7  10  114.20    7.80
  -3 -11  -5   35.26    7.87
  -6   4   6   41.16    5.03
   6  -4  -6   94.25    9.89
   6  -1   7  121.40    9.13
   8   6   5  716.55   18.27
  -8  -6  -5  751.56   17.87
  -8  -6  -5  755.09   16.76
  -3  -9  -9  843.66   20.26
   3   9   9  631.32   16.33
  -7  -8  -6   44.34    8.49
  -7  -8  -6   57.72    8.53
   7   8   6   52.45    8.27
   7  -1   5   31.34    6.28
   1  -3  10  136.48    8.86
   7  -3  -4  126.90   10.40
  -7   3   4   89.78    8.80
  -4 -11  -1  214.41   11.21
  -8   1   2   67.01    8.36
   8  -1  -2   60.00    8.19
   6  -5  -4   -5.55    7.02
   2  -9  -6   49.47    9.17
  -6  -5  -9    7.58    6.29
   6   5   9   13.18    6.97
   5   5  10  595.39   16.55
   1   8  10   16.01    6.73
   1   8  10   22.55    6.34
  -1  -8 -10   12.88    6.05
  -5   0  -9  557.21   15.35
   5   0   9  398.14   15.23
   4  -3   8  954.03   19.59
   3  -8   2  435.24   14.82
   5  -6   2   54.59    7.33
  -1 -11  -3  329.36   15.17
  -1 -11  -3  330.16   12.43
  -6  -5   7  410.05   13.96
  -5  -3 -10   62.59    7.88
   5   3  10   61.55    9.03
   6  -3   5  614.33   16.69
  -6 -10   0  811.28   18.78
  -2 -11  -5   17.81    6.42
   1   9   9   99.96    9.09
  -1  -9  -9   89.67    9.20
   8   0   3   30.00    6.88
  -8   0  -3   21.79    9.21
   7   0   6    8.64    6.57
   7   0   6    5.43    7.22
   6  -5   1  256.06   11.24
   0  -6   8  109.74    9.44
  -8   1  -1  264.65   12.49
   8  -1   1  286.09   12.20
  -1  -8   6   14.03    7.04
  -3   1  11   84.64    8.85
  -1 -11  -2  300.11   12.43
  -1 -11  -2  286.80   12.19
  -7  -6   5  537.87   16.41
   7  -3   2   79.21    9.06
  -3  -1 -11   24.15    6.28
   3   1  11   16.20    6.42
  -6  -3   8   22.47    8.82
  -6  -3   8   21.96    7.90
  -3  -6 -11    6.56    6.33
   3   6  11    0.92    6.37
  -7  -7  -7  432.54   14.82
   7   7   7  422.15   14.60
  -5  -9  -8  148.47    9.61
   5   9   8  134.87   10.75
   6   3   9  596.44   16.15
  -6  -3  -9  636.78   16.26
   3   8  10   77.33    8.82
  -3  -8 -10   88.99    9.64
   3   8  10   75.45    8.26
  -4  -2  10   20.98    6.92
  -4   3  10  431.22   15.18
  -3   5  10  721.27   18.83
   3  -5 -10  872.53   18.74
   4   0  10   -1.61    6.65
  -4   0 -10   -3.15    6.96
   1 -10  -5  496.24   15.06
   1  -9   3  311.02   12.25
   1  -9   3  325.57   12.60
  -3 -11   0  245.95   11.24
  -1 -11  -4  400.68   13.41
  -3   2  11   67.58    8.40
   2  -5   8  242.95   11.92
   3  -3   9   28.36    7.34
  -5  -3   9  109.58   11.13
  -5  -3   9  104.31    9.96
  -8  -2  -5   24.02    7.47
   8   2   5   22.55    7.24
  -8  -2  -5   23.79    7.18
  -5  -5   8 1045.34   20.86
   0  -9   4  131.40    9.87
  -4   6   8   39.86    5.91
   4  -6  -8   83.40    9.44
   7  -2   4   21.41    7.38
  -8   0   4   61.89    8.68
   4  -5   6   38.38    8.06
  -3 -10   3   56.07   10.21
  -3  -5   9  309.21   13.58
   0  -7   7  189.54   10.47
  -3   0  11  102.28    9.75
   6  10   5  162.60    9.96
  -6 -10  -5  203.42   12.35
  -6 -10  -5  207.89   12.09
  -8  -6   3   26.76    8.01
  -4  -7   7   57.85    8.18
   0  -5   9  157.89    9.76
   1  -8   5  939.32   20.16
  -8  -8  -2   45.64    8.19
  -4 -11  -5  328.69   14.81
   5   8   9  220.09   11.73
  -5  -8  -9  258.65   11.60
  -5 -10   2  214.18   11.52
  -4   5   9  654.49   17.95
   4  -5  -9  739.42   17.29
   1 -10   0   65.10    8.55
   1 -10   0   58.91    8.97
  -8  -8  -1  320.49   13.22
  -2 -10   3   24.15    9.81
  -2 -11   0  597.98   16.48
  -7  -1   7    7.61    7.83
  -7  -1   7    1.66    7.06
   6   6   9  643.55   17.34
  -2 -10  -8  206.65   10.73
  -6  -8  -8  136.44   10.17
   6   8   8  111.53    9.26
   3  -6   6  185.88   10.47
  -6  -9  -7   11.48    8.06
   6   9   7    3.79    6.53
   2  -8   4  172.42    7.15
   2  -6   7  460.38   13.95
  -7  -2   7  939.67   19.37
  -7  -2   7  907.37   19.89
  -3 -10  -8   16.44    7.59
   3  10   8   30.08    7.65
  -1  -2  11  557.47   16.38
  -5  -6 -10   19.99    7.74
   5   6  10   19.14    9.80
  -5  -9   4   19.75    7.66
  -1 -11  -1  168.57   10.46
  -1 -11  -1  175.36   15.32
   8  -1  -3    2.80    7.90
  -8   1   3    5.97    6.71
   4  -8  -2  783.14   20.55
  -5   3   9  106.82    9.97
   5  -6  -6   28.34    8.37
  -7  -9   1  122.30    9.98
  -7  -9  -5  507.40   14.72
   7   9   5  418.61   14.63
  -7  -9  -5  513.34   15.01
  -5 -11  -3  345.96   13.02
   0  -3 -12  743.01   17.43
   0   3  12  690.12   17.82
   0   2  12   36.10    8.05
   1   3  12  555.56   15.99
  -1  -3 -12  541.74   15.21
   0 -10  -7   78.21    8.12
  -6   2   8  512.59   16.06
  -5 -11  -2   51.08    8.64
  -4  -8   6   36.25    8.61
  -7  -8   3  299.76   14.70
  -8  -5   4  271.56   13.11
   5  -3   7  174.32   10.27
   4  -8  -3 1098.44   22.53
  -6  -9   3   27.78    8.14
   4   4  11   12.51    7.19
  -4  -4 -11    7.38    7.28
  -8  -8  -3   64.77    8.84
  -4 -11   0   28.62    6.22
   4  -2   9  986.52   18.70
  -4   2  -9  605.83   12.44
   5   2  10  837.06   20.45
  -5  -2 -10  836.17   18.47
  -8  -7   2   34.26    8.91
   1  -9  -8  440.54   15.00
  -6   0  -8  154.78   10.08
   6   0   8  142.02    9.95
  -4  -6   8   90.37    7.66
   0  -2  11  265.18   21.58
  -7  -5   6  300.28   13.45
  -7  -5   6  286.81   12.56
  -2  -9   5   22.41   10.67
  -1  -4  10  757.74   20.16
  -8  -2   5  119.54    9.52
   1   2  12   22.31    7.93
  -1  -2 -12   16.44    9.64
  -3  -9   5   56.31    9.20
  -2  -7 -11   84.94    8.65
   2   7  11   68.96    7.54
   2   7  11   69.41    6.33
  -4  -9  -9  349.06   14.23
   4   9   9  254.47   11.36
   8  -1   2   79.97    8.59
  -8   1  -2  101.37    9.30
  -7  -1  -7    5.74    7.03
   7   1   7    6.28    6.92
  -7   0   7 1083.47   24.01
   4   3  11  103.07    8.77
  -1  -7 -11   58.53    8.05
   1   7  11   43.86    7.82
   0   8  10  101.37    9.40
   0  -8 -10  110.53    9.55
   4  -8  -1   13.04    7.63
  -1 -11  -5  128.76    9.28
  -3 -11  -6    2.30    6.60
  -3   3  11  309.75   12.95
  -8  -7  -5   42.75    9.60
  -8  -7  -5   29.90    5.82
   8   7   5   30.00    5.92
  -8  -8   0  260.74   12.33
   1   4  12  436.16   14.41
  -1  -4 -12  514.11   16.11
  -7   2   6  399.65   14.19
   5  10   7   17.01    6.57
  -5 -10  -7   15.54    7.75
   3  -8  -7  132.18   11.01
   0 -10   2   33.95    7.30
   0 -10   2   25.12    7.30
  -4 -10   3  176.53   11.99
  -1   6  11  606.80   17.61
   1  -6 -11  762.84   20.61
   7   4   8   10.73    6.77
  -7  -4  -8   11.74    6.28
  -7  -4  -8   15.17    8.36
  -5 -11  -4 1691.34   26.30
   5  11   4 1440.84   23.60
  -5 -11  -4 1648.62   25.45
   3  -9  -2   -3.57    7.72
  -8  -4  -6  348.62   13.40
   8   4   6  236.40   15.10
  -8  -4  -6  331.26   13.53
   3  -9  -3  384.63   15.54
  -2  -4  10  493.41   14.88
  -7  -5  -8   37.60    7.20
   7   5   8   38.21    7.64
  -4  -5 -11  201.49   10.57
   4   5  11  187.12   10.32
   8   5   6   60.70   11.79
  -8  -5  -6   40.41    8.72
  -8  -5  -6   41.33    8.48
  -8  -3   5  483.82   27.83
  -9  -4  -1  117.57   10.84
   6  -5  -5   22.56    7.93
   5  -4   6  222.22   11.37
   6   2   9    5.64    6.68
  -6  -2  -9   10.22    6.93
   5  -2   8   65.52    8.24
  -9  -4   0  858.85   20.83
  -2 -11  -6   78.97   12.71
   6  -4   4  323.25   13.17
   5  -7  -2   65.20    8.97
  -6 -10   1 1333.14   24.88
  -9  -3   0  156.25   10.74
   2  -5 -11   19.43    9.88
  -2   5  11   28.82    7.81
  -2  -2  11  126.89   11.66
  -5 -11  -1   70.63    9.64
   0   4  12  672.73   17.98
   0  -4 -12  749.54   18.73
  -3  -1  11   63.52    8.73
   0   1  12  847.79   19.80
  -7  -3   7  691.84   18.33
  -7  -3   7  702.45   17.89
  -8  -1   5  230.66   15.06
   7  -4  -1  856.99   20.13
  -9  -3  -1  687.68   19.27
   9   3   1  597.85   15.07
  -1 -10  -8  237.45   11.98
  -7   3   5   -4.80    7.70
   7  -3  -5   -1.50    7.92
  -7   3   5   -6.52    7.72
  -1   2  12   41.35    7.91
   4  -8  -4  351.81   14.86
   0  -9  -9   17.00    7.16
   2  -9   2  123.50    9.78
   7  -4  -2   70.80    9.28
   6  -5   2  266.92   12.11
  -2   1 -11   -5.56    7.37
   2  -1  11   -1.24    7.40
   5  -7  -3   15.02   10.61
   5  -7  -1  114.09    9.99
   4  -7   3  381.68   14.86
   4  -7  -7   58.87    9.26
   1 -10  -6  780.51   19.57
   0  -8   6  106.96    9.61
  -1 -10   3    4.34    6.68
  -9  -5  -1 1553.46   27.49
   3  -9  -1  589.27   19.30
   9   4   2  398.14   13.19
  -9  -4  -2  469.30   16.50
  -1   3  12  226.76   12.31
   3  -9  -4  633.61   17.19
  -4 -10  -8    2.26    7.79
   4  10   8    2.15   14.57
   2   3  12  291.07   12.54
  -8  -8  -4  385.83   12.38
   8   8   4  323.95   13.33
  -8  -8  -4  375.62   13.78
   4   8  10  480.49   15.50
  -4  -8 -10  400.49   15.05
   0  -4  10  763.57   17.44
  -9  -3   1   36.16    9.09
  -8  -3  -6  120.56   10.08
  -8  -3  -6  123.53    9.57
   8   3   6  133.49   14.64
  -7  -3  -8   40.18    7.22
   7   3   8   31.12    7.17
  -6  -4   8   68.66    9.36
  -6  -4   8   73.32    9.71
  -1   1  12  407.49   14.83
   2  -9  -7   29.09    7.28
  -3 -11   1  128.08   10.33
  -1 -11   0  314.29   13.27
  -1 -11   0  326.31   12.53
  -9  -4   1  650.33   18.41
   7  -4   0  786.16   19.08
  -9  -5   0  823.21   19.91
   7   6   8  223.21   11.56
  -7  -6  -8  249.02   11.72
  -2  -4 -12  499.55   15.39
   2   4  12  507.41   15.50
   7  -3   3   68.37    7.70
  -4 -11  -6   53.07    8.88
   2  -7   6  190.03    9.72
  -8   0  -4   61.31    8.43
   8   0   4   63.07    7.67
   8   6   6  507.26   19.01
  -8  -6  -6  749.74   19.01
  -8  -6  -6  751.35   17.45
   1   1  12  822.46   19.01
  -1  -9   5    7.00    7.36
  -3   2 -10  103.33    9.56
   4  -6   5   31.94    7.98
   3   0  11   -0.99    5.77
  -3   0 -11    8.23    7.11
   6   7   9  191.48   13.18
  -6  -7  -9  146.68    8.90
   4   2  11  396.01   14.03
  -4  -2 -11  370.82   13.39
   3   7  11   14.89    7.38
  -3  -7 -11   17.55    9.15
   4  -8   0   24.29    8.67
  -9  -5  -2    3.65    9.13
   9   3   2  308.45   11.85
  -9  -3  -2  345.22   14.51
  -6 -10  -6  160.13   10.37
   6  10   6  151.82   10.27
   8   1   5  163.31   10.12
  -8  -1  -5  154.85   10.53
   8   1   5  162.85   10.03
  -4  -3  10  309.58   13.05
  -9  -2   0 1066.02   24.95
   9   2   0 1150.71   21.66
   5  -6   3  276.04   11.94
  -4  -9   5  168.80   11.86
  -4   4  10   19.57    7.75
   7  -4  -3   28.15    8.90
   0 -11  -3   94.46    9.41
  -8  -4   5  472.86   15.57
   0  -7 -11  128.82   10.49
   0   7  11  122.48    9.88
   1 -10   1  361.21   13.65
   1 -10   1  373.11   14.33
   7   8   7  726.69   18.78
  -7  -8  -7  798.51   20.36
   1   5  12   24.93    7.54
  -1  -5 -12   24.36    9.04
   8  -2  -1 1085.24   22.00
   1  -6   8    9.00    6.32
   5  11   5  252.06   11.28
  -5 -11  -5  335.28   13.68
  -8   1   4   87.52    8.89
  -6  -7   6   40.50    8.04
   5   7  10  817.83   19.73
  -5  -7 -10  896.45   21.14
  -2 -11   1   50.52    8.31
   1  -2  11  127.15   10.18
  -7   1   7  625.53   17.26
   4   6  11   56.39    8.68
  -4  -6 -11   68.16    9.47
   3  -8   3   26.97    5.23
   9   2   1  575.82   14.81
  -9  -2  -1  649.06   18.32
  -8  -8   1   18.86    7.88
   2   2  12    8.62    7.93
  -2  -2 -12    1.68    5.90
   0 -11  -2   21.55    7.48
   0 -11  -2   27.66    7.24
   5  -7  -4   52.76    9.02
  -4  -5   9  205.19   10.63
   6  -4  -7  567.54   16.61
  -6   4   7  458.44   16.97
  -9  -2   1  163.27    7.43
   8  -2   0   96.44   11.82
  -8   2   0   88.95   10.58
  -5   5   8   86.77    9.37
   5  -5  -8  198.57   12.28
   1  -5   9    6.55    6.63
   5  -7   0    6.45    7.13
  -5   0  10   32.08    8.24
  -3  -4  10   54.82    6.84
  -7 -10  -2   21.89    7.85
   0 -11  -4  225.92   11.82
  -5  -4   9  508.49   15.09
  -5  -4   9  544.29   18.12
   3  -7   5   34.40    6.88
  -5 -11   0  206.93   10.16
  -4 -11   1   80.34    9.84
  -8   2   2  453.22   15.33
   8  -2  -2  489.76   16.45
  -8   0   5   45.59    5.55
  -1 -11  -6  210.80   10.10
  -6  -8   5   -2.25    7.46
  -7  -9   2  300.52   13.55
  -7  -9  -6  469.16   15.47
   7   9   6  416.80   14.81
  -5  -1 -10  808.80   17.97
   5   1  10  758.09   18.17
  -7 -10  -3   22.32    9.14
   5  -5   5 1176.07   24.08
  -9  -5   1   71.01    8.57
   1  -4 -12  145.73   10.10
  -1   4  12  162.10   11.28
  -5   1  -9   58.98    9.12
   4  -8  -5   47.54    9.31
   0   5  12    0.63    7.01
   0  -5 -12    7.42    7.38
   2   5  12   17.33    7.64
  -2  -5 -12   14.37    6.91
  -3   4  11   82.00    9.25
  -5   1  10    2.93    6.90
   8  -1   3    9.87    8.45
   0   0  12  716.98   18.69
  -9  -4  -3   94.53    8.44
  -9  -4  -3  109.33   11.08
   2  -7 -10  417.19   14.39
  -2   7  10  412.44   15.85
   2 -10  -3   77.45    8.46
   3  -9   0  149.81   10.69
  -9  -3   2  178.42   11.65
  -9  -6  -1  952.45   21.40
  -6  -6   7  242.76   12.20
  -5  -1  10    7.96    8.28
  -7  -4   7   89.42   10.02
  -7  -4   7   85.81    9.22
  -3   7   9  513.02   17.15
   3  -7  -9  525.72   16.08
   3  -9  -5   27.85    7.18
  -6  -1   9   14.91    8.25
   2 -10  -2  248.60   13.00
   1  -7   7   86.25    9.38
  -6   0   9   37.28    8.40
  -7 -10  -1    8.51    7.94
  -8  -6   4   57.46    9.96
  -4   1 -10  634.86   17.28
   4  -1  10  544.92   15.02
  -6   3   8  337.59   14.26
   7  -1   6   43.54    7.10
   7  -4   1   12.01    7.28
  -9  -5  -3  123.59   10.57
  -9  -5  -3  131.35    9.81
   2  -8  -9   73.49    8.51
  -2   8   9   66.73   10.53
  -1   0  12  338.53   14.35
  -5  -7   7   29.02    7.54
  -8  -7   3    9.58    7.82
  -9  -4   2  100.72    9.61
  -9  -6  -2 1125.09   23.61
   0 -11  -1   16.80    7.00
   0 -11  -1   18.60    7.94
  -5 -10   3   17.93    7.71
   9   2   2   13.98    7.06
  -9  -2  -2    8.26    7.31
   6   1   9  300.07   11.81
  -6  -1  -9  317.52   12.55
  -5   4   9   86.23    9.89
  -5  -8   6   69.53    8.51
  -3  -2  11  112.85    9.85
   2   9  10  245.65   11.49
  -2  -9 -10  257.60   12.76
   6  -6  -2  173.44   11.55
  -8  -2  -6  146.78    9.73
   8   2   6  161.27   10.41
  -8  -2  -6  149.91    9.95
  -7  -7   5  792.51   19.64
  -3 -11  -7   79.67   12.75
   7   2   8    8.68    6.78
  -7  -2  -8    4.28    5.20
   8  -2   1  279.57   12.59
   6  -2   7   17.36    7.07
  -9  -6   0   87.23    9.39
  -3   6  10  505.92   16.65
   3  -6 -10  728.53   22.75
   7  -2   5  133.40    9.09
   9   3   3   14.78    7.87
  -9  -3  -3    7.40    7.27
   2 -10  -4   67.05    8.10
  -2   2  12   49.75    8.78
   5  -6  -7  984.07   18.07
  -5   6   7 1232.67   25.70
  -2  -7   8   28.01    8.24
   7   7   8   75.35    8.66
  -9  -2   2   56.26    9.02
   7  -4  -4    9.55    8.86
  -7 -10  -4   13.27    8.04
   7  10   4    8.29    7.67
  -8  -8  -5  806.39   18.83
   8   8   5  663.99   18.19
  -8  -8  -5  790.99   18.18
   1  -9   4  175.84   11.75
   6  -6  -1   65.59    9.60
  -8  -7  -6  447.24   14.84
  -8  -7  -6  432.97   12.98
   8   7   6  393.93   14.74
  -2 -11  -7  326.91   13.09
   6  -3   6   17.41    6.45
  -6   5   6  654.30   19.08
   6  -5  -6  683.83   18.30
  -2   1  12   32.10    8.35
   0 -11  -5    9.69    5.87
  -6 -10   2  636.39   18.24
  -8   2   3   85.73    9.33
   8  -2  -3   91.35   10.51
   0 -10  -8   26.26   14.10
   1  -8 -10  628.87   17.31
  -1   8  10  570.41   17.23
  -9  -1   0  204.30   11.84
   9   1   0  175.36   10.00
   6  -6  -3  109.28   10.41
  -5  -9  -9  198.38   11.63
   5   9   9  179.74   10.81
   6   9   8   10.14    6.66
  -6  -9  -8   12.74    8.18
  -4   1  11   93.86    9.63
   2 -10  -1  245.23   12.26
  -6 -11  -3  142.00   11.89
   4  -8   1   63.45    8.32
   2   1  12  243.16   12.06
  -2  -1 -12  170.77    9.13
  -3 -10   4  394.39   15.13
  -6  -2   9   19.09    8.48
  -6 -11  -2  211.63   12.44
   1   0  12   59.01    9.16
  -3  -9 -10   41.05    7.10
   3   9  10   41.87    8.11
   7   0   7   86.97    7.59
  -6   1   9   20.86    8.35
  -1  -3  11  660.86   18.38
  -7  -6   6 1133.32   23.66
  -4  -1 -11   13.47    8.40
   4   1  11   11.83    6.96
  -7  -8   4  242.87   13.58
   1  -4  10   32.38    6.45
  -4   0  11  383.73   14.71
  -8  -9  -2  253.02   12.60
  -5   2  10   38.34    8.82
  -9  -1   1  300.70   13.35
   5  -7  -5   39.67    9.34
  -1 -11   1   17.77    7.84
  -2  -6   9  132.57   10.69
  -8  -5   5   50.69    9.85
  -3  -4 -12  125.48   11.18
   3   4  12  111.67    9.04
  -2 -10   4  157.78   11.73
  -5  -6   8   47.63    8.36
   1   9  10   32.14    7.69
  -1  -9 -10   32.14    8.52
   6  -5   3  422.35   17.78
  -2  -8   7   64.72    8.30
   1 -10  -7  292.27   12.92
  -2   3  12   10.76    8.28
  -3  -7   8  309.29   13.33
  -2 -10  -9  465.05   16.84
   2  10   9  383.31   14.73
  -5 -11  -6   -2.16    4.75
   5  11   6   -2.66    7.31
  -9  -6  -3   79.38   11.29
  -1  -7   8   -6.00    7.47
  -6  -9   4    8.85    7.25
   5  -7   1   57.49    5.62
  -7   3   6  435.25   13.31
  -7 -10   0  787.38   20.55
   9   1   1    5.63    8.04
  -9  -1  -1    8.61    7.30
   3   3  12   73.98    8.87
  -8  -9  -1  209.92   13.00
  -3 -10  -9  678.97   18.79
   3  10   9  596.86   16.45
  -5  -2  10    8.50    8.15
   0 -10   3   28.72    8.05
  -9  -5   2   -0.42    7.57
  -1  -6 -12  746.27   18.23
   1   6  12  786.98   20.00
   5  10   8   43.98    7.73
  -5 -10  -8   61.80    8.72
   6  -1   8   10.38    7.35
  -8  -9  -3   76.47    9.27
   4  -6  -9  121.68   10.92
  -4   6   9   74.84    9.54
   2   8  11  442.87   14.96
  -2  -8 -11  373.90   12.83
   2   8  11  451.41   14.60
   0  -9   5   -1.26    7.23
  -1  -6   9   91.09   10.12
  -4 -11  -7  264.05   12.93
   4  11   7  213.46   10.80
  -3  -8   7  206.97   12.25
   6  11   4  275.47   12.87
  -6 -11  -4  312.67   13.33
   3  -8  -8   26.69    7.59
   4   7  11   29.54    7.86
  -4  -7 -11   22.21    7.23
  -8  -8   2    8.11    8.27
   6  -6   0  246.81   12.39
  -4   2  11  111.18    9.99
  -2   6  11  591.41   18.12
   2  -6 -11  649.42   17.71
  -2  -3  11  267.97   14.27
  -8  -2   6   16.63    7.59
  -9  -6   1  112.77   12.36
  -6 -11  -1  527.08   20.64
  -3 -11   2   17.68    7.57
   2  -9   3  162.97   11.05
   6   8   9   79.28   10.34
  -6  -8  -9   90.11    9.08
   2   6  12  238.29   11.79
  -2  -6 -12  278.32   13.25
   2   6  12  226.84   11.26
   2  -8   5   11.23    7.11
   1  -9  -9  128.98   17.85
  -7   2   7    5.29    8.37
  -2   0  12   31.73    8.65
  -5 -11   1   41.46    8.29
   2 -10  -5  507.96   17.13
  -5  -9   5   59.70    8.70
  -8  -5  -7   59.01    9.12
  -8  -5  -7   46.41    8.83
   8   5   7   47.77    8.89
  -1   7  11  157.92   10.48
   1  -7 -11  204.02   11.54
   1  -5 -12   90.54    9.17
  -1   5  12   92.24    9.49
  -3  -5 -12   13.04    8.32
   3   5  12   10.73    6.35
   6   4  10  600.67   17.72
  -6  -4 -10  651.79   17.31
   4  -4   8   53.07    8.06
  -6  -5 -10  257.27   11.81
   6   5  10  286.19   13.53
   1   8  11  302.90   13.52
   1   8  11  283.88   12.11
  -1  -8 -11  381.77   14.51
  -9  -4  -4   44.06    8.97
  -9  -4  -4   37.44    8.10
  -8   1   5   73.68    9.01
   0 -11   0   53.17    9.16
   0 -11   0   43.46    8.70
   3  -5   8  406.33   13.85
  -6 -10  -7   60.14    8.73
   6  10   7   67.35    8.78
  -8  -1   6  169.68   11.20
  -9  -5  -4   -0.35    7.47
  -9  -5  -4    3.75    9.10
   8   4   7   75.63    9.27
  -8  -4  -7   79.21    9.02
  -8  -4  -7   78.89    8.51
  -9  -3   3  122.53   10.33
  -4 -10   4  419.84   16.67
   9   2   3   73.62    8.45
  -9  -2  -3   80.26    9.29
   3  -9   1   47.78    9.28
  -9  -1   2  323.76   15.03
   6  -6  -4   25.02    8.72
  -6  -5   8   89.55    9.83
  -6  -5   8   83.37    9.42
   7  -3   4  270.01   12.47
   1 -10   2  727.45   18.45
   1 -10   2  714.71   19.69
  -8  -3   6 1132.41   25.84
   4  -8  -6  180.37    9.49
  -4  -1  11   14.75    7.75
   6  -4   5   10.33    7.72
  -3  -6   9  149.78   11.69
   8  -2   2  129.71   10.03
   7  -4   2  321.45   16.50
   1  -8   6   83.33    9.32
  -7 -10  -5   59.16    9.20
  -7 -10  -5   52.87    8.94
   7  10   5   34.58    7.87
   3  -9  -6    3.91    8.39
  -1  -8   7   74.93    9.14
  -7  -1   8  248.49   12.60
   5   8  10  167.56   10.78
  -5  -8 -10  247.12   13.05
  -1 -11  -7  544.52   16.27
  -2 -11   2   17.56    7.55
   8   0   5  188.02   10.78
   4  -7   4   14.74    6.52
  -4   7   8  212.34   12.72
   4  -7  -8  205.29   11.31
   2  -9  -8  165.01   11.11
   2  -2  11   78.52    9.93
   4  -5   7    1.25    8.16
   3  -4   9  392.08   13.78
  -9  -7  -1    1.86   14.68
   5   4  11  186.39   16.10
  -1 -10  -9   45.41    9.72
  -3 -12  -3  127.88   10.09
  -3 -12  -3  126.84   11.13
  -3  -2 -12    0.49    5.28
   3   2  12    2.06    7.05
  -3   1 -11   67.54    8.82
   3  -1  11   72.20    8.34
  -9  -2   3  180.36   12.05
  -8  -9   0   46.34    9.06
  -1  -1  12  128.89   10.37
   2 -10   0   13.77    8.26
   3   8  11   18.17    7.34
  -3  -8 -11   32.58    7.71
  -9  -7  -2  374.25   14.44
   0  -6 -12  475.74   13.71
   0   6  12  512.59   16.46
  -9  -4   3   15.09    7.46
  -4  -4  10   93.03    9.60
   0  -1  12  346.54   14.27
  -9  -1  -2  151.61   11.38
   9   1   2  153.09    9.90
  -4 -11   2    3.21    6.98
  -7  -2   8  333.91   14.21
  -8  -9  -4   15.38    8.13
   8   9   4   11.51    7.40
  -4   5  10  208.59   12.56
   4  -5 -10  173.78    9.40
   5   5  11  448.21   15.43
  -8   2   4    7.40    7.20
   8  -2  -4   19.07    9.42
   0 -11  -6  369.46   13.97
   8   6   7   53.48    9.24
  -8  -6  -7   69.42   10.03
  -8  -6  -7   56.68    7.83
   4  -3   9  213.14   11.53
  -6  -3   9    1.38    8.47
  -6   2   9  232.64   12.92
  -3 -12  -2  282.79   15.19
  -9  -3  -4    3.56    4.81
   9   3   4    7.96    6.82
  -9  -3  -4    9.65    7.95
  -6  -3 -10    4.11    6.90
   6   3  10    5.72    7.86
  -7   0   8   55.90    9.92
  -1 -10   4   45.20    8.65
   5  -6   4 1061.03   22.47
  -3 -12  -4  122.25    9.54
  -6  -6 -10   62.74    8.44
   6   6  10  103.38    9.87
  -2   4  12   11.37    7.85
   3  -6   7  324.52   13.24
   8  -1   4   37.39    7.18
   7  -4  -5   77.04   11.34
  -7  -5   7  646.10   17.74
  -5   0 -10    4.41    7.55
   5   0  10   10.60    6.61
  -3   5  11  338.79   15.23
   3  -5 -11  349.13   14.53
   4   9  10    1.36    7.05
  -4  -9 -10    5.97    8.17
  -7  -9   3   68.87    9.56
  -7  -9  -7   68.20    9.12
   7   9   7   47.00    9.96
  -9  -6  -4   11.51    8.74
  -9  -6  -4    6.62    8.06
  -6 -11  -5   27.28    8.34
   6  11   5   20.99    7.78
  -4 -10  -9  610.22   18.01
   4  10   9  501.22   15.63
  -2  -5  10   45.95   11.00
   8   1   6  242.04   12.12
   8   1   6  240.03   11.96
  -8  -3  -7   -1.49    7.22
  -8  -3  -7    2.45    8.01
   8   3   7   -0.12    7.61
  -1  -5  10    9.84    7.40
  -9  -7   0  625.26   18.73
   7   1   8   49.01    7.86
  -7  -1  -8   47.36    8.29
  -4 -12  -3    3.27    6.56
  -2  -9   6   -4.01    7.21
  -3  -9   6   39.95   10.53
  -5  -3 -11  174.27   10.79
   5   3  11  168.32   15.97
  -2 -12  -3   23.88    6.92
  -6 -11   0  441.98   15.79
  -4   3  11  201.52   11.69
  -5   3  10    3.61    8.16
   7   5   9   -2.83    7.18
  -7  -5  -9    1.22    7.00
   6  -6   1  102.38   10.34
  -4  -7   8  347.77   11.77
  -4  -8   7  540.11   18.11
   7   8   8  439.68   15.52
  -7  -8  -8  470.86   16.27
  -8   0   6  436.38   15.46
   0  -6   9   14.75    7.56
  -9  -7  -3  395.65   14.86
  -7 -10   1 1200.79   25.62
   0  -7   8  203.85   11.57
  -8  -8  -6   20.88   12.79
  -8  -8  -6    6.23    7.02
   8   8   6   10.48    7.38
   0   9  10   19.26    6.74
   0  -9 -10   34.56    9.28
  -4 -12  -2   44.94    7.75
   5  -3   8  477.46   15.16
   3  -8   4   18.78    6.73
   7   4   9  101.52    9.78
  -7  -4  -9   90.88    9.01
   2   0  12  135.72   10.64
  -5  -5   9  147.23   10.65
   5  -4   7  258.33   14.58
  -3  -6 -12   23.83    8.68
   3   6  12   14.34    6.38
  -4 -12  -4  277.68   14.57
  -8  -4   6  214.89   12.82
  -2 -12  -4   70.44    7.21
  -9  -6   2   25.40    7.97
  -2 -12  -2  503.57   15.38
  -2 -12  -2  480.65   14.78
   1 -11  -3    0.22    6.91
  -3  -3  11    3.55   10.18
   5  -7  -6  292.17   12.95
   4  -8   2  170.16   10.63
   9   0   0  164.78   11.32
  -9   0   0  163.97   11.45
   2  -5   9    5.65    7.12
   9   0  -1    2.22    8.57
  -9   0   1    3.28    7.80
   5   6  11   68.50    8.87
  -5  -6 -11   76.72   10.38
   0  -8 -11  108.81   10.62
   0   8  11   83.53   10.01
  -6   0  -9   14.23    7.49
  -9  -1   3   30.54    8.85
  -5  -3  10  255.60   13.12
  -2  -1  12   -2.66    7.55
  -8  -7   4  519.94   18.12
  -7  -3   8   15.15    9.56
  -7  -3   8   19.92    9.21
  -3 -12  -1   90.23   10.37
   2 -10  -6  100.19   10.49
   1 -11  -2   -5.48    6.58
   1 -11  -2   -1.32    7.29
  -6   4   8  814.09   20.33
  -3 -11  -8  712.76   19.12
   5  -7   2  375.30   14.46
  -9  -5   3   95.98   13.73
  -3 -12  -5   41.21    7.49
   6  -6  -5    1.32    8.11
   1  -1  12   51.64    8.86
   7   6   9   61.10    8.61
  -7  -6  -9   60.99    8.35
   1 -11  -4   47.45    7.53
   3  -3  10   49.05    7.94
   8  -3  -1   23.05    9.56
   5  11   7   18.77    7.49
  -5 -11  -7   38.29    9.18
  -4   0 -11  226.79   11.66
   4   0  11  201.54   10.91
  -2 -11  -8  107.75    9.77
   4  -6   6   30.06    8.74
  -3   1  12    3.72    7.94
  -4  -2  11   66.87    9.29
  -8  -6   5  404.43   15.48
  -8  -9   1   33.88    9.36
  -1 -11   2   42.26    8.52
  -7   1   8  572.21   17.58
   6  -5  -7  192.57   12.16
  -6   5   7  112.83   11.82
  -3   2  12    5.69    8.02
   8   7   7  225.28   12.62
  -8  -7  -7  211.20   10.54
   8  -3  -2  211.87   12.18
  -8   3   2  166.62   11.09
  -9   0  -1  426.14   15.75
   9   0   1  426.11   15.30
   7  -5  -2  203.87   16.80
   0 -11   1  110.07    9.07
   3   1  12  317.91   12.96
  -3  -1 -12  296.05   11.88
  -9  -7   1  193.27   11.95
   8   9   5  446.70   15.96
  -8  -9  -5  502.67   15.16
  -8  -9  -5  498.51   16.00
   7  -5  -1  445.56   12.49
  -9   0   2   80.04    9.37
   7   3   9    7.99    7.48
  -7  -3  -9   10.93    7.57
   9   1   3    5.40    6.65
  -9  -1  -3    4.39    7.54
   5  -5  -9  252.02   12.18
  -5   5   9  219.27   13.08
  -9  -2  -4    7.61    7.65
   9   2   4   13.92    6.95
   8  -3   0  384.40   14.47
   7  10   6  614.56   17.55
  -7 -10  -6  867.79   22.38
  -6  -2 -10  461.53   14.57
   6   2  10  497.59   16.26
   5  -2   9  826.68   19.47
  -2 -12  -5   38.80    7.54
   8  -2   3   31.10    8.48
  -9  -5  -5   14.15    6.71
  -9  -5  -5   11.65    8.40
   9   5   5    8.91    7.20
  -6  -7 -10  814.14   22.00
   6   7  10  731.28   19.40
  -4 -12  -5  539.44   16.92
  -2  -7 -12  205.87   12.15
   2   7  12  177.57   10.50
   2   7  12  191.07   10.76
   5  -6  -8  329.77   14.84
  -5   6   8  210.51   13.90
  -1  -7 -12  346.77   13.91
   1   7  12  337.64   13.89
   4  -2  10  222.97   11.79
   1 -10  -8    2.36    7.15
   5   2  11  137.51   14.44
  -5  -2 -11  154.58   11.31
   9   4   5   64.19    8.92
  -9  -4  -5   75.36    9.83
  -9  -4  -5   73.02    9.67
   2 -10   1  294.90   15.06
   5  -5   6  158.57   11.32
  -9  -3   4    6.15    7.89
   4   8  11   18.44   12.08
  -4  -8 -11   14.55    8.54
  -9  -7  -4   12.32    8.37
  -9  -7  -4   16.29    9.84
  -3   0  12   39.30    8.78
   1 -11  -1    9.02    7.60
   6  -5   4  175.06   11.50
  -1   6  12   82.22   10.54
   1  -6 -12   75.22    9.20
   3  -7   6   56.84    7.91
   3  -9   2    9.17    8.65
   7  -4   3  176.73   12.12
   4   4  12    8.93    6.67
  -4  -4 -12    4.11   10.06
   8   2   7  112.93   10.09
  -8  -2  -7  118.09    9.91
   7  -5  -3  193.77   12.87
   0 -10  -9   23.99   10.83
   4  11   8  376.72   13.64
  -4 -11  -8  477.16   16.29
   7  -2   6  126.07    9.71
   6  11   6   73.40   13.51
  -6 -11  -6   56.85    9.87
   3  -9  -7   18.34    8.77
   1 -11  -5   44.23    8.59
   4  -8  -7  251.12   13.93
   0 -11  -7 1018.93   22.60
  -1 -12  -3   67.92   10.69
   2  -5 -12   83.02    9.34
  -9  -6  -5    4.77    7.26
  -4  -3 -12  128.80    9.34
  -6  -9  -9  240.81   11.99
  -7  -7  -9   18.38    8.84
  -5  -7 -11  183.57   12.13
  -6 -10  -8   14.45    6.72
  -9  -3  -5   10.49    7.21
;

_shelx_hkl_checksum    9201

#==============================================================================
#     End of CIF
#==============================================================================
